# Supplementary material for: Crystal structure of (E)-13-{4-[(Z)-2-cyano-2-(3,4,5-tri­meth­oxy­phen­yl)ethen­yl]phen­yl}parthenolide methanol hemisolvate
Source: Acta Crystallogr Sect E Struct Rep Online. 2014 Sep 6;70(Pt 10):o1092–3. doi: 10.1107/S1600536814019333 (PMC4257209; doi:10.1107/S1600536814019333)
Supplement: Supplementary file 1 [file e-70-o1092-sup1.cif]

##############################################################################
#                                                                            #
# This CIF contains the data in a paper accepted for publication in          #
# Acta Crystallographica Section E. It conforms to the requirements of       #
# Notes for Authors for Acta Crystallographica Section E, and has been       #
# peer reviewed under the auspices of the IUCr Commission on Journals.       #
#                                                                            #
# Full details of the Crystallographic Information File format               #
# are given in the paper "The Crystallographic Information File (CIF):       #
# a New Standard Archive File for Crystallography" by S. R. Hall, F. H.      #
# Allen and I. D. Brown [Acta Cryst. (1991), A47, 655-685].                  #
#                                                                            #
# The current version of the core CIF dictionary is obtainable from          #
# ftp://ftp.iucr.org/pub/cif_core.dic.                                       #
#                                                                            #
# Software is freely available for graphical display of the structure(s)     #
# in this CIF. For information consult the CIF software page                 #
# http://www.iucr.org/resources/cif/software.                                #
#                                                                            #
# This file may be used for bona fide research purposes within the           #
# scientific community so long as proper attribution is given to the journal # 
# article from which it was obtained.                                        #
#                                                                            #
##############################################################################
data_global
_audit_creation_method     'SHELXL-2013 CIF, edited IUCr template'
_journal_date_recd_electronic     2014-05-22
_journal_date_accepted     2014-08-26
_journal_name_full     'Acta Crystallographica, Section E'
_journal_year     2014
_journal_volume     70
_journal_issue     10
_journal_page_first     o1092
_journal_page_last     o1093
_journal_paper_category     HO
_journal_paper_doi     10.1107/S1600536814019333
_journal_coeditor_code     SJ5404
_publ_contact_author_name     'Dr P.A. Crooks'
_publ_contact_author_address
;
Department of Pharmaceutical Sciences
College of Pharmacy
University of Arkansas for Medical Sciences
Little Rock, AR 72205
USA
;
_publ_contact_author_email     'pacrooks@uams.edu'
_publ_contact_author_fax     '501 686 6057'
_publ_contact_author_phone     '501 686 6495'
_publ_section_title
;\
Crystal structure of
(<i>E</i>)-13-{4-[(<i>Z</i>)-2-cyano-2-(3,4,5-trimethoxyphenyl)ethenyl]\
phenyl}parthenolide methanol hemisolvate
;
loop_
    _publ_author_name
    _publ_author_address
    'Narsimha Reddy Penthala'
;
Department of Pharmaceutical Sciences
College of Pharmacy
University of Arkansas for Medical Sciences
Little Rock, AR 72205
USA
;
    'Shobanbabu Bommagani'
;
Department of Pharmaceutical Sciences
College of Pharmacy
University of Arkansas for Medical Sciences
Little Rock, AR 72205
USA
;
    'Venumadhav Janganati'
;
Department of Pharmaceutical Sciences
College of Pharmacy
University of Arkansas for Medical Sciences
Little Rock, AR 72205
USA
;
    'Parkin, Sean'
;
Department of Chemistry
University of Kentucky
Lexington KY 40506
USA
;
    'Crooks, Peter A.'
;
Department of Pharmaceutical Sciences
College of Pharmacy
University of Arkansas for Medical Sciences
Little Rock, AR 72205
USA
;
data_I
_database_code_depnum_ccdc_archive 'CCDC 1021449'
_audit_creation_method     SHELXL-2014
_chemical_name_systematic
;\
(<i>Z</i>)-3-(4-{(<i>E</i>)-[(<i>E</i>)-1a,5-Dimethyl-9-oxo-2,3,7,7a-\
tetrahydrooxireno[2',3':9,10]cyclodeca[1,2-<i>b</i>]furan-\
8(1a<i>H</i>,6<i>H</i>,9<i>H</i>,10a<i>H</i>,10b<i>H</i>)-\
ylidene]methyl}phenyl)-2-(3,4,5-trimethoxyphenyl)acrylonitrile
methanol hemisolvate
;
_chemical_name_common
;
(<i>E</i>)-13-{4-[(<i>Z</i>)-2-Cyano-2-(3,4,5-\
trimethoxyphenyl)ethenyl]phenyl}parthenolide methanol hemisolvate
;
_chemical_formula_moiety     'C33 H35 N O6, 0.5(C H4 O)'
_chemical_formula_sum     'C33.50 H37 N O6.50'
_chemical_formula_iupac     'C33 H35 N O6, 0.5C H4 O'
_chemical_formula_weight     557.64
_chemical_melting_point     ?
_shelx_space_group_comment
;
The symmetry employed for this shelxl refinement is uniquely defined
by the following loop, which should always be used as a source of
symmetry information in preference to the above space-group names.
They are only intended as comments.
;
_space_group_crystal_system     orthorhombic
_space_group_name_H-M_alt     'P 21 21 21'
_space_group_name_Hall     'P 2ac 2ab'
loop_
    _space_group_symop_operation_xyz
    'x, y, z'
    '-x+1/2, -y, z+1/2'
    '-x, y+1/2, -z+1/2'
    'x+1/2, -y+1/2, -z'
_cell_length_a     9.3347(2)
_cell_length_b     16.2442(3)
_cell_length_c     19.2580(4)
_cell_angle_alpha     90
_cell_angle_beta     90
_cell_angle_gamma     90
_cell_volume     2920.18(10)
_cell_formula_units_Z     4
_cell_measurement_reflns_used     9693
_cell_measurement_theta_min     3.56
_cell_measurement_theta_max     68.40
_cell_measurement_temperature     90.0(2)
_exptl_crystal_description     'irregular cut wedge'
_exptl_crystal_colour     'pale yellow'
_exptl_crystal_size_max     0.180
_exptl_crystal_size_mid     0.150
_exptl_crystal_size_min     0.100
_exptl_crystal_density_diffrn     1.268
_exptl_crystal_density_meas     ?
_exptl_crystal_density_method     ?
_exptl_crystal_F_000     1188
_exptl_absorpt_coefficient_mu     0.710
_exptl_absorpt_correction_type     multi-scan
_exptl_absorpt_process_details     '(<i>SADABS</i>; Sheldrick, 2008<i>b</i>)'
_shelx_estimated_absorpt_T_min     0.883
_shelx_estimated_absorpt_T_max     0.932
_exptl_absorpt_correction_T_min     0.836
_exptl_absorpt_correction_T_max     0.963
_exptl_special_details
;
The crystal was mounted with polyisobutene oil on the tip of a fine glass fibre,
which was fastened in a copper mounting pin with electrical solder. It was
placed directly into the cold gas stream of a liquid nitrogen based cryostat,
according to published methods (Hope, 1994; Parkin & Hope, 1998).
Diffraction data were collected with the crystal at 90 K, which is standard
practice in this laboratory for the majority of flash-cooled crystals.
;
_diffrn_ambient_temperature     90.0(2)
_diffrn_radiation_type     CuK\a
_diffrn_radiation_wavelength     1.54178
_diffrn_measurement_device_type     'Bruker X8 Proteum'
_diffrn_measurement_method     '\f and \w scans'
_diffrn_detector_area_resol_mean     5.6
_diffrn_reflns_number     40379
_diffrn_reflns_av_R_equivalents     0.0363
_diffrn_reflns_theta_min     3.559
_diffrn_reflns_theta_max     68.412
_diffrn_reflns_theta_full     67.679
_diffrn_measured_fraction_theta_max     0.999
_diffrn_measured_fraction_theta_full     0.999
_diffrn_reflns_limit_h_min     -11
_diffrn_reflns_limit_h_max     11
_diffrn_reflns_limit_k_min     -13
_diffrn_reflns_limit_k_max     19
_diffrn_reflns_limit_l_min     -20
_diffrn_reflns_limit_l_max     23
_refine_special_details
;
Refinement progress was checked using <i>PLATON</i> (Spek, 2009) and by an
<i>R</i>-tensor (Parkin, 2000). The final model was further checked with the
IUCr utility <i>checkCIF</i>.
;
_reflns_number_total     5349
_reflns_number_gt     5303
_reflns_threshold_expression     I>2\s(I)
_refine_ls_structure_factor_coef     Fsqd
_refine_ls_matrix_type     full
_refine_ls_R_factor_all     0.0244
_refine_ls_R_factor_gt     0.0242
_refine_ls_wR_factor_gt     0.0652
_refine_ls_wR_factor_ref     0.0654
_refine_ls_goodness_of_fit_ref     1.033
_refine_ls_restrained_S_all     1.033
_refine_ls_number_reflns     5349
_refine_ls_number_parameters     387
_refine_ls_number_restraints     0
_refine_ls_hydrogen_treatment     constr
_refine_ls_weighting_scheme     calc
_refine_ls_weighting_details
              'w=1/[\s^2^(Fo^2^)+(0.0363P)^2^+0.5907P] where P=(Fo^2^+2Fc^2^)/3'
_atom_sites_solution_hydrogens     difmap
_atom_sites_solution_primary     direct
_atom_sites_solution_secondary     difmap
_refine_ls_shift/su_max     0.000
_refine_ls_shift/su_mean     0.000
_refine_diff_density_max     0.136
_refine_diff_density_min     -0.131
_refine_ls_extinction_method     '<i>SHELXL2014</i> (Sheldrick, 2008a)'
_refine_ls_extinction_coef     0.00092(14)
_refine_ls_extinction_expression
                                  'Fc^*^=kFc[1+0.001xFc^2^\l^3^/sin(2\q)]^-1/4^'
_refine_ls_abs_structure_details
;
Flack <i>x</i> determined using 2283 quotients [(I+)-(I-)]/[(I+)+(I-)]
(Parsons <i>et al.</i>, 2013)
;
_refine_ls_abs_structure_Flack     0.02(2)
loop_
    _atom_type_symbol
    _atom_type_description
    _atom_type_scat_dispersion_real
    _atom_type_scat_dispersion_imag
    _atom_type_scat_source
    'C' 'C' 0.0181 0.0091
                         'International Tables Vol C Tables 4.2.6.8 and 6.1.1.4'
    'H' 'H' 0.0000 0.0000
                         'International Tables Vol C Tables 4.2.6.8 and 6.1.1.4'
    'N' 'N' 0.0311 0.0180
                         'International Tables Vol C Tables 4.2.6.8 and 6.1.1.4'
    'O' 'O' 0.0492 0.0322
                         'International Tables Vol C Tables 4.2.6.8 and 6.1.1.4'
_computing_data_collection     '<i>APEX2</i> (Bruker, 2006)'
_computing_cell_refinement     '<i>APEX2</i> (Bruker, 2006)'
_computing_data_reduction     '<i>APEX2</i> (Bruker, 2006)'
_computing_structure_solution     '<i>SHELXS97</i> (Sheldrick, 2008<i>a</i>)'
_computing_structure_refinement
                                   '<i>SHELXL2014</i> (Sheldrick, 2008<i>a</i>)'
_computing_molecular_graphics
                                '<i>XP in SHELXTL</i> (Sheldrick, 2008<i>a</i>)'
_computing_publication_material
;
<i>SHELXL97</i> (Sheldrick, 2008<i>a</i>),  <i>CIFFIX</i> (Parkin,
2013),
<i>PLATON</i> (Spek, 2009) and local program (Parkin, 2000)
;
loop_
    _atom_site_type_symbol
    _atom_site_label
    _atom_site_fract_x
    _atom_site_fract_y
    _atom_site_fract_z
    _atom_site_U_iso_or_equiv
    _atom_site_adp_type
    _atom_site_calc_flag
    _atom_site_occupancy
    _atom_site_disorder_assembly
    _atom_site_disorder_group
    O O1 0.48351(13) 0.18048(7) 0.54248(6) 0.0242(3) Uani d 1 . .
    O O2 0.35142(13) 0.32648(7) 0.48438(5) 0.0210(2) Uani d 1 . .
    O O3 0.34451(13) 0.45934(7) 0.45520(6) 0.0237(3) Uani d 1 . .
    O O4 0.02191(12) 0.41510(7) -0.22367(6) 0.0225(3) Uani d 1 . .
    O O5 0.14060(12) 0.30869(7) -0.31036(5) 0.0219(2) Uani d 1 . .
    O O6 0.30389(14) 0.18270(7) -0.26366(6) 0.0261(3) Uani d 1 . .
    N N1 0.35753(19) 0.14312(9) 0.01607(8) 0.0311(4) Uani d 1 . .
    C C1 0.35744(17) 0.04178(10) 0.37932(8) 0.0203(3) Uani d 1 . .
    H H1 0.4318 0.0590 0.3489 0.024 Uiso calc 1 . .
    C C2 0.40090(19) -0.01340(10) 0.43865(9) 0.0231(3) Uani d 1 . .
    H H2A 0.4617 -0.0586 0.4208 0.028 Uiso calc 1 . .
    H H2B 0.3143 -0.0381 0.4598 0.028 Uiso calc 1 . .
    C C3 0.48435(19) 0.03537(10) 0.49458(9) 0.0249(4) Uani d 1 . .
    H H3A 0.5000 0.0001 0.5358 0.030 Uiso calc 1 . .
    H H3B 0.5792 0.0516 0.4761 0.030 Uiso calc 1 . .
    C C4 0.40199(18) 0.11124(10) 0.51545(8) 0.0213(3) Uani d 1 . .
    C C5 0.42653(17) 0.18504(10) 0.47296(8) 0.0187(3) Uani d 1 . .
    H H5 0.5005 0.1772 0.4360 0.022 Uiso calc 1 . .
    C C6 0.31309(17) 0.24713(9) 0.45417(8) 0.0180(3) Uani d 1 . .
    H H6 0.2182 0.2288 0.4727 0.022 Uiso calc 1 . .
    C C7 0.30239(17) 0.26039(9) 0.37424(8) 0.0170(3) Uani d 1 . .
    H H7 0.3909 0.2376 0.3522 0.020 Uiso calc 1 . .
    C C8 0.17085(17) 0.21982(10) 0.33974(8) 0.0197(3) Uani d 1 . .
    H H8A 0.0932 0.2152 0.3745 0.024 Uiso calc 1 . .
    H H8B 0.1362 0.2559 0.3019 0.024 Uiso calc 1 . .
    C C9 0.20236(18) 0.13380(10) 0.30982(8) 0.0211(3) Uani d 1 . .
    H H9A 0.1211 0.1168 0.2801 0.025 Uiso calc 1 . .
    H H9B 0.2887 0.1370 0.2801 0.025 Uiso calc 1 . .
    C C10 0.22602(17) 0.06913(9) 0.36481(8) 0.0189(3) Uani d 1 . .
    C C11 0.30617(16) 0.35309(9) 0.36819(8) 0.0175(3) Uani d 1 . .
    C C12 0.33264(17) 0.38809(9) 0.43821(8) 0.0191(3) Uani d 1 . .
    C C13 0.29827(17) 0.40414(9) 0.31380(8) 0.0188(3) Uani d 1 . .
    H H13 0.2959 0.4610 0.3254 0.023 Uiso calc 1 . .
    C C14 0.09048(18) 0.04115(11) 0.39995(9) 0.0253(4) Uani d 1 . .
    H H14A 0.1121 -0.0048 0.4313 0.038 Uiso calc 1 . .
    H H14B 0.0213 0.0231 0.3648 0.038 Uiso calc 1 . .
    H H14C 0.0498 0.0869 0.4267 0.038 Uiso calc 1 . .
    C C15 0.2653(2) 0.09726(11) 0.55515(9) 0.0265(4) Uani d 1 . .
    H H15A 0.2874 0.0715 0.5999 0.040 Uiso calc 1 . .
    H H15B 0.2021 0.0610 0.5283 0.040 Uiso calc 1 . .
    H H15C 0.2175 0.1501 0.5631 0.040 Uiso calc 1 . .
    C C16 0.29273(16) 0.38648(9) 0.23919(8) 0.0175(3) Uani d 1 . .
    C C17 0.33360(19) 0.31137(10) 0.20977(8) 0.0217(3) Uani d 1 . .
    H H17 0.3699 0.2690 0.2389 0.026 Uiso calc 1 . .
    C C18 0.32232(19) 0.29741(10) 0.13921(8) 0.0226(3) Uani d 1 . .
    H H18 0.3514 0.2459 0.1207 0.027 Uiso calc 1 . .
    C C19 0.26861(17) 0.35823(10) 0.09458(8) 0.0182(3) Uani d 1 . .
    C C20 0.23537(17) 0.43490(10) 0.12358(8) 0.0189(3) Uani d 1 . .
    H H20 0.2037 0.4782 0.0942 0.023 Uiso calc 1 . .
    C C21 0.24764(17) 0.44897(9) 0.19415(8) 0.0191(3) Uani d 1 . .
    H H21 0.2252 0.5018 0.2123 0.023 Uiso calc 1 . .
    C C22 0.24427(18) 0.34952(10) 0.01995(8) 0.0202(3) Uani d 1 . .
    H H22 0.2131 0.3986 -0.0022 0.024 Uiso calc 1 . .
    C C23 0.25803(18) 0.28451(10) -0.02315(8) 0.0201(3) Uani d 1 . .
    C C24 0.22173(17) 0.28790(10) -0.09850(8) 0.0201(3) Uani d 1 . .
    C C25 0.13268(17) 0.35015(10) -0.12349(8) 0.0194(3) Uani d 1 . .
    H H25 0.0903 0.3882 -0.0922 0.023 Uiso calc 1 . .
    C C26 0.10621(17) 0.35628(10) -0.19439(8) 0.0188(3) Uani d 1 . .
    C C27 0.16914(17) 0.30063(10) -0.24085(8) 0.0189(3) Uani d 1 . .
    C C28 0.25283(18) 0.23611(10) -0.21509(8) 0.0213(3) Uani d 1 . .
    C C29 0.27962(18) 0.22993(10) -0.14397(8) 0.0229(3) Uani d 1 . .
    H H29 0.3372 0.1863 -0.1266 0.027 Uiso calc 1 . .
    C C30 -0.07334(18) 0.45919(11) -0.17877(8) 0.0228(3) Uani d 1 . .
    H H30A -0.1350 0.4201 -0.1541 0.034 Uiso calc 1 . .
    H H30B -0.1327 0.4966 -0.2064 0.034 Uiso calc 1 . .
    H H30C -0.0175 0.4910 -0.1451 0.034 Uiso calc 1 . .
    C C31 0.26452(18) 0.32355(10) -0.35293(8) 0.0219(3) Uani d 1 . .
    H H31A 0.3352 0.3552 -0.3265 0.033 Uiso calc 1 . .
    H H31B 0.2362 0.3547 -0.3943 0.033 Uiso calc 1 . .
    H H31C 0.3065 0.2709 -0.3671 0.033 Uiso calc 1 . .
    C C32 0.3951(2) 0.11810(11) -0.24020(9) 0.0294(4) Uani d 1 . .
    H H32A 0.4758 0.1416 -0.2143 0.044 Uiso calc 1 . .
    H H32B 0.4314 0.0873 -0.2802 0.044 Uiso calc 1 . .
    H H32C 0.3409 0.0810 -0.2099 0.044 Uiso calc 1 . .
    C C33 0.31313(19) 0.20649(10) 0.00030(8) 0.0219(3) Uani d 1 . .
    O O1M 0.4544(3) 0.42249(17) -0.16592(16) 0.0371(6) Uani d 0.5 . .
    H H1M 0.3705 0.4054 -0.1596 0.056 Uiso calc 0.5 . .
    C C1M 0.5516(4) 0.3704(3) -0.1313(2) 0.0338(8) Uani d 0.5 . .
    H H1M1 0.6414 0.4001 -0.1230 0.051 Uiso calc 0.5 . .
    H H1M2 0.5705 0.3218 -0.1600 0.051 Uiso calc 0.5 . .
    H H1M3 0.5104 0.3532 -0.0868 0.051 Uiso calc 0.5 . .
loop_
    _atom_site_aniso_label
    _atom_site_aniso_U_11
    _atom_site_aniso_U_22
    _atom_site_aniso_U_33
    _atom_site_aniso_U_12
    _atom_site_aniso_U_13
    _atom_site_aniso_U_23
    O1 0.0286(6) 0.0255(6) 0.0187(5) -0.0042(5) -0.0075(5) 0.0020(5)
    O2 0.0323(6) 0.0182(5) 0.0125(5) -0.0012(5) -0.0003(5) -0.0012(4)
    O3 0.0345(7) 0.0187(5) 0.0181(5) -0.0004(5) -0.0002(5) -0.0042(4)
    O4 0.0247(6) 0.0275(6) 0.0153(5) 0.0082(5) -0.0013(5) 0.0017(5)
    O5 0.0190(6) 0.0349(6) 0.0118(5) 0.0016(5) -0.0008(4) 0.0001(5)
    O6 0.0331(7) 0.0291(6) 0.0161(5) 0.0110(5) -0.0011(5) -0.0044(5)
    N1 0.0477(10) 0.0227(7) 0.0228(7) 0.0045(7) -0.0131(7) -0.0036(6)
    C1 0.0219(8) 0.0184(7) 0.0205(8) -0.0015(6) 0.0034(6) -0.0030(6)
    C2 0.0208(8) 0.0193(7) 0.0293(9) 0.0014(6) 0.0023(7) 0.0014(7)
    C3 0.0251(8) 0.0239(8) 0.0258(8) 0.0009(7) -0.0036(7) 0.0060(7)
    C4 0.0245(8) 0.0228(8) 0.0165(7) -0.0033(7) -0.0049(7) 0.0017(6)
    C5 0.0200(8) 0.0223(8) 0.0137(7) -0.0030(6) -0.0017(6) -0.0007(6)
    C6 0.0217(8) 0.0178(7) 0.0145(7) -0.0029(6) 0.0008(6) -0.0011(6)
    C7 0.0189(7) 0.0183(7) 0.0137(7) 0.0018(6) 0.0008(6) -0.0001(6)
    C8 0.0226(8) 0.0192(7) 0.0172(7) 0.0022(6) -0.0032(6) -0.0011(6)
    C9 0.0252(8) 0.0208(8) 0.0174(7) -0.0003(6) -0.0019(6) -0.0049(6)
    C10 0.0232(8) 0.0165(7) 0.0169(7) -0.0015(6) 0.0018(6) -0.0057(6)
    C11 0.0179(7) 0.0192(7) 0.0154(7) 0.0020(6) 0.0005(6) -0.0017(6)
    C12 0.0209(8) 0.0205(8) 0.0158(7) 0.0009(6) 0.0022(6) 0.0000(6)
    C13 0.0206(7) 0.0175(7) 0.0183(7) 0.0008(6) -0.0012(6) -0.0012(6)
    C14 0.0209(8) 0.0256(8) 0.0295(9) 0.0005(7) 0.0010(7) 0.0009(7)
    C15 0.0329(9) 0.0265(8) 0.0201(8) -0.0039(7) 0.0032(7) 0.0039(7)
    C16 0.0160(7) 0.0200(7) 0.0165(7) -0.0013(6) -0.0008(6) 0.0002(6)
    C17 0.0293(9) 0.0201(7) 0.0158(7) 0.0052(7) -0.0011(6) 0.0029(6)
    C18 0.0316(9) 0.0192(8) 0.0172(7) 0.0065(7) -0.0005(7) -0.0003(6)
    C19 0.0194(7) 0.0205(7) 0.0147(7) 0.0005(6) 0.0011(6) 0.0015(6)
    C20 0.0196(7) 0.0192(7) 0.0178(7) 0.0018(6) -0.0006(6) 0.0040(6)
    C21 0.0226(8) 0.0164(7) 0.0183(7) 0.0002(6) 0.0002(6) -0.0005(6)
    C22 0.0245(8) 0.0202(7) 0.0159(7) 0.0027(7) -0.0007(6) 0.0042(6)
    C23 0.0226(8) 0.0219(8) 0.0158(7) 0.0015(7) -0.0013(6) 0.0023(6)
    C24 0.0237(8) 0.0215(7) 0.0151(7) -0.0016(6) -0.0008(6) 0.0014(6)
    C25 0.0215(8) 0.0227(7) 0.0140(7) 0.0003(6) 0.0002(6) -0.0006(6)
    C26 0.0177(7) 0.0217(7) 0.0170(7) -0.0006(6) -0.0011(6) 0.0024(6)
    C27 0.0174(7) 0.0263(8) 0.0130(7) -0.0016(6) -0.0006(6) 0.0010(6)
    C28 0.0225(8) 0.0245(8) 0.0168(7) 0.0003(7) 0.0003(6) -0.0029(6)
    C29 0.0277(8) 0.0229(8) 0.0181(8) 0.0047(7) -0.0028(6) 0.0007(6)
    C30 0.0222(8) 0.0269(8) 0.0192(8) 0.0048(7) -0.0010(6) -0.0031(7)
    C31 0.0230(8) 0.0264(8) 0.0165(7) 0.0005(7) 0.0029(6) 0.0007(6)
    C32 0.0359(10) 0.0292(9) 0.0231(8) 0.0125(8) -0.0005(8) -0.0024(7)
    C33 0.0301(8) 0.0225(8) 0.0130(7) -0.0001(7) -0.0046(6) -0.0031(6)
    O1M 0.0289(13) 0.0360(14) 0.0465(16) -0.0027(12) 0.0055(12) 0.0064(13)
    C1M 0.0213(17) 0.044(2) 0.0359(19) -0.0039(15) 0.0058(16) -0.0010(18)
_geom_special_details
;
All e.s.d.'s (except the e.s.d. in the dihedral angle between two l.s. planes)
are estimated using the full covariance matrix. The cell e.s.d.'s are taken
into account individually in the estimation of e.s.d.'s in distances, angles
and torsion angles; correlations between e.s.d.'s in cell parameters are only
used when they are defined by crystal symmetry. An approximate (isotropic)
treatment of cell e.s.d.'s is used for estimating e.s.d.'s involving l.s.
planes.
;
loop_
    _geom_bond_atom_site_label_1
    _geom_bond_atom_site_label_2
    _geom_bond_site_symmetry_2
    _geom_bond_distance
    _geom_bond_publ_flag
    O1 C5 . 1.4426(18) ?
    O1 C4 . 1.454(2) ?
    O2 C12 . 1.3500(19) ?
    O2 C6 . 1.4587(18) ?
    O3 C12 . 1.208(2) ?
    O4 C26 . 1.3602(19) ?
    O4 C30 . 1.4321(19) ?
    O5 C27 . 1.3713(18) ?
    O5 C31 . 1.4381(19) ?
    O6 C28 . 1.3619(19) ?
    O6 C32 . 1.425(2) ?
    N1 C33 . 1.151(2) ?
    C1 C10 . 1.334(2) ?
    C1 C2 . 1.508(2) ?
    C1 H1 . 0.9500 ?
    C2 C3 . 1.547(2) ?
    C2 H2A . 0.9900 ?
    C2 H2B . 0.9900 ?
    C3 C4 . 1.507(2) ?
    C3 H3A . 0.9900 ?
    C3 H3B . 0.9900 ?
    C4 C5 . 1.470(2) ?
    C4 C15 . 1.505(2) ?
    C5 C6 . 1.506(2) ?
    C5 H5 . 1.0000 ?
    C6 C7 . 1.558(2) ?
    C6 H6 . 1.0000 ?
    C7 C11 . 1.511(2) ?
    C7 C8 . 1.544(2) ?
    C7 H7 . 1.0000 ?
    C8 C9 . 1.540(2) ?
    C8 H8A . 0.9900 ?
    C8 H8B . 0.9900 ?
    C9 C10 . 1.508(2) ?
    C9 H9A . 0.9900 ?
    C9 H9B . 0.9900 ?
    C10 C14 . 1.505(2) ?
    C11 C13 . 1.338(2) ?
    C11 C12 . 1.484(2) ?
    C13 C16 . 1.466(2) ?
    C13 H13 . 0.9500 ?
    C14 H14A . 0.9800 ?
    C14 H14B . 0.9800 ?
    C14 H14C . 0.9800 ?
    C15 H15A . 0.9800 ?
    C15 H15B . 0.9800 ?
    C15 H15C . 0.9800 ?
    C16 C17 . 1.398(2) ?
    C16 C21 . 1.400(2) ?
    C17 C18 . 1.382(2) ?
    C17 H17 . 0.9500 ?
    C18 C19 . 1.402(2) ?
    C18 H18 . 0.9500 ?
    C19 C20 . 1.400(2) ?
    C19 C22 . 1.462(2) ?
    C20 C21 . 1.383(2) ?
    C20 H20 . 0.9500 ?
    C21 H21 . 0.9500 ?
    C22 C23 . 1.349(2) ?
    C22 H22 . 0.9500 ?
    C23 C33 . 1.440(2) ?
    C23 C24 . 1.491(2) ?
    C24 C29 . 1.395(2) ?
    C24 C25 . 1.395(2) ?
    C25 C26 . 1.391(2) ?
    C25 H25 . 0.9500 ?
    C26 C27 . 1.401(2) ?
    C27 C28 . 1.398(2) ?
    C28 C29 . 1.396(2) ?
    C29 H29 . 0.9500 ?
    C30 H30A . 0.9800 ?
    C30 H30B . 0.9800 ?
    C30 H30C . 0.9800 ?
    C31 H31A . 0.9800 ?
    C31 H31B . 0.9800 ?
    C31 H31C . 0.9800 ?
    C32 H32A . 0.9800 ?
    C32 H32B . 0.9800 ?
    C32 H32C . 0.9800 ?
    O1M C1M . 1.408(5) ?
    O1M H1M . 0.8400 ?
    C1M H1M1 . 0.9800 ?
    C1M H1M2 . 0.9800 ?
    C1M H1M3 . 0.9800 ?
loop_
    _geom_angle_atom_site_label_1
    _geom_angle_atom_site_label_2
    _geom_angle_atom_site_label_3
    _geom_angle_site_symmetry_1
    _geom_angle_site_symmetry_3
    _geom_angle
    _geom_angle_publ_flag
    C5 O1 C4 . . 60.96(10) ?
    C12 O2 C6 . . 111.14(11) ?
    C26 O4 C30 . . 117.40(12) ?
    C27 O5 C31 . . 114.60(12) ?
    C28 O6 C32 . . 117.42(12) ?
    C10 C1 C2 . . 127.16(15) ?
    C10 C1 H1 . . 116.4 ?
    C2 C1 H1 . . 116.4 ?
    C1 C2 C3 . . 111.01(13) ?
    C1 C2 H2A . . 109.4 ?
    C3 C2 H2A . . 109.4 ?
    C1 C2 H2B . . 109.4 ?
    C3 C2 H2B . . 109.4 ?
    H2A C2 H2B . . 108.0 ?
    C4 C3 C2 . . 110.34(14) ?
    C4 C3 H3A . . 109.6 ?
    C2 C3 H3A . . 109.6 ?
    C4 C3 H3B . . 109.6 ?
    C2 C3 H3B . . 109.6 ?
    H3A C3 H3B . . 108.1 ?
    O1 C4 C5 . . 59.12(10) ?
    O1 C4 C15 . . 112.24(13) ?
    C5 C4 C15 . . 122.56(15) ?
    O1 C4 C3 . . 117.45(14) ?
    C5 C4 C3 . . 116.05(14) ?
    C15 C4 C3 . . 116.40(14) ?
    O1 C5 C4 . . 59.92(10) ?
    O1 C5 C6 . . 121.09(13) ?
    C4 C5 C6 . . 124.78(14) ?
    O1 C5 H5 . . 113.6 ?
    C4 C5 H5 . . 113.6 ?
    C6 C5 H5 . . 113.6 ?
    O2 C6 C5 . . 108.87(12) ?
    O2 C6 C7 . . 106.71(12) ?
    C5 C6 C7 . . 112.02(12) ?
    O2 C6 H6 . . 109.7 ?
    C5 C6 H6 . . 109.7 ?
    C7 C6 H6 . . 109.7 ?
    C11 C7 C8 . . 114.26(13) ?
    C11 C7 C6 . . 102.28(12) ?
    C8 C7 C6 . . 114.66(13) ?
    C11 C7 H7 . . 108.4 ?
    C8 C7 H7 . . 108.4 ?
    C6 C7 H7 . . 108.4 ?
    C9 C8 C7 . . 113.36(13) ?
    C9 C8 H8A . . 108.9 ?
    C7 C8 H8A . . 108.9 ?
    C9 C8 H8B . . 108.9 ?
    C7 C8 H8B . . 108.9 ?
    H8A C8 H8B . . 107.7 ?
    C10 C9 C8 . . 113.42(12) ?
    C10 C9 H9A . . 108.9 ?
    C8 C9 H9A . . 108.9 ?
    C10 C9 H9B . . 108.9 ?
    C8 C9 H9B . . 108.9 ?
    H9A C9 H9B . . 107.7 ?
    C1 C10 C14 . . 125.32(15) ?
    C1 C10 C9 . . 120.92(15) ?
    C14 C10 C9 . . 113.76(14) ?
    C13 C11 C12 . . 118.88(14) ?
    C13 C11 C7 . . 132.60(14) ?
    C12 C11 C7 . . 108.40(13) ?
    O3 C12 O2 . . 121.34(14) ?
    O3 C12 C11 . . 128.93(15) ?
    O2 C12 C11 . . 109.63(13) ?
    C11 C13 C16 . . 130.38(15) ?
    C11 C13 H13 . . 114.8 ?
    C16 C13 H13 . . 114.8 ?
    C10 C14 H14A . . 109.5 ?
    C10 C14 H14B . . 109.5 ?
    H14A C14 H14B . . 109.5 ?
    C10 C14 H14C . . 109.5 ?
    H14A C14 H14C . . 109.5 ?
    H14B C14 H14C . . 109.5 ?
    C4 C15 H15A . . 109.5 ?
    C4 C15 H15B . . 109.5 ?
    H15A C15 H15B . . 109.5 ?
    C4 C15 H15C . . 109.5 ?
    H15A C15 H15C . . 109.5 ?
    H15B C15 H15C . . 109.5 ?
    C17 C16 C21 . . 117.62(14) ?
    C17 C16 C13 . . 123.93(14) ?
    C21 C16 C13 . . 118.42(14) ?
    C18 C17 C16 . . 121.39(15) ?
    C18 C17 H17 . . 119.3 ?
    C16 C17 H17 . . 119.3 ?
    C17 C18 C19 . . 120.96(14) ?
    C17 C18 H18 . . 119.5 ?
    C19 C18 H18 . . 119.5 ?
    C20 C19 C18 . . 117.49(14) ?
    C20 C19 C22 . . 116.35(14) ?
    C18 C19 C22 . . 126.16(15) ?
    C21 C20 C19 . . 121.39(14) ?
    C21 C20 H20 . . 119.3 ?
    C19 C20 H20 . . 119.3 ?
    C20 C21 C16 . . 120.93(14) ?
    C20 C21 H21 . . 119.5 ?
    C16 C21 H21 . . 119.5 ?
    C23 C22 C19 . . 131.73(15) ?
    C23 C22 H22 . . 114.1 ?
    C19 C22 H22 . . 114.1 ?
    C22 C23 C33 . . 122.00(14) ?
    C22 C23 C24 . . 123.24(15) ?
    C33 C23 C24 . . 114.74(14) ?
    C29 C24 C25 . . 120.25(14) ?
    C29 C24 C23 . . 119.87(14) ?
    C25 C24 C23 . . 119.86(14) ?
    C26 C25 C24 . . 119.76(15) ?
    C26 C25 H25 . . 120.1 ?
    C24 C25 H25 . . 120.1 ?
    O4 C26 C25 . . 124.05(14) ?
    O4 C26 C27 . . 115.54(13) ?
    C25 C26 C27 . . 120.41(15) ?
    O5 C27 C28 . . 121.77(14) ?
    O5 C27 C26 . . 118.71(14) ?
    C28 C27 C26 . . 119.43(14) ?
    O6 C28 C29 . . 124.43(15) ?
    O6 C28 C27 . . 115.43(13) ?
    C29 C28 C27 . . 120.14(14) ?
    C24 C29 C28 . . 119.87(15) ?
    C24 C29 H29 . . 120.1 ?
    C28 C29 H29 . . 120.1 ?
    O4 C30 H30A . . 109.5 ?
    O4 C30 H30B . . 109.5 ?
    H30A C30 H30B . . 109.5 ?
    O4 C30 H30C . . 109.5 ?
    H30A C30 H30C . . 109.5 ?
    H30B C30 H30C . . 109.5 ?
    O5 C31 H31A . . 109.5 ?
    O5 C31 H31B . . 109.5 ?
    H31A C31 H31B . . 109.5 ?
    O5 C31 H31C . . 109.5 ?
    H31A C31 H31C . . 109.5 ?
    H31B C31 H31C . . 109.5 ?
    O6 C32 H32A . . 109.5 ?
    O6 C32 H32B . . 109.5 ?
    H32A C32 H32B . . 109.5 ?
    O6 C32 H32C . . 109.5 ?
    H32A C32 H32C . . 109.5 ?
    H32B C32 H32C . . 109.5 ?
    N1 C33 C23 . . 177.04(16) ?
    C1M O1M H1M . . 109.5 ?
    O1M C1M H1M1 . . 109.5 ?
    O1M C1M H1M2 . . 109.5 ?
    H1M1 C1M H1M2 . . 109.5 ?
    O1M C1M H1M3 . . 109.5 ?
    H1M1 C1M H1M3 . . 109.5 ?
    H1M2 C1M H1M3 . . 109.5 ?
loop_
    _geom_torsion_atom_site_label_1
    _geom_torsion_atom_site_label_2
    _geom_torsion_atom_site_label_3
    _geom_torsion_atom_site_label_4
    _geom_torsion_site_symmetry_1
    _geom_torsion_site_symmetry_2
    _geom_torsion_site_symmetry_3
    _geom_torsion_site_symmetry_4
    _geom_torsion
    _geom_torsion_publ_flag
    C10 C1 C2 C3 . . . . -107.33(19) ?
    C1 C2 C3 C4 . . . . 51.42(18) ?
    C5 O1 C4 C15 . . . . -115.66(16) ?
    C5 O1 C4 C3 . . . . 105.42(16) ?
    C2 C3 C4 O1 . . . . -154.06(13) ?
    C2 C3 C4 C5 . . . . -87.00(17) ?
    C2 C3 C4 C15 . . . . 68.71(18) ?
    C4 O1 C5 C6 . . . . 114.86(17) ?
    C15 C4 C5 O1 . . . . 98.13(16) ?
    C3 C4 C5 O1 . . . . -107.79(15) ?
    O1 C4 C5 C6 . . . . -108.93(16) ?
    C15 C4 C5 C6 . . . . -10.8(2) ?
    C3 C4 C5 C6 . . . . 143.28(15) ?
    C12 O2 C6 C5 . . . . 135.46(13) ?
    C12 O2 C6 C7 . . . . 14.37(17) ?
    O1 C5 C6 O2 . . . . 44.08(18) ?
    C4 C5 C6 O2 . . . . 116.99(15) ?
    O1 C5 C6 C7 . . . . 161.85(13) ?
    C4 C5 C6 C7 . . . . -125.24(16) ?
    O2 C6 C7 C11 . . . . -11.56(16) ?
    C5 C6 C7 C11 . . . . -130.62(13) ?
    O2 C6 C7 C8 . . . . -135.79(13) ?
    C5 C6 C7 C8 . . . . 105.15(15) ?
    C11 C7 C8 C9 . . . . 147.81(13) ?
    C6 C7 C8 C9 . . . . -94.58(15) ?
    C7 C8 C9 C10 . . . . 70.67(17) ?
    C2 C1 C10 C14 . . . . -8.4(3) ?
    C2 C1 C10 C9 . . . . 171.04(14) ?
    C8 C9 C10 C1 . . . . -104.35(17) ?
    C8 C9 C10 C14 . . . . 75.17(18) ?
    C8 C7 C11 C13 . . . . -54.0(2) ?
    C6 C7 C11 C13 . . . . -178.52(17) ?
    C8 C7 C11 C12 . . . . 130.10(14) ?
    C6 C7 C11 C12 . . . . 5.60(16) ?
    C6 O2 C12 O3 . . . . 172.42(15) ?
    C6 O2 C12 C11 . . . . -10.86(17) ?
    C13 C11 C12 O3 . . . . 2.6(3) ?
    C7 C11 C12 O3 . . . . 179.18(17) ?
    C13 C11 C12 O2 . . . . -173.76(14) ?
    C7 C11 C12 O2 . . . . 2.78(18) ?
    C12 C11 C13 C16 . . . . 170.76(16) ?
    C7 C11 C13 C16 . . . . -4.8(3) ?
    C11 C13 C16 C17 . . . . -18.2(3) ?
    C11 C13 C16 C21 . . . . 163.60(17) ?
    C21 C16 C17 C18 . . . . -3.6(2) ?
    C13 C16 C17 C18 . . . . 178.17(16) ?
    C16 C17 C18 C19 . . . . -0.3(3) ?
    C17 C18 C19 C20 . . . . 3.8(2) ?
    C17 C18 C19 C22 . . . . -176.49(17) ?
    C18 C19 C20 C21 . . . . -3.4(2) ?
    C22 C19 C20 C21 . . . . 176.89(15) ?
    C19 C20 C21 C16 . . . . -0.6(2) ?
    C17 C16 C21 C20 . . . . 4.1(2) ?
    C13 C16 C21 C20 . . . . -177.64(15) ?
    C20 C19 C22 C23 . . . . -176.47(17) ?
    C18 C19 C22 C23 . . . . 3.8(3) ?
    C19 C22 C23 C33 . . . . -4.2(3) ?
    C19 C22 C23 C24 . . . . 177.52(16) ?
    C22 C23 C24 C29 . . . . 159.30(17) ?
    C33 C23 C24 C29 . . . . -19.1(2) ?
    C22 C23 C24 C25 . . . . -19.2(3) ?
    C33 C23 C24 C25 . . . . 162.36(15) ?
    C29 C24 C25 C26 . . . . -2.5(2) ?
    C23 C24 C25 C26 . . . . 175.96(15) ?
    C30 O4 C26 C25 . . . . -16.8(2) ?
    C30 O4 C26 C27 . . . . 164.02(14) ?
    C24 C25 C26 O4 . . . . -179.51(15) ?
    C24 C25 C26 C27 . . . . -0.4(2) ?
    C31 O5 C27 C28 . . . . -63.9(2) ?
    C31 O5 C27 C26 . . . . 119.53(16) ?
    O4 C26 C27 O5 . . . . -0.7(2) ?
    C25 C26 C27 O5 . . . . -179.93(14) ?
    O4 C26 C27 C28 . . . . -177.44(14) ?
    C25 C26 C27 C28 . . . . 3.4(2) ?
    C32 O6 C28 C29 . . . . -2.5(2) ?
    C32 O6 C28 C27 . . . . 177.21(15) ?
    O5 C27 C28 O6 . . . . 0.3(2) ?
    C26 C27 C28 O6 . . . . 176.89(14) ?
    O5 C27 C28 C29 . . . . 179.97(15) ?
    C26 C27 C28 C29 . . . . -3.4(2) ?
    C25 C24 C29 C28 . . . . 2.5(2) ?
    C23 C24 C29 C28 . . . . -176.03(15) ?
    O6 C28 C29 C24 . . . . -179.82(16) ?
    C27 C28 C29 C24 . . . . 0.5(2) ?
_shelx_hkl_file
;
   1   0   0   -1.42    0.02
   1   0   0   -1.48    0.02
   1   0   0   -1.39    0.03
   1   0   0   -1.49    0.03
  -1   0   0   -1.48    0.02
  -1   0   0   -1.41    0.03
  -1   0   0   -1.45    0.03
  -1   0   0   -1.42    0.02
   2   0   0 1000.00   49.04
  -2   0   0  981.41   49.04
   3   0   0    0.00    0.07
   3   0   0    0.06    0.04
  -3   0   0    0.03    0.05
  -3   0   0    0.05    0.05
  -3   0   0   -0.08    0.06
   3   0   0    0.00    0.05
  -3   0   0    0.11    0.07
   3   0   0    0.10    0.07
  -4   0   0   19.01    1.02
   4   0   0   19.74    1.02
   4   0   0   20.10    1.01
   4   0   0   19.98    1.02
  -4   0   0   21.11    1.03
  -4   0   0   20.98    1.02
   4   0   0   20.88    1.03
  -4   0   0   20.75    0.96
  -4   0   0   19.60    1.02
  -5   0   0   -0.04    0.06
   5   0   0   -0.02    0.04
   5   0   0   -0.01    0.08
  -5   0   0    0.00    0.06
  -5   0   0   -0.01    0.04
  -6   0   0    4.43    0.25
   6   0   0    4.54    0.25
  -7   0   0    0.03    0.04
  -7   0   0   -0.02    0.07
  -8   0   0    1.95    0.11
  -9   0   0    0.01    0.04
  10   0   0   -0.06    0.03
 -10   0   0   -0.02    0.04
 -11   0   0    0.02    0.02
  11   0   0   -0.03    0.03
   0   1   0   -0.39    0.01
   0   1   0   -0.38    0.01
   0  -1   0   -0.39    0.01
   0   1   0   -0.38    0.01
   0  -1   0   -0.38    0.01
   0   1   0   -0.38    0.01
   0   1   0   -0.40    0.01
   0   1   0   -0.37    0.01
   0   1   0   -0.39    0.01
   0   1   0   -0.37    0.01
   0  -1   0   -0.38    0.01
  -1   1   0   61.60    2.93
   1   1   0   62.63    2.92
   1   1   0   64.03    2.92
  -1   1   0   58.13    2.97
  -1   1   0   61.36    3.02
  -1   1   0   55.28    2.81
  -1  -1   0   62.27    2.92
   1   1   0   58.30    2.97
   1   1   0   61.72    3.02
  -1   1   0   63.78    2.93
   1   1   0   55.64    2.92
   1  -1   0   61.33    2.92
  -1  -1   0   59.08    2.96
  -1  -1   0   56.19    3.00
  -1  -1   0   60.39    2.92
   1  -1   0   62.63    2.92
   1  -1   0   56.89    3.00
   1  -1   0   54.42    2.95
   2  -1   0  319.92   14.19
  -2   1   0  300.16   14.67
   2   1   0  278.74   14.41
   2   1   0  286.20   14.67
  -2  -1   0  299.52   14.18
   2  -1   0  280.73   14.41
  -2   1   0  307.46   14.42
   2   1   0  315.01   14.20
  -2   1   0  317.27   14.19
   2  -1   0  312.83   14.18
  -2  -1   0  314.41   14.19
   2   1   0  289.00   14.17
  -2  -1   0  273.75   14.67
   2  -1   0  281.37   14.66
   2   1   0  277.08   14.17
  -2   1   0  307.69   14.18
  -2   1   0  271.93   13.69
  -2  -1   0  280.24   14.42
  -3   1   0  247.93   11.60
   3  -1   0  250.95   11.62
   3   1   0  238.45   11.84
   3   1   0  248.58   11.57
   3   1   0  250.20   12.07
   3   1   0  233.30   11.65
  -3  -1   0  250.15   11.59
  -3   1   0  231.66   12.06
  -3   1   0  243.95   11.64
   3  -1   0  232.35   11.84
  -3   1   0  258.45   11.88
   3  -1   0  253.38   11.64
  -3  -1   0  232.85   11.83
   3  -1   0  218.86   12.02
  -3  -1   0  239.66   12.06
   3   1   0  244.16   11.58
  -3  -1   0  234.12   11.59
   4   1   0  124.36    6.08
   4   1   0  133.07    6.29
  -4   1   0  133.89    6.18
   4  -1   0  130.05    6.10
  -4  -1   0  129.77    6.10
  -4   1   0  122.50    6.10
  -4   1   0  127.33    6.10
   4   1   0  126.28    6.10
   4   1   0  126.77    6.10
  -4  -1   0  129.45    6.18
  -4  -1   0  129.04    6.29
  -4  -1   0  125.00    6.10
  -4   1   0  122.80    5.86
   4  -1   0  123.38    6.10
   4  -1   0  125.01    6.18
   4   1   0  129.61    6.18
  -4   1   0  125.89    6.29
   4  -1   0  117.57    6.28
  -4  -1   0  124.80    5.84
  -5  -1   0    4.38    0.24
  -5   1   0    4.31    0.27
  -5  -1   0    4.77    0.28
  -5   1   0    4.46    0.27
   5   1   0    4.70    0.26
  -5   1   0    3.78    0.29
  -5  -1   0    4.46    0.27
   5   1   0    4.58    0.25
   5   1   0    4.80    0.27
  -5   1   0    4.44    0.25
  -6   1   0   51.47    2.54
  -6   1   0   49.14    2.59
  -6   1   0   53.64    2.40
   6  -1   0   50.99    2.49
   6   1   0   51.44    2.49
  -6  -1   0   51.32    2.39
  -7   1   0    5.06    0.29
  -8   1   0    1.94    0.10
  -8  -1   0    1.81    0.10
  -9  -1   0   11.04    0.46
  -9   1   0   11.15    0.46
   9   1   0   11.08    0.46
 -10  -1   0    2.14    0.11
  10   1   0    1.99    0.10
 -10   1   0    2.11    0.11
  11   1   0    1.29    0.07
  11  -1   0    1.14    0.06
 -11   1   0    1.21    0.05
 -11   1   0    1.19    0.07
 -11  -1   0    1.16    0.06
   0   2   0  260.23   12.07
   0   2   0  248.69   12.90
   0   2   0  263.43   12.90
   0   2   0  269.02   12.49
  -1   2   0  159.97    7.81
  -1   2   0  136.97    7.67
   1   2   0  155.62    7.57
   1   2   0  159.69    7.68
   1  -2   0  155.68    7.55
  -1   2   0  153.88    7.55
   1   2   0  163.61    7.82
  -1  -2   0  149.33    7.82
   1  -2   0  144.80    7.80
   1  -2   0  179.11    7.56
  -1   2   0  163.11    7.68
  -1   2   0  169.48    7.56
  -1  -2   0  147.80    7.68
  -1   2   0  144.27    7.81
   1   2   0  167.95    7.56
  -1   2   0  157.92    7.31
  -1  -2   0  172.20    7.57
   1   2   0  135.79    7.55
  -1  -2   0  169.54    7.56
   2  -2   0  513.20   22.91
  -2  -2   0  506.91   22.92
  -2   2   0  469.15   22.14
   2  -2   0  434.09   23.69
   2   2   0  486.99   23.29
  -2   2   0  489.81   22.91
  -2   2   0  490.07   23.70
  -2  -2   0  445.64   23.69
  -2   2   0  440.77   23.68
   2  -2   0  448.52   23.28
   2   2   0  482.85   23.70
   2   2   0  461.79   22.91
  -2  -2   0  488.14   22.91
   2  -2   0  495.29   22.91
   2   2   0  495.60   22.91
  -2  -2   0  467.02   23.30
   2   2   0  499.15   22.91
  -2   2   0  484.85   22.90
  -3   2   0   70.51    3.36
   3  -2   0   69.33    3.27
  -3   2   0   66.61    3.14
  -3  -2   0   65.34    3.36
  -3   2   0   68.94    3.27
   3  -2   0   62.91    3.30
   3  -2   0   71.84    3.27
   3   2   0   66.37    3.25
   3   2   0   69.16    3.27
  -3  -2   0   66.52    3.27
  -3  -2   0   69.91    3.27
   3   2   0   66.93    3.27
  -3   2   0   69.21    3.27
  -3  -2   0   63.49    3.30
   3  -2   0   62.31    3.36
   3   2   0   69.67    3.36
   3   2   0   67.24    3.30
  -3   2   0   71.14    3.30
  -4  -2   0    0.75    0.09
  -4   2   0    0.76    0.09
  -4   2   0    0.84    0.09
  -4   2   0    0.71    0.11
   4   2   0    0.68    0.10
   4   2   0    1.09    0.11
   4   2   0    0.78    0.09
   4  -2   0    0.74    0.10
  -4  -2   0    0.89    0.08
   4   2   0    1.04    0.08
  -4  -2   0    0.77    0.08
   4   2   0    0.71    0.08
  -4   2   0    0.67    0.10
  -4   2   0    0.75    0.08
   4  -2   0    0.55    0.10
  -4  -2   0    0.88    0.10
  -4  -2   0    0.69    0.11
  -5   2   0   59.05    2.78
   5   2   0   57.28    2.78
   5   2   0   57.48    2.83
  -5   2   0   56.61    2.83
  -5  -2   0   55.40    2.62
  -5  -2   0   50.27    2.78
  -5   2   0   57.77    2.63
   5   2   0   57.89    2.73
  -6   2   0   28.39    1.42
   6   2   0   28.08    1.39
  -6   2   0   29.03    1.45
  -6   2   0   26.18    1.15
  -6   2   0   29.89    1.35
  -7   2   0   15.88    0.74
   7   2   0   13.68    0.60
   8   2   0    5.70    0.24
  -8   2   0    5.92    0.24
  -8   2   0    5.29    0.32
  -8   2   0    5.33    0.22
  -8   2   0    5.53    0.25
  -9   2   0    8.97    0.37
   9   2   0    8.74    0.37
  -9   2   0    8.86    0.33
  -9  -2   0    9.04    0.38
 -10  -2   0    0.03    0.04
 -10   2   0    0.04    0.02
  10   2   0    0.03    0.02
 -10   2   0    0.02    0.03
  11   2   0   -0.03    0.02
 -11  -2   0   -0.02    0.02
 -11   2   0    0.00    0.02
 -11   2   0    0.04    0.02
   0   3   0    0.00    0.03
   0   3   0   -0.01    0.02
   0  -3   0   -0.01    0.03
   0   3   0    0.03    0.04
   0   3   0    0.02    0.02
   0  -3   0    0.01    0.03
   0   3   0    0.01    0.03
   0   3   0    0.00    0.02
   0   3   0    0.00    0.02
   0   3   0    0.01    0.02
   0   3   0    0.00    0.03
  -1   3   0  251.73   11.63
   1  -3   0  255.44   11.63
  -1   3   0  243.24   12.02
   1   3   0  227.28   11.82
   1  -3   0  262.14   11.63
   1   3   0  236.57   11.82
  -1  -3   0  224.82   12.02
  -1   3   0  244.96   11.81
   1   3   0  246.86   12.03
  -1  -3   0  245.68   11.62
  -1   3   0  252.31   11.62
  -1   3   0  226.13   12.01
   1   3   0  242.03   11.62
   1   3   0  244.25   11.65
  -1  -3   0  256.11   11.63
  -1   3   0  241.25   11.26
   1   3   0  254.21   11.63
  -1   3   0  228.83   11.81
   1   3   0  215.48   12.01
  -2   3   0   19.37    1.08
  -2   3   0   22.20    1.07
  -2  -3   0   22.79    1.06
  -2   3   0   22.27    1.02
   2  -3   0   19.75    1.08
  -2   3   0   21.68    1.06
  -2  -3   0   19.27    1.07
  -2   3   0   23.03    1.09
  -2  -3   0   20.05    1.09
   2   3   0   22.50    1.09
   2   3   0   23.12    1.06
  -2  -3   0   22.11    1.06
   2   3   0   21.98    1.06
   2   3   0   21.50    1.07
   2   3   0   21.91    1.05
  -2  -3   0   19.64    1.00
   2  -3   0   22.56    1.06
   2  -3   0   22.62    1.06
   3   3   0    0.37    0.07
  -3   3   0    0.41    0.06
  -3   3   0    0.14    0.05
  -3  -3   0    0.13    0.04
   3  -3   0    0.13    0.05
   3   3   0    0.21    0.05
  -3  -3   0    0.15    0.06
   3   3   0    0.40    0.06
  -3   3   0    0.14    0.06
  -3  -3   0    0.40    0.06
  -3  -3   0    0.18    0.03
   3   3   0    0.20    0.06
   3  -3   0    0.31    0.05
   3  -3   0    0.42    0.08
  -3   3   0    0.15    0.05
   3  -3   0    0.13    0.07
  -3   3   0    0.34    0.07
   3   3   0    0.16    0.04
  -3  -3   0    0.33    0.08
   4   3   0    0.04    0.05
  -4  -3   0    0.09    0.08
   4  -3   0    0.04    0.07
   4   3   0    0.07    0.06
   4   3   0   -0.01    0.04
  -4   3   0    0.02    0.06
   4   3   0    0.15    0.06
  -4  -3   0    0.05    0.04
  -4   3   0    0.02    0.06
  -4   3   0    0.02    0.05
  -4   3   0    0.06    0.05
  -4   3   0    0.06    0.04
   4   3   0    0.19    0.05
   5   3   0   14.83    0.77
  -5   3   0   15.06    0.77
   5   3   0   15.29    0.79
  -5   3   0   15.53    0.74
   5   3   0   15.43    0.75
  -5   3   0   14.30    0.78
  -6   3   0   20.53    1.05
   6   3   0   18.52    0.82
  -6   3   0   17.65    0.73
  -6   3   0   20.15    0.83
  -6   3   0   20.81    1.03
   6   3   0   20.12    1.05
  -6   3   0   22.28    0.98
   6   3   0   21.87    1.00
  -7   3   0    7.76    0.44
  -7   3   0    7.75    0.41
  -7   3   0    7.64    0.29
  -7   3   0    7.62    0.45
   7   3   0    7.61    0.32
  -8   3   0    4.77    0.20
  -8   3   0    4.55    0.18
   8   3   0    4.60    0.20
  -8   3   0    4.14    0.27
  -8   3   0    4.84    0.22
  -9  -3   0    3.93    0.19
   9   3   0    4.41    0.19
  -9   3   0    4.10    0.20
  -9   3   0    4.39    0.17
  -9   3   0    4.46    0.19
 -10   3   0    1.00    0.06
  10   3   0    0.96    0.06
 -10  -3   0    0.92    0.08
 -10   3   0    0.89    0.06
  11   3   0    0.63    0.04
 -11  -3   0    0.60    0.04
   0  -4   0   61.38    2.74
   0   4   0   52.35    2.63
   0   4   0   55.74    2.83
   0  -4   0   60.67    2.74
   0   4   0   51.90    2.78
   0   4   0   58.51    2.74
   0   4   0   55.40    2.65
   0   4   0   57.80    2.74
   0   4   0   60.16    2.82
   0   4   0   58.75    2.74
   0   4   0   54.55    2.84
  -1   4   0   32.78    1.50
   1   4   0   33.60    1.57
   1   4   0   29.85    1.57
   1   4   0   33.58    1.56
  -1   4   0   32.95    1.55
  -1   4   0   29.02    1.60
   1   4   0   30.71    1.60
  -1  -4   0   33.57    1.56
  -1   4   0   31.71    1.57
   1   4   0   31.14    1.55
  -1   4   0   31.59    1.55
  -1  -4   0   33.35    1.56
  -1   4   0   33.72    1.60
   1   4   0   33.98    1.60
  -1   4   0   30.07    1.49
   1  -4   0   33.62    1.55
  -1   4   0   30.10    1.57
   1   4   0   32.76    1.55
   1  -4   0   32.39    1.55
  -2   4   0    0.40    0.05
  -2   4   0    0.53    0.05
  -2  -4   0    0.31    0.04
   2  -4   0    0.46    0.07
   2  -4   0    0.38    0.06
  -2   4   0    0.29    0.05
  -2  -4   0    0.41    0.05
   2   4   0    0.46    0.06
  -2   4   0    0.38    0.05
  -2   4   0    0.49    0.06
   2   4   0    0.38    0.05
   2   4   0    0.31    0.06
  -2  -4   0    0.51    0.07
  -2   4   0    0.35    0.06
  -2   4   0    0.33    0.06
  -2   4   0    0.33    0.04
  -2  -4   0    0.45    0.07
   3   4   0   16.35    0.79
  -3  -4   0   15.05    0.80
  -3   4   0   16.50    0.80
   3  -4   0   15.89    0.80
   3   4   0   15.58    0.80
   3  -4   0   15.41    0.79
  -3   4   0   15.61    0.75
  -3  -4   0   14.04    0.73
   3   4   0   16.21    0.78
  -3   4   0   14.95    0.79
  -3  -4   0   15.77    0.80
  -3   4   0   15.62    0.79
  -3   4   0   16.53    0.75
   3   4   0   17.11    0.81
   3   4   0   15.51    0.80
  -4   4   0    0.16    0.04
  -4  -4   0    0.11    0.08
  -4   4   0    0.28    0.06
   4   4   0    0.16    0.06
   4   4   0    0.16    0.05
  -4   4   0    0.12    0.06
   4   4   0    0.14    0.04
  -4   4   0    0.15    0.06
  -4   4   0    0.05    0.07
   4   4   0    0.12    0.06
  -5   4   0    0.03    0.05
   5   4   0    0.12    0.07
  -5   4   0    0.09    0.06
  -5   4   0    0.10    0.05
   5   4   0    0.08    0.04
   5   4   0    0.09    0.06
  -6   4   0    1.04    0.06
  -6   4   0    1.18    0.13
  -6   4   0    1.28    0.14
  -6   4   0    1.11    0.06
   6   4   0    1.22    0.13
   6   4   0    1.26    0.12
  -6   4   0    1.19    0.07
   6   4   0    1.29    0.11
   6   4   0    1.12    0.07
  -6   4   0    1.22    0.14
   7   4   0    0.90    0.06
  -7   4   0    0.85    0.07
  -7   4   0    0.68    0.11
  -7   4   0    0.79    0.11
  -7   4   0    0.80    0.06
  -7   4   0    0.94    0.11
  -8   4   0    1.97    0.10
  -8   4   0    1.47    0.17
   8   4   0    1.99    0.10
  -8   4   0    2.07    0.11
  -8   4   0    2.04    0.09
   9   4   0    0.34    0.04
  -9   4   0    0.26    0.04
  -9   4   0    0.32    0.03
  -9   4   0    0.26    0.04
 -10  -4   0    0.52    0.05
  10   4   0    0.42    0.04
 -10   4   0    0.47    0.04
 -10   4   0    0.56    0.03
 -10   4   0    0.46    0.04
  11   4   0    0.10    0.02
 -11   4   0    0.13    0.02
   0   5   0    0.00    0.03
   0  -5   0    0.02    0.05
   0   5   0   -0.01    0.03
   0   5   0    0.00    0.03
   0  -5   0   -0.07    0.04
   0   5   0    0.04    0.05
   0   5   0   -0.03    0.03
   0   5   0    0.02    0.03
   0   5   0    0.00    0.03
   0   5   0   -0.01    0.04
   0   5   0    0.00    0.02
   1  -5   0   18.06    0.89
   1  -5   0   19.31    0.89
   1   5   0   18.62    0.90
   1   5   0   19.57    0.89
  -1   5   0   19.31    0.91
   1   5   0   16.81    0.91
  -1   5   0   17.84    0.85
   1   5   0   18.18    0.90
  -1  -5   0   19.08    0.90
  -1   5   0   18.76    0.86
  -1   5   0   17.98    0.89
   1   5   0   16.48    0.90
  -1   5   0   18.74    0.89
  -1  -5   0   18.29    0.90
  -1   5   0   16.91    0.91
  -1   5   0   16.39    0.90
  -1   5   0   19.11    0.90
   1   5   0   18.18    0.86
   1   5   0   18.69    0.91
   1   5   0   18.03    0.90
   2  -5   0    0.69    0.08
  -2   5   0    0.57    0.06
  -2   5   0    0.62    0.06
   2   5   0    0.81    0.08
  -2   5   0    0.66    0.08
   2   5   0    0.72    0.07
  -2  -5   0    0.76    0.08
   2   5   0    0.63    0.07
  -2  -5   0    0.78    0.09
   2   5   0    0.62    0.07
   2  -5   0    0.71    0.08
   2   5   0    0.81    0.07
  -2   5   0    0.79    0.07
  -2   5   0    0.69    0.08
  -2   5   0    0.74    0.07
  -2   5   0    0.71    0.07
   2   5   0    0.71    0.08
   2   5   0    0.76    0.08
  -2   5   0    0.67    0.07
  -3  -5   0    9.11    0.50
   3   5   0    9.26    0.49
  -3   5   0    9.08    0.49
  -3   5   0    9.70    0.46
   3   5   0    9.81    0.48
   3   5   0   10.12    0.49
   3  -5   0    9.55    0.50
   3   5   0    8.81    0.50
  -3   5   0    9.24    0.46
   3  -5   0    8.88    0.50
  -3   5   0    9.43    0.49
   3   5   0    9.22    0.50
  -3  -5   0    8.99    0.50
  -3   5   0   10.13    0.48
  -3   5   0    9.33    0.49
   4   5   0    0.12    0.05
  -4   5   0    0.15    0.04
  -4   5   0    0.07    0.05
  -4   5   0    0.07    0.06
   4   5   0    0.08    0.05
   5   5   0   29.77    1.48
  -5   5   0   29.34    1.47
  -5   5   0   29.05    1.37
  -5   5   0   28.23    1.44
   5   5   0   28.29    1.42
  -6   5   0    2.71    0.19
  -6   5   0    2.38    0.11
   6   5   0    2.38    0.11
   6   5   0    2.36    0.17
  -6   5   0    2.28    0.10
   6   5   0    2.58    0.20
  -6   5   0    2.49    0.10
  -6   5   0    2.73    0.19
  -6   5   0    2.46    0.17
  -7   5   0   14.93    0.55
   7   5   0   15.00    0.55
  -7   5   0   14.13    0.81
   7   5   0   15.94    0.62
  -7   5   0   15.40    0.76
  -7   5   0   14.01    0.79
  -7   5   0   16.01    0.66
  -7   5   0   15.10    0.55
  -7   5   0   15.23    0.62
   8   5   0    3.10    0.15
  -8   5   0    3.20    0.16
  -8   5   0    3.15    0.14
  -8   5   0    3.23    0.13
  -9   5   0    6.99    0.29
   9   5   0    6.98    0.29
  -9   5   0    6.86    0.26
  -9   5   0    6.78    0.31
   9   5   0    6.80    0.26
 -10   5   0    0.15    0.02
  10   5   0    0.16    0.02
  10   5   0    0.13    0.02
 -10   5   0    0.12    0.02
 -10  -5   0    0.08    0.04
   0   6   0   10.36    0.49
   0   6   0   10.33    0.49
   0   6   0    8.94    0.46
   0   6   0    9.34    0.50
   0   6   0    9.91    0.48
   0  -6   0    9.94    0.49
   0   6   0    8.79    0.49
   0  -6   0    9.84    0.50
   0   6   0    9.48    0.49
   0   6   0   10.50    0.50
   0   6   0    9.98    0.49
  -1   6   0    1.86    0.12
  -1   6   0    1.91    0.13
   1   6   0    1.91    0.12
  -1  -6   0    2.14    0.13
   1   6   0    1.81    0.12
   1   6   0    2.01    0.13
  -1   6   0    1.75    0.11
   1   6   0    1.79    0.12
  -1   6   0    2.00    0.11
   1   6   0    1.88    0.13
   1   6   0    2.01    0.12
   1  -6   0    1.93    0.13
  -1   6   0    1.99    0.13
   1  -6   0    1.98    0.13
   1   6   0    1.79    0.11
  -1   6   0    1.86    0.11
  -1  -6   0    1.95    0.13
  -1   6   0    2.11    0.12
  -1   6   0    1.94    0.11
   1   6   0    2.06    0.13
   2   6   0   21.30    1.03
   2   6   0   19.57    1.01
  -2   6   0   21.30    0.97
  -2   6   0   21.49    1.01
  -2   6   0   18.18    1.02
  -2  -6   0   20.40    1.02
  -2   6   0   18.16    1.01
  -2   6   0   19.56    1.01
   2   6   0   20.43    1.01
   2   6   0   21.93    1.01
  -2  -6   0   20.75    1.02
   2   6   0   22.11    1.00
   2  -6   0   20.03    1.01
   2   6   0   20.78    0.97
   2  -6   0   20.59    1.01
  -2   6   0   19.69    1.01
  -2   6   0   20.49    1.03
  -2   6   0   20.52    0.96
   3   6   0    0.87    0.08
   3   6   0    0.87    0.08
  -3   6   0    0.93    0.08
  -3   6   0    0.86    0.09
   3   6   0    0.98    0.09
  -3   6   0    0.86    0.08
  -3   6   0    0.89    0.09
  -4   6   0   70.80    3.27
  -4   6   0   70.51    3.45
   4   6   0   69.96    3.51
  -4   6   0   71.75    3.29
  -4   6   0   69.60    3.51
   4   6   0   69.95    3.45
   4   6   0   70.40    3.40
   5   6   0   72.66    3.20
  -5   6   0   72.59    2.82
  -5   6   0   73.47    3.21
   5   6   0   83.82    3.94
   5   6   0   82.53    3.81
   5   6   0   72.72    2.83
   5   6   0   84.76    3.87
  -5   6   0   82.39    3.87
  -5   6   0   75.81    2.83
  -5   6   0   82.98    3.94
  -5   6   0   84.38    3.67
  -6   6   0    8.30    0.44
   6   6   0    7.79    0.44
   6   6   0    8.15    0.43
  -6   6   0    8.31    0.42
  -6   6   0    7.44    0.29
   6   6   0    7.60    0.45
  -6   6   0    7.91    0.29
  -6   6   0    7.72    0.44
   6   6   0    7.63    0.33
   6   6   0    7.39    0.29
  -7   6   0    9.02    0.36
  -7   6   0    8.74    0.48
   7   6   0    8.82    0.33
   7   6   0    9.24    0.37
   7   6   0    7.41    0.49
  -7   6   0    8.59    0.32
  -7   6   0    9.58    0.39
  -7   6   0    8.86    0.32
  -7   6   0    8.13    0.49
  -8   6   0    2.88    0.14
  -8   6   0    2.72    0.12
  -8   6   0    2.85    0.12
   8   6   0    2.66    0.11
  -8   6   0    2.77    0.12
   8   6   0    2.68    0.13
  -9   6   0    0.05    0.02
   9   6   0    0.06    0.03
  -9   6   0    0.05    0.02
   9   6   0    0.02    0.03
  -9   6   0    0.05    0.03
  -9   6   0    0.04    0.03
  10   6   0    0.70    0.04
  10   6   0    0.75    0.05
 -10   6   0    0.65    0.04
 -10   6   0    0.59    0.04
 -10   6   0    0.60    0.04
  10   6   0    0.65    0.04
   0   7   0    0.01    0.04
   0   7   0    0.02    0.04
   0  -7   0   -0.01    0.04
   0   7   0   -0.02    0.02
   0   7   0    0.02    0.05
   0   7   0   -0.01    0.03
   0   7   0    0.01    0.03
   0   7   0    0.01    0.04
   0   7   0   -0.01    0.03
   0   7   0    0.01    0.02
   1   7   0    0.69    0.08
   1   7   0    0.76    0.08
   1   7   0    0.89    0.07
  -1   7   0    0.82    0.07
  -1   7   0    0.76    0.08
  -1   7   0    0.84    0.07
  -1   7   0    0.85    0.08
   1   7   0    0.89    0.07
  -1   7   0    0.75    0.07
  -1  -7   0    0.76    0.09
  -1   7   0    0.86    0.06
   1  -7   0    0.84    0.08
   1   7   0    0.81    0.07
   1   7   0    0.87    0.09
  -1   7   0    0.73    0.06
  -1   7   0    1.00    0.07
   1   7   0    0.89    0.08
   1   7   0    0.75    0.07
   2   7   0    0.06    0.05
  -2   7   0    0.02    0.04
  -2   7   0    0.05    0.03
   2   7   0    0.09    0.04
  -2   7   0    0.09    0.04
  -2   7   0    0.07    0.05
   2   7   0    0.03    0.04
   2   7   0    0.02    0.04
   3   7   0   11.39    0.59
  -3   7   0   11.03    0.55
   3   7   0   10.97    0.55
   3   7   0   11.39    0.57
  -3   7   0   11.40    0.58
  -3   7   0   11.11    0.55
  -3   7   0   11.38    0.57
   3   7   0   11.20    0.57
   4   7   0    3.29    0.20
   4   7   0    3.10    0.20
  -4   7   0    3.13    0.20
  -4   7   0    3.05    0.19
  -4   7   0    3.03    0.19
   4   7   0    3.12    0.20
  -4   7   0    3.10    0.19
  -5   7   0    0.14    0.06
  -5   7   0    0.13    0.02
  -5   7   0    0.29    0.09
  -5   7   0    0.13    0.06
  -5   7   0    0.15    0.02
   5   7   0    0.10    0.03
   5   7   0    0.17    0.07
  -5   7   0    0.17    0.02
  -5   7   0    0.11    0.03
   5   7   0    0.10    0.07
  -5   7   0    0.16    0.07
   5   7   0    0.14    0.07
   5   7   0    0.24    0.03
   5   7   0    0.14    0.03
   6   7   0    0.74    0.11
  -6   7   0    0.67    0.05
  -6   7   0    0.78    0.12
  -6   7   0    0.79    0.05
  -6   7   0    0.70    0.10
   6   7   0    0.74    0.10
   6   7   0    0.67    0.08
   6   7   0    0.66    0.05
  -6   7   0    0.79    0.07
  -6   7   0    0.65    0.10
   6   7   0    0.71    0.05
  -6   7   0    0.69    0.05
   6   7   0    0.69    0.05
   7   7   0    3.04    0.14
  -7   7   0    3.21    0.14
   7   7   0    3.14    0.13
  -7   7   0    3.01    0.13
  -7   7   0    3.22    0.16
  -7   7   0    3.21    0.13
   8   7   0   33.01    1.29
  -8   7   0   29.14    1.28
   8   7   0   31.78    1.14
  -8   7   0   31.68    1.14
  -8   7   0   31.40    1.14
  -8   7   0   32.93    1.37
  -9   7   0    1.02    0.07
   9   7   0    0.97    0.08
   9   7   0    0.96    0.05
   9   7   0    1.02    0.06
  -9   7   0    0.90    0.06
  -9   7   0    1.06    0.06
 -10   7   0    0.12    0.02
 -10   7   0    0.11    0.02
  10   7   0    0.17    0.04
 -10   7   0    0.13    0.03
  10   7   0    0.16    0.03
   0   8   0   46.52    2.46
   0   8   0   45.28    2.50
   0   8   0   50.06    2.36
   0   8   0   55.48    2.44
   0   8   0   52.55    2.46
   0   8   0   52.47    2.50
  -1   8   0    0.43    0.05
  -1   8   0    0.53    0.05
  -1   8   0    0.49    0.05
   1   8   0    0.45    0.06
   1   8   0    0.48    0.05
  -1   8   0    0.46    0.07
   1   8   0    0.49    0.06
   1   8   0    0.57    0.07
  -1   8   0    0.49    0.05
   2   8   0    2.99    0.18
  -2   8   0    3.08    0.17
  -2   8   0    3.08    0.18
   2   8   0    2.97    0.19
   2   8   0    2.96    0.18
   2   8   0    3.30    0.18
  -2   8   0    2.94    0.17
  -2   8   0    3.17    0.18
  -3   8   0    1.76    0.12
   3   8   0    1.80    0.13
   3   8   0    1.91    0.13
  -3   8   0    1.88    0.14
   3   8   0    1.76    0.13
   3   8   0    1.81    0.13
  -3   8   0    1.80    0.12
  -3   8   0    1.74    0.13
   4   8   0    3.23    0.13
  -4   8   0    3.66    0.21
  -4   8   0    3.17    0.16
   4   8   0    3.61    0.21
   4   8   0    3.68    0.22
  -4   8   0    3.28    0.13
   4   8   0    3.65    0.21
   4   8   0    3.29    0.15
  -4   8   0    3.42    0.13
  -4   8   0    3.80    0.21
  -4   8   0    3.22    0.15
  -4   8   0    3.76    0.21
   4   8   0    3.36    0.13
   4   8   0    3.22    0.16
   4   8   0    3.65    0.21
  -4   8   0    3.49    0.21
   5   8   0    0.11    0.02
  -5   8   0    0.09    0.02
  -5   8   0    0.07    0.06
  -5   8   0    0.10    0.04
   5   8   0    0.09    0.06
   5   8   0    0.05    0.05
  -5   8   0    0.13    0.06
  -5   8   0    0.05    0.03
   5   8   0    0.08    0.03
   5   8   0    0.10    0.03
  -5   8   0    0.09    0.03
   5   8   0    0.09    0.02
   5   8   0    0.08    0.05
  -5   8   0    0.09    0.02
  -5   8   0    0.12    0.02
  -5   8   0    0.13    0.06
   5   8   0   -0.01    0.06
  -5   8   0    0.03    0.07
  -6   8   0   10.34    0.43
   6   8   0    9.43    0.52
  -6   8   0    9.77    0.36
  -6   8   0    9.73    0.40
   6   8   0    9.57    0.53
   6   8   0   10.06    0.40
   6   8   0    9.00    0.54
   6   8   0    9.91    0.36
   6   8   0    9.63    0.36
  -6   8   0    9.67    0.52
  -6   8   0    9.46    0.53
  -6   8   0   10.12    0.36
  -6   8   0    9.31    0.52
  -6   8   0    9.48    0.41
  -7   8   0    2.44    0.10
   7   8   0    2.53    0.11
   7   8   0    2.48    0.13
   7   8   0    2.44    0.11
   7   8   0    2.26    0.10
  -7   8   0    2.46    0.10
  -7   8   0    2.40    0.12
   8   8   0    0.96    0.06
  -8   8   0    0.93    0.08
  -8   8   0    0.85    0.06
  -8   8   0    0.90    0.05
   8   8   0    0.96    0.06
   8   8   0    0.89    0.05
   9   8   0    1.71    0.07
  -9   8   0    1.64    0.08
  -9   8   0    1.71    0.09
  -9   8   0    1.80    0.08
   9   8   0    1.78    0.09
   9   8   0    1.75    0.08
 -10   8   0   14.39    0.54
  10   8   0   15.89    0.64
   0   9   0    0.01    0.04
   0   9   0    0.00    0.04
   0   9   0    0.02    0.04
   0   9   0    0.04    0.03
  -1   9   0   26.23    1.28
   1   9   0   26.72    1.31
  -1   9   0   25.70    1.24
  -1   9   0   26.04    1.30
   1   9   0   26.22    1.29
   1   9   0   24.91    1.24
   1   9   0   26.41    1.28
   2   9   0    0.08    0.06
  -2   9   0    0.12    0.04
   2   9   0    0.11    0.04
   2   9   0    0.11    0.04
   2   9   0    0.07    0.06
  -2   9   0    0.13    0.06
  -2   9   0    0.03    0.05
  -2   9   0    0.12    0.04
   3   9   0    0.29    0.06
  -3   9   0    0.35    0.04
   3   9   0    0.32    0.08
  -3   9   0    0.24    0.07
   3   9   0    0.27    0.02
   3   9   0    0.27    0.02
  -3   9   0    0.28    0.06
  -3   9   0    0.27    0.02
  -3   9   0    0.27    0.03
   3   9   0    0.34    0.06
  -3   9   0    0.30    0.02
   3   9   0    0.25    0.03
  -3   9   0    0.26    0.03
  -3   9   0    0.25    0.03
   3   9   0    0.21    0.04
   3   9   0    0.32    0.02
   3   9   0    0.30    0.07
  -3   9   0    0.36    0.07
  -3   9   0    0.21    0.05
   4   9   0    8.21    0.38
   4   9   0    8.81    0.44
  -4   9   0    8.71    0.44
  -4   9   0    8.45    0.38
  -4   9   0    8.32    0.35
  -4   9   0    8.48    0.37
   4   9   0    8.48    0.31
  -4   9   0    8.53    0.46
  -4   9   0    8.85    0.31
   4   9   0    8.69    0.46
   4   9   0    8.29    0.35
   4   9   0    7.88    0.37
   4   9   0    9.34    0.46
   4   9   0    9.09    0.47
  -4   9   0    8.70    0.37
   4   9   0    8.54    0.37
  -4   9   0    8.42    0.31
  -4   9   0    9.06    0.45
   4   9   0    8.31    0.31
  -4   9   0    8.90    0.45
   5   9   0    0.65    0.09
  -5   9   0    0.90    0.09
   5   9   0    0.69    0.05
   5   9   0    0.79    0.06
  -5   9   0    0.74    0.04
  -5   9   0    0.73    0.10
  -5   9   0    0.63    0.05
  -5   9   0    0.84    0.10
  -5   9   0    0.72    0.04
   5   9   0    0.73    0.10
   5   9   0    0.69    0.04
   5   9   0    0.63    0.09
  -5   9   0    0.66    0.09
   5   9   0    0.75    0.04
  -5   9   0    0.63    0.06
  -5   9   0    0.90    0.07
   5   9   0    0.60    0.09
   6   9   0    0.02    0.03
   6   9   0    0.00    0.02
   6   9   0    0.02    0.03
  -6   9   0    0.01    0.02
   6   9   0   -0.01    0.03
  -6   9   0    0.00    0.02
  -6   9   0    0.17    0.09
   6   9   0   -0.03    0.07
  -6   9   0    0.00    0.04
  -6   9   0    0.13    0.07
   6   9   0   -0.06    0.06
  -6   9   0    0.05    0.03
  -7   9   0   17.18    0.63
   7   9   0   17.60    0.71
  -7   9   0   17.24    0.63
   7   9   0   16.89    0.63
   7   9   0   17.74    0.63
  -7   9   0   18.10    0.76
   7   9   0   17.23    0.74
   8   9   0    4.11    0.19
   8   9   0    4.25    0.16
  -8   9   0    4.06    0.16
   8   9   0    3.94    0.16
  -8   9   0    4.36    0.19
  -8   9   0    4.13    0.16
   8   9   0    4.09    0.17
  -9   9   0    7.66    0.28
   9   9   0    8.10    0.34
  -9   9   0    7.82    0.29
   9   9   0    7.96    0.29
  -9   9   0    7.44    0.34
  10   9   0    1.22    0.05
   0  10   0    3.57    0.13
   0  10   0    3.65    0.21
   0  10   0    3.54    0.13
   0  10   0    3.58    0.19
   0  10   0    3.61    0.20
   0  10   0    3.12    0.15
  -1  10   0    5.84    0.27
  -1  10   0    6.13    0.26
  -1  10   0    6.29    0.27
  -1  10   0    6.75    0.33
   1  10   0    6.17    0.23
  -1  10   0    6.01    0.23
   1  10   0    6.63    0.33
   1  10   0    6.77    0.34
   1  10   0    6.81    0.35
  -1  10   0    6.61    0.28
   1  10   0    5.94    0.26
   1  10   0    6.84    0.34
  -1  10   0    6.77    0.34
  -1  10   0    6.58    0.33
   1  10   0    6.18    0.23
   1  10   0    6.21    0.29
  -1  10   0    6.22    0.23
   1  10   0    5.87    0.27
  -2  10   0    7.75    0.40
  -2  10   0    7.19    0.38
   2  10   0    7.37    0.28
   2  10   0    7.60    0.34
   2  10   0    8.03    0.41
  -2  10   0    7.82    0.32
   2  10   0    7.91    0.40
  -2  10   0    7.20    0.27
   2  10   0    7.51    0.28
   2  10   0    7.12    0.32
   2  10   0    7.13    0.32
  -2  10   0    7.97    0.39
   2  10   0    7.31    0.31
  -2  10   0    7.46    0.31
  -2  10   0    7.33    0.27
  -2  10   0    7.43    0.32
  -2  10   0    8.04    0.39
   2  10   0    7.83    0.40
  -2  10   0    7.54    0.33
   2  10   0    7.88    0.39
  -3  10   0   -0.04    0.07
   3  10   0    0.02    0.02
   3  10   0    0.00    0.05
   3  10   0    0.02    0.02
  -3  10   0    0.01    0.03
   3  10   0    0.07    0.06
  -3  10   0    0.06    0.06
  -3  10   0    0.03    0.03
   3  10   0    0.07    0.03
  -3  10   0    0.06    0.05
   3  10   0    0.03    0.02
  -3  10   0    0.01    0.02
  -3  10   0    0.00    0.03
   3  10   0    0.05    0.03
   3  10   0    0.06    0.05
  -3  10   0    0.01    0.03
  -3  10   0    0.02    0.02
   3  10   0    0.01    0.03
   3  10   0    0.07    0.05
  -3  10   0    0.03    0.02
  -4  10   0    0.48    0.06
  -4  10   0    0.51    0.09
  -4  10   0    0.43    0.07
  -4  10   0    0.48    0.03
   4  10   0    0.45    0.03
   4  10   0    0.41    0.03
   4  10   0    0.57    0.05
   4  10   0    0.43    0.04
  -4  10   0    0.49    0.09
   4  10   0    0.42    0.03
  -4  10   0    0.42    0.04
   4  10   0    0.50    0.04
  -4  10   0    0.51    0.04
   4  10   0    0.47    0.07
  -4  10   0    0.44    0.04
  -4  10   0    0.47    0.04
   4  10   0    0.28    0.07
   4  10   0    0.48    0.09
   4  10   0    0.39    0.07
  -4  10   0    0.47    0.05
   5  10   0   12.51    0.67
   5  10   0   12.89    0.54
  -5  10   0   13.02    0.54
   5  10   0   12.41    0.51
   5  10   0   12.23    0.67
  -5  10   0   12.58    0.51
  -5  10   0   12.96    0.46
   5  10   0   13.59    0.47
  -5  10   0   12.39    0.65
   5  10   0   13.36    0.47
  -5  10   0   12.13    0.64
   5  10   0   13.17    0.52
  -5  10   0   12.92    0.56
   5  10   0   11.86    0.68
  -5  10   0   13.56    0.46
  -5  10   0   11.89    0.67
  -6  10   0   11.88    0.50
  -6  10   0   12.21    0.43
  -6  10   0   10.60    0.60
   6  10   0   12.49    0.43
  -6  10   0   12.49    0.52
   6  10   0   12.02    0.48
   6  10   0   11.01    0.48
  -6  10   0   11.81    0.43
   6  10   0   11.80    0.43
   6  10   0   11.81    0.51
  -7  10   0    0.59    0.04
   7  10   0    0.63    0.05
  -7  10   0    0.58    0.06
   7  10   0    0.63    0.05
   7  10   0    0.61    0.04
  -7  10   0    0.59    0.04
  -8  10   0    6.63    0.25
   8  10   0    6.87    0.30
  -8  10   0    6.83    0.31
  -8  10   0    6.75    0.25
   8  10   0    7.05    0.25
   8  10   0    6.72    0.26
   9  10   0    0.64    0.06
  -9  10   0    0.53    0.04
   9  10   0    0.60    0.04
   9  10   0    0.50    0.04
  -9  10   0    0.60    0.05
   0  11   0    0.00    0.02
   0  11   0    0.02    0.05
   0  11   0    0.00    0.03
   0  11   0    0.00    0.03
   0  11   0    0.00    0.03
   0  11   0    0.05    0.03
   0  11   0    0.08    0.04
   0  11   0    0.01    0.01
   0  11   0    0.04    0.01
  -1  11   0    1.45    0.12
  -1  11   0    1.39    0.07
  -1  11   0    1.53    0.10
   1  11   0    1.40    0.06
   1  11   0    1.44    0.06
   1  11   0    1.54    0.10
  -1  11   0    1.46    0.08
   1  11   0    1.43    0.07
  -1  11   0    1.40    0.07
   1  11   0    1.47    0.12
   1  11   0    1.48    0.13
  -1  11   0    1.50    0.10
   1  11   0    1.25    0.07
  -1  11   0    1.40    0.06
   1  11   0    1.35    0.08
   1  11   0    1.50    0.10
   1  11   0    1.35    0.07
  -1  11   0    1.35    0.08
  -1  11   0    1.45    0.06
  -2  11   0    1.82    0.11
  -2  11   0    1.72    0.13
   2  11   0    1.67    0.07
   2  11   0    1.90    0.13
   2  11   0    1.59    0.14
   2  11   0    1.68    0.09
   2  11   0    1.78    0.12
  -2  11   0    1.77    0.09
  -2  11   0    1.71    0.11
  -2  11   0    1.62    0.08
  -2  11   0    1.66    0.09
  -2  11   0    1.68    0.07
   2  11   0    1.71    0.09
  -2  11   0    1.66    0.07
   2  11   0    1.65    0.09
   2  11   0    1.83    0.15
   2  11   0    1.68    0.07
  -3  11   0    9.09    0.38
   3  11   0    9.41    0.40
  -3  11   0    9.58    0.40
  -3  11   0    9.32    0.34
   3  11   0    9.36    0.38
  -3  11   0    9.51    0.49
  -3  11   0    9.82    0.34
   3  11   0    9.15    0.34
   3  11   0    9.18    0.50
   3  11   0    9.60    0.49
  -3  11   0    9.13    0.49
   3  11   0    9.02    0.40
  -3  11   0    8.70    0.41
  -3  11   0    9.76    0.40
   3  11   0    9.61    0.51
  -3  11   0    9.59    0.48
   3  11   0    9.01    0.49
   3  11   0    9.96    0.34
   4  11   0    0.16    0.04
   4  11   0    0.18    0.02
  -4  11   0    0.16    0.04
  -4  11   0    0.17    0.02
   4  11   0    0.15    0.03
   4  11   0    0.17    0.03
   4  11   0    0.16    0.07
   4  11   0    0.13    0.06
  -4  11   0    0.07    0.05
   4  11   0    0.15    0.06
  -4  11   0    0.09    0.08
  -4  11   0    0.08    0.07
   4  11   0    0.11    0.06
  -4  11   0    0.09    0.05
  -4  11   0    0.16    0.02
  -4  11   0    0.17    0.04
   4  11   0    0.21    0.04
  -4  11   0    0.16    0.03
  -4  11   0    0.16    0.03
  -5  11   0   10.48    0.37
   5  11   0    8.84    0.53
  -5  11   0    9.21    0.52
  -5  11   0    8.75    0.51
   5  11   0    9.91    0.41
   5  11   0   10.43    0.37
  -5  11   0   10.21    0.41
  -5  11   0   10.28    0.45
   5  11   0   10.45    0.43
  -5  11   0   10.22    0.37
  -5  11   0   10.33    0.43
   5  11   0   10.43    0.37
  -6  11   0    0.20    0.03
   6  11   0    0.15    0.03
  -6  11   0    0.20    0.03
  -6  11   0    0.20    0.02
   6  11   0    0.20    0.03
   6  11   0    0.16    0.04
   6  11   0    0.14    0.03
  -6  11   0    0.19    0.05
   7  11   0   10.07    0.36
   7  11   0    9.75    0.42
  -7  11   0    9.18    0.42
  -7  11   0    9.82    0.35
  -7  11   0   10.06    0.36
   7  11   0    9.63    0.36
  -7  11   0   10.06    0.43
   8  11   0    0.72    0.04
  -8  11   0    0.79    0.05
   8  11   0    0.78    0.06
   8  11   0    0.69    0.05
  -8  11   0    0.75    0.07
   9  11   0    0.28    0.03
   9  11   0    0.36    0.04
   9  11   0    0.37    0.02
  -9  11   0    0.40    0.04
  -9  11   0    0.31    0.03
   0  12   0   18.04    0.65
   0  12   0   18.00    0.91
   0  12   0   17.86    0.65
   0  12   0   17.96    0.89
   0  12   0   18.67    0.72
   0  12   0   17.94    0.76
   0  12   0   18.44    0.76
   0  12   0   18.39    0.89
   0  12   0   17.32    0.76
   1  12   0    3.76    0.14
  -1  12   0    4.00    0.17
  -1  12   0    3.67    0.20
  -1  12   0    3.65    0.14
   1  12   0    3.76    0.23
  -1  12   0    3.93    0.24
   1  12   0    3.64    0.21
  -1  12   0    3.72    0.17
  -1  12   0    3.82    0.16
  -1  12   0    3.65    0.17
  -1  12   0    3.74    0.20
   1  12   0    3.67    0.14
   1  12   0    3.81    0.16
  -1  12   0    3.66    0.14
   1  12   0    3.27    0.17
   1  12   0    3.92    0.17
   1  12   0    3.65    0.17
   1  12   0    3.66    0.20
   2  12   0    4.90    0.18
  -2  12   0    4.99    0.22
   2  12   0    4.79    0.22
  -2  12   0    4.81    0.17
  -2  12   0    4.99    0.22
   2  12   0    4.92    0.20
  -2  12   0    4.32    0.25
   2  12   0    4.46    0.26
   2  12   0    4.92    0.27
   2  12   0    4.68    0.21
   2  12   0    4.65    0.28
  -2  12   0    4.80    0.25
   2  12   0    4.98    0.30
  -2  12   0    4.78    0.18
  -2  12   0    4.74    0.20
  -2  12   0    4.80    0.28
   2  12   0    4.84    0.18
  -3  12   0    6.46    0.36
   3  12   0    6.74    0.27
   3  12   0    6.41    0.38
  -3  12   0    6.17    0.33
   3  12   0    6.65    0.28
  -3  12   0    6.56    0.27
   3  12   0    6.28    0.35
  -3  12   0    6.74    0.24
  -3  12   0    6.54    0.28
  -3  12   0    6.70    0.28
  -3  12   0    6.11    0.33
  -3  12   0    5.98    0.29
   3  12   0    5.85    0.34
   3  12   0    6.62    0.24
   3  12   0    6.35    0.28
   3  12   0    6.40    0.24
  -3  12   0    6.46    0.23
  -4  12   0   14.24    0.63
   4  12   0   13.79    0.75
  -4  12   0   12.97    0.72
  -4  12   0   14.84    0.52
  -4  12   0   15.23    0.61
  -4  12   0   14.77    0.52
   4  12   0   14.04    0.61
   4  12   0   15.03    0.52
   4  12   0   14.58    0.52
   4  12   0   14.53    0.58
  -4  12   0   13.38    0.72
   4  12   0   14.88    0.61
  -4  12   0   14.58    0.58
  -5  12   0    6.49    0.24
  -5  12   0    6.37    0.27
   5  12   0    6.44    0.29
  -5  12   0    6.66    0.24
  -5  12   0    6.60    0.30
  -5  12   0    6.67    0.29
   5  12   0    6.42    0.27
   5  12   0    6.62    0.24
   5  12   0    6.86    0.25
  -6  12   0    0.08    0.04
   6  12   0    0.10    0.03
   6  12   0    0.09    0.03
   6  12   0    0.05    0.03
  -6  12   0    0.08    0.03
   6  12   0    0.10    0.02
  -6  12   0    0.06    0.02
   7  12   0    1.51    0.08
   7  12   0    1.51    0.06
  -7  12   0    1.57    0.09
  -7  12   0    1.55    0.07
   7  12   0    1.50    0.08
  -7  12   0    1.50    0.08
   8  12   0    0.74    0.05
   8  12   0    0.85    0.05
  -8  12   0    0.87    0.04
   8  12   0    0.71    0.03
  -8  12   0    0.83    0.07
   0  13   0   -0.03    0.02
   0  13   0    0.12    0.08
   0  13   0   -0.05    0.03
   0  13   0   -0.02    0.04
   0  13   0    0.00    0.03
   0  13   0   -0.01    0.03
   1  13   0    1.39    0.13
  -1  13   0    1.46    0.08
   1  13   0    1.40    0.07
   1  13   0    1.41    0.08
   1  13   0    1.27    0.08
  -1  13   0    1.35    0.08
   1  13   0    1.39    0.05
  -1  13   0    1.33    0.06
  -1  13   0    1.16    0.13
   1  13   0    1.39    0.06
   1  13   0    1.41    0.09
  -1  13   0    1.47    0.08
  -1  13   0    1.45    0.08
   1  13   0    1.26    0.08
   2  13   0   15.91    0.67
   2  13   0   15.93    0.57
   2  13   0   14.43    0.79
   2  13   0   16.31    0.67
   2  13   0   16.72    0.57
   2  13   0   15.12    0.79
   2  13   0   16.91    0.64
  -2  13   0   16.77    0.57
  -2  13   0   15.80    0.79
  -2  13   0   16.32    0.67
  -2  13   0   16.65    0.67
  -2  13   0   16.15    0.64
   2  13   0   14.84    0.82
   2  13   0   13.93    0.80
  -3  13   0   21.35    0.84
   3  13   0   21.31    0.88
  -3  13   0   21.54    0.75
  -3  13   0   21.67    0.88
  -3  13   0   19.58    1.02
   3  13   0   19.05    1.06
   3  13   0   20.60    0.88
   3  13   0   21.12    0.75
  -3  13   0   22.27    0.88
   3  13   0   21.89    0.84
   3  13   0   20.81    0.75
   3  13   0   18.97    1.02
   4  13   0   10.94    0.49
  -4  13   0   11.72    0.47
  -4  13   0   11.96    0.42
  -4  13   0   11.70    0.50
   4  13   0   11.66    0.50
  -4  13   0   11.11    0.51
   4  13   0   11.74    0.47
   4  13   0   11.77    0.42
   4  13   0   12.17    0.43
  -5  13   0   21.69    0.78
   5  13   0   22.05    0.79
  -5  13   0   22.01    0.91
   5  13   0   21.46    0.87
  -5  13   0   21.44    0.94
   5  13   0   22.07    0.78
   5  13   0   22.64    0.92
  -5  13   0   20.88    0.87
   6  13   0   10.84    0.39
  -6  13   0   10.67    0.47
   6  13   0   10.54    0.45
   6  13   0   11.00    0.38
  -6  13   0   10.34    0.45
   6  13   0    9.59    0.43
  -6  13   0   11.24    0.39
  -7  13   0    2.37    0.09
   7  13   0    2.36    0.11
   7  13   0    2.25    0.09
  -7  13   0    2.20    0.11
  -7  13   0    2.43    0.12
   7  13   0    2.35    0.09
   8  13   0    1.52    0.06
  -8  13   0    1.61    0.08
   8  13   0    1.29    0.08
  -8  13   0    1.58    0.06
   0  14   0    8.65    0.35
   0  14   0    8.24    0.37
   0  14   0    8.77    0.31
   0  14   0    7.99    0.46
   0  14   0    8.36    0.36
   0  14   0    8.68    0.37
  -1  14   0    1.61    0.10
  -1  14   0    1.54    0.14
   1  14   0    1.74    0.10
  -1  14   0    1.70    0.07
  -1  14   0    1.68    0.09
  -1  14   0    1.72    0.09
   1  14   0    1.56    0.14
   1  14   0    1.74    0.09
   1  14   0    1.75    0.07
   1  14   0    1.66    0.10
   2  14   0    8.96    0.33
  -2  14   0    9.49    0.39
   2  14   0    9.46    0.37
  -2  14   0    9.01    0.33
   2  14   0    8.09    0.47
  -2  14   0    9.21    0.39
  -2  14   0    9.04    0.37
   2  14   0    9.24    0.39
   2  14   0    9.02    0.39
  -2  14   0    8.16    0.48
   3  14   0    3.13    0.12
  -3  14   0    3.12    0.15
  -3  14   0    3.02    0.14
  -3  14   0    3.16    0.14
   3  14   0    3.00    0.14
   3  14   0    2.99    0.14
   3  14   0    2.96    0.15
  -3  14   0    3.01    0.12
  -4  14   0    6.71    0.32
   4  14   0    7.31    0.30
  -4  14   0    7.31    0.30
   4  14   0    7.06    0.26
  -4  14   0    7.30    0.31
   4  14   0    7.37    0.32
  -4  14   0    7.17    0.26
   5  14   0    3.65    0.17
  -5  14   0    3.67    0.16
  -5  14   0    3.41    0.16
   5  14   0    3.50    0.15
  -5  14   0    3.69    0.13
  -5  14   0    3.41    0.17
   5  14   0    3.45    0.14
  -6  14   0    7.35    0.25
   6  14   0    6.96    0.30
   6  14   0    6.79    0.26
  -6  14   0    6.61    0.31
  -7  14   0    0.01    0.02
  -7  14   0    0.03    0.01
  -7  14   0    0.00    0.02
   7  14   0    0.06    0.02
   7  14   0    0.02    0.02
   0  15   0   -0.02    0.02
   0  15   0    0.04    0.04
   0  15   0    0.02    0.03
   0  15   0    0.03    0.03
   1  15   0    2.00    0.10
  -1  15   0    1.96    0.11
   1  15   0    2.11    0.10
  -1  15   0    1.99    0.10
   1  15   0    2.04    0.11
  -1  15   0    2.00    0.08
  -1  15   0    2.08    0.11
   1  15   0    1.97    0.08
  -2  15   0   43.13    1.75
   2  15   0   41.03    1.76
  -2  15   0   41.94    1.51
  -2  15   0   42.10    1.76
   2  15   0   41.95    1.75
   2  15   0   41.26    1.51
  -2  15   0   42.53    1.67
   2  15   0   43.24    1.67
   3  15   0    0.05    0.04
  -3  15   0   -0.02    0.02
   3  15   0   -0.01    0.03
   3  15   0   -0.01    0.02
   3  15   0   -0.03    0.04
  -3  15   0    0.01    0.01
  -3  15   0   -0.02    0.03
  -3  15   0    0.03    0.04
   4  15   0    0.90    0.06
   4  15   0    0.80    0.06
   4  15   0    0.92    0.05
  -4  15   0    0.93    0.06
  -4  15   0    0.89    0.04
  -4  15   0    0.96    0.07
   5  15   0    4.13    0.15
  -5  15   0    4.21    0.19
  -5  15   0    3.86    0.17
  -5  15   0    4.19    0.15
   5  15   0    4.07    0.17
   5  15   0    4.15    0.19
  -5  15   0    3.79    0.19
  -6  15   0    0.03    0.02
   6  15   0   -0.01    0.03
  -6  15   0    0.03    0.01
   6  15   0    0.04    0.01
   7  15   0    2.76    0.10
   0  16   0    0.27    0.03
   0  16   0    0.23    0.03
   0  16   0    0.22    0.02
   0  16   0    0.26    0.03
  -1  16   0    0.07    0.03
   1  16   0    0.08    0.02
  -1  16   0    0.05    0.04
  -1  16   0    0.09    0.04
   1  16   0    0.09    0.03
  -1  16   0    0.09    0.01
   1  16   0    0.07    0.03
   2  16   0    0.17    0.04
  -2  16   0    0.01    0.03
   2  16   0    0.03    0.04
   2  16   0    0.02    0.02
  -2  16   0    0.03    0.01
  -2  16   0    0.12    0.03
  -2  16   0   -0.02    0.03
   2  16   0    0.03    0.03
   3  16   0    7.77    0.35
   3  16   0    8.63    0.33
   3  16   0    8.16    0.30
   3  16   0    7.93    0.35
  -3  16   0    8.24    0.35
  -3  16   0    8.08    0.33
  -3  16   0    8.17    0.29
   4  16   0    0.49    0.04
   4  16   0    0.50    0.04
  -4  16   0    0.40    0.04
   4  16   0    0.47    0.03
  -4  16   0    0.51    0.05
  -4  16   0    0.45    0.02
   5  16   0    0.08    0.02
   5  16   0    0.11    0.03
   5  16   0    0.08    0.02
   6  16   0    0.04    0.01
   6  16   0    0.00    0.02
   0  17   0    0.02    0.02
   0  17   0   -0.02    0.04
   0  17   0    0.03    0.04
   1  17   0    5.50    0.25
  -1  17   0    5.75    0.24
   1  17   0    5.54    0.20
  -1  17   0    5.62    0.25
   1  17   0    5.85    0.24
  -1  17   0    5.71    0.25
   2  17   0    2.98    0.13
  -2  17   0    2.95    0.13
  -2  17   0    2.83    0.13
   2  17   0    2.86    0.13
   2  17   0    2.86    0.11
  -2  17   0    2.72    0.14
   3  17   0    0.03    0.03
  -3  17   0    0.07    0.03
  -3  17   0    0.06    0.02
   3  17   0    0.09    0.04
   3  17   0    0.04    0.01
  -4  17   0    0.10    0.03
   4  17   0    0.15    0.01
   4  17   0    0.14    0.03
   4  17   0    0.12    0.02
   5  17   0    2.66    0.13
  -5  17   0    3.08    0.13
   0  18   0    4.48    0.21
   0  18   0    4.88    0.20
  -1  18   0    0.58    0.05
  -1  18   0    0.56    0.05
   1  18   0    0.59    0.05
  -1  18   0    0.57    0.04
   1  18   0    0.51    0.05
  -2  18   0    1.56    0.08
  -2  18   0    1.69    0.08
   2  18   0    1.72    0.08
   2  18   0    1.67    0.09
   3  18   0    0.82    0.05
   3  18   0    0.69    0.05
  -3  18   0    0.64    0.04
   4  18   0    0.33    0.03
  -4  18   0    0.50    0.04
   0  19   0    0.00    0.02
   0  19   0    0.00    0.02
   1  19   0    9.01    0.35
   1  19   0    7.86    0.36
  -1  19   0    8.80    0.34
  -2  19   0    1.23    0.06
   2  19   0    1.31    0.06
   0   0  -1    0.00    0.01
   0   0   1    0.00    0.01
   0   0  -1    0.00    0.01
   0   0   1   -0.02    0.00
   0   0   1   -0.01    0.01
   0   0  -1   -0.01    0.01
   0   0   1   -0.02    0.00
   0   0   1   -0.02    0.01
  -1   0   1  128.20    6.05
  -1   0   1  116.16    6.25
  -1   0   1  122.33    6.15
   1   0   1  125.13    6.26
  -1   0   1  115.87    5.81
   1   0   1  140.00    6.06
   1   0   1  129.96    6.06
   1   0   1  127.95    6.15
  -1   0  -1  122.79    6.26
   1   0   1  118.32    5.84
  -1   0  -1  126.42    6.15
  -1   0   1  132.71    6.05
  -1   0  -1  132.61    6.05
   1   0  -1  119.02    6.26
   1   0  -1  115.47    6.14
  -1   0   1  123.31    6.26
  -1   0  -1  137.37    6.05
   1   0  -1  128.28    6.05
   1   0  -1  127.48    6.05
   2   0  -1  181.55    9.36
  -2   0   1  189.06    9.06
  -2   0  -1  190.82    9.38
   2   0   1  194.25    9.38
  -2   0   1  189.15    9.22
   2   0  -1  172.54    9.20
   2   0   1  197.42    9.06
  -2   0  -1  192.93    9.08
  -2   0   1  177.53    8.72
  -2   0   1  194.91    9.05
   2   0  -1  191.87    9.06
  -2   0  -1  186.92    9.05
  -2   0  -1  179.21    9.21
   2   0   1  180.74    9.21
  -2   0   1  187.03    9.38
   2   0  -1  195.88    9.06
   2   0   1  199.69    9.08
  -3   0  -1  109.38    5.61
   3   0  -1  108.91    5.52
  -3   0   1  109.27    5.21
   3   0  -1  114.25    5.44
  -3   0   1  113.64    5.61
   3   0   1  116.07    5.44
  -3   0   1  110.10    5.44
   3   0  -1  113.14    5.61
  -3   0   1  113.71    5.54
   3   0  -1  115.50    5.44
   3   0   1  111.95    5.61
  -3   0   1  114.14    5.44
   3   0   1  112.08    5.52
   3   0   1  116.50    5.44
  -3   0  -1  111.56    5.52
  -3   0  -1  121.78    5.44
  -3   0  -1  112.90    5.44
  -4   0  -1    1.46    0.11
   4   0   1    1.54    0.11
  -4   0   1    1.57    0.13
   4   0  -1    1.47    0.13
  -4   0  -1    1.40    0.13
   4   0  -1    1.41    0.11
  -4   0   1    1.55    0.11
  -4   0  -1    1.40    0.14
   4   0   1    1.48    0.14
  -4   0   1    1.41    0.15
  -4   0  -1    1.46    0.13
   4   0   1    1.65    0.13
   4   0  -1    1.55    0.15
  -4   0   1    1.65    0.10
   4   0  -1    1.40    0.12
  -4   0   1    1.42    0.13
   4   0   1    1.61    0.13
  -5   0   1    0.42    0.08
  -5   0   1    0.45    0.07
   5   0   1    0.45    0.08
   5   0  -1    0.29    0.09
  -5   0  -1    0.43    0.08
  -5   0  -1    0.54    0.08
  -5   0   1    0.34    0.10
  -5   0   1    0.42    0.08
   5   0  -1    0.42    0.05
   5   0   1    0.32    0.06
  -5   0  -1    0.32    0.06
  -6   0   1    0.92    0.11
  -6   0   1    0.89    0.10
   6   0   1    0.77    0.08
  -6   0  -1    0.80    0.10
  -6   0   1    0.66    0.10
  -7   0  -1   18.03    0.81
  -7   0   1   19.47    0.81
  -7   0  -1   21.19    0.97
   7   0   1   20.18    0.99
  -7   0   1   20.58    0.96
  -8   0   1    1.28    0.08
  -8   0  -1    1.21    0.07
  -9   0  -1    3.60    0.17
  -9   0   1    3.98    0.17
   9   0   1    3.44    0.17
  10   0   1    0.94    0.07
  10   0  -1    1.12    0.07
 -10   0  -1    0.94    0.08
 -10   0   1    1.12    0.06
 -11   0   1    0.71    0.04
 -11   0   1    0.83    0.04
  11   0   1    0.85    0.05
 -11   0  -1    0.84    0.05
 -11   0   1    0.79    0.05
   0   1  -1   58.02    2.53
   0   1   1   50.46    2.52
   0   1  -1   53.28    2.57
   0   1  -1   54.63    2.52
   0   1   1   49.66    2.43
   0   1  -1   52.08    2.61
   0   1  -1   48.06    2.60
   0  -1   1   50.73    2.61
   0  -1   1   54.00    2.52
   0  -1   1   58.11    2.54
   0   1   1   49.32    2.44
   0   1   1   50.12    2.45
   0  -1   1   53.06    2.57
  -1   1   1    0.67    0.05
   1   1  -1    0.71    0.05
   1   1  -1    0.79    0.06
  -1  -1  -1    0.73    0.06
   1   1  -1    0.65    0.04
  -1  -1  -1    0.67    0.06
  -1   1   1    0.64    0.04
  -1   1   1    0.61    0.05
   1  -1   1    0.83    0.07
   1  -1   1    0.60    0.05
  -1   1   1    0.62    0.05
  -1  -1  -1    0.63    0.05
   1  -1   1    0.61    0.06
  -1   1   1    0.65    0.05
  -1   1   1    0.71    0.05
  -1   1   1    0.60    0.05
  -1  -1  -1    0.63    0.05
   1  -1   1    0.72    0.05
  -1   1   1    0.59    0.04
   1   1   1    0.64    0.05
   1  -1  -1    0.62    0.05
   1   1   1    0.54    0.05
   1  -1  -1    0.65    0.05
  -1   1  -1    0.58    0.05
  -1   1  -1    0.62    0.05
  -1  -1   1    0.68    0.06
  -1   1  -1    0.62    0.04
   1  -1  -1    0.69    0.05
  -1   1  -1    0.67    0.06
  -1  -1   1    0.62    0.04
  -1   1  -1    0.69    0.06
   1   1   1    0.59    0.06
  -1  -1   1    0.66    0.05
   1   1   1    0.63    0.05
   1   1   1    0.66    0.06
   2   1  -1  215.47   10.24
  -2   1   1  210.32   10.58
   2  -1   1  208.30   10.40
  -2   1   1  221.09   10.24
  -2   1   1  213.96   10.24
  -2  -1  -1  221.73   10.23
   2   1  -1  219.62   10.25
   2   1  -1  212.18   10.59
  -2  -1  -1  208.06   10.40
  -2  -1  -1  203.23   10.58
   2   1  -1  193.85   10.21
   2  -1   1  224.53   10.24
   2   1  -1  202.81   10.40
  -2  -1  -1  224.34   10.23
  -2   1   1  196.08    9.83
  -2   1   1  212.91   10.41
   2  -1   1  195.84   10.57
   2  -1   1  223.26   10.23
  -2   1  -1  203.61    9.87
  -2  -1   1  214.78   10.23
   2  -1  -1  224.79   10.24
  -2   1  -1  205.89   10.40
   2   1   1  225.84   10.24
   2  -1  -1  216.48   10.23
   2   1   1  221.23   10.59
   2  -1  -1  198.63   10.57
   2   1   1  217.25   10.40
  -2  -1   1  228.46   10.25
  -2   1  -1  207.34   10.58
   2  -1  -1  195.91   10.38
  -2  -1   1  214.41   10.41
  -2  -1   1  198.99    9.82
  -2   1  -1  213.77   10.23
  -2   1  -1  220.87   10.23
  -2  -1   1  207.79   10.59
   2   1   1  224.10   10.24
   3  -1   1  181.47    8.61
   3   1  -1  170.67    8.82
   3   1  -1  184.34    8.61
   3  -1   1  176.59    8.90
  -3   1   1  191.38    8.61
  -3   1   1  181.09    8.60
  -3  -1  -1  184.53    8.61
   3   1  -1  181.94    8.61
   3  -1   1  185.84    8.61
  -3  -1  -1  164.47    8.90
  -3   1   1  179.44    8.36
   3   1  -1  172.77    8.65
  -3   1   1  188.39    8.97
   3   1  -1  170.84    8.93
   3  -1   1  166.68    8.76
  -3   1   1  183.12    8.84
  -3  -1  -1  176.83    8.79
  -3  -1  -1  185.50    8.61
   3  -1  -1  185.59    8.60
   3   1   1  188.29    8.60
   3   1   1  187.99    8.84
  -3  -1   1  171.12    8.94
   3  -1  -1  165.61    8.74
  -3   1  -1  177.25    8.81
  -3  -1   1  180.31    8.61
   3   1   1  190.07    8.61
  -3   1  -1  180.37    8.60
  -3   1  -1  177.33    8.61
  -3  -1   1  181.84    8.61
   3   1   1  180.15    8.98
  -3  -1   1  175.87    8.83
   3  -1  -1  167.95    8.89
   3  -1  -1  186.08    8.60
  -3   1  -1  184.37    8.95
  -3  -1   1  178.10    8.32
   4  -1   1   68.84    3.33
   4   1  -1   69.12    3.30
   4  -1   1   68.19    3.36
   4   1  -1   69.24    3.33
   4  -1   1   70.87    3.33
  -4   1   1   66.95    3.33
  -4   1   1   70.20    3.17
  -4   1   1   73.42    3.36
  -4  -1  -1   65.30    3.33
  -4  -1  -1   67.67    3.42
   4   1  -1   71.41    3.36
   4   1  -1   69.69    3.33
  -4  -1  -1   66.24    3.33
  -4   1   1   66.36    3.32
   4   1  -1   67.88    3.42
  -4  -1  -1   65.71    3.36
  -4   1   1   70.19    3.42
   4  -1   1   66.83    3.42
  -4   1  -1   68.44    3.42
  -4  -1   1   68.85    3.33
  -4  -1   1   68.25    3.42
  -4   1  -1   72.57    3.36
  -4   1  -1   68.72    3.33
  -4   1  -1   66.87    3.33
  -4  -1   1   70.25    3.17
   4  -1  -1   65.32    3.32
   4   1   1   66.36    3.32
   4  -1  -1   70.35    3.33
   4   1   1   69.20    3.30
   4  -1  -1   64.35    3.41
  -4  -1   1   70.86    3.36
   4  -1  -1   64.93    3.36
  -4  -1   1   69.35    3.33
   4   1   1   72.71    3.42
   4   1   1   69.28    3.36
   4   1   1   67.76    3.33
  -5   1   1    9.57    0.45
  -5   1   1    7.85    0.50
   5   1  -1    9.11    0.46
  -5   1   1    9.13    0.49
  -5  -1  -1    8.71    0.45
   5  -1   1    7.76    0.50
  -5   1   1    9.05    0.48
   5   1   1    9.14    0.49
  -5  -1   1    9.28    0.45
   5   1   1    9.12    0.47
  -5   1  -1    9.19    0.45
  -5  -1   1    9.06    0.49
  -5   1  -1    9.12    0.49
  -5  -1   1    9.14    0.48
   5   1   1    9.33    0.46
  -5   1  -1    8.90    0.48
  -6   1   1   31.97    1.65
  -6  -1  -1   32.39    1.52
  -6   1   1   31.82    1.62
  -6   1   1   33.41    1.53
   6   1   1   32.50    1.58
  -6   1  -1   32.98    1.53
  -6   1  -1   31.16    1.65
  -6  -1   1   32.73    1.52
  -7   1   1   13.81    0.56
  -7   1   1   14.51    0.68
  -7   1  -1   14.23    0.68
  -7   1  -1   13.23    0.56
   7   1   1   13.91    0.70
  -7  -1   1   12.21    0.56
  -8   1   1    6.72    0.28
  -8  -1  -1    6.68    0.28
   8   1   1    6.54    0.28
  -8   1  -1    6.52    0.28
  -8   1  -1    6.13    0.37
  -8  -1   1    6.42    0.28
  -9  -1  -1   13.94    0.61
  -9   1   1   15.32    0.61
  -9  -1   1   15.19    0.61
   9   1   1   13.66    0.61
  -9   1  -1   15.28    0.61
  10   1  -1    4.36    0.19
 -10   1   1    4.59    0.19
 -10   1   1    4.32    0.17
  10  -1   1    4.07    0.19
 -10  -1  -1    4.15    0.20
 -10   1  -1    4.38    0.19
 -10  -1   1    4.66    0.19
  10   1   1    4.42    0.19
  11  -1   1    0.20    0.03
  11   1  -1    0.25    0.03
 -11   1   1    0.19    0.03
 -11  -1  -1    0.23    0.03
 -11   1   1    0.25    0.03
  11   1   1    0.26    0.02
 -11   1  -1    0.26    0.02
 -11  -1   1    0.23    0.02
   0  -2   1    1.60    0.09
   0   2  -1    1.62    0.09
   0   2   1    1.68    0.09
   0   2   1    1.65    0.09
   0   2  -1    1.68    0.09
   0   2   1    1.69    0.09
   0   2  -1    1.77    0.10
   0   2   1    1.65    0.09
   0   2  -1    1.55    0.09
   0   2   1    1.64    0.09
   0  -2   1    1.59    0.10
   0   2   1    1.57    0.09
   0   2   1    1.63    0.09
   0   2   1    1.70    0.09
   0   2   1    1.75    0.09
   0  -2   1    1.73    0.10
   0  -2  -1    1.80    0.09
   0   2   1    1.62    0.09
   0   2  -1    1.64    0.09
   0  -2   1    1.86    0.10
   0   2  -1    1.79    0.10
   1  -2   1   53.50    2.34
  -1   2   1   50.73    2.39
   1   2  -1   48.48    2.41
   1   2  -1   48.42    2.33
   1  -2   1   45.23    2.37
  -1   2   1   52.35    2.34
  -1   2   1   48.27    2.33
  -1  -2  -1   52.38    2.33
   1  -2   1   43.76    2.41
  -1   2   1   47.35    2.41
   1   2  -1   52.79    2.34
  -1   2   1   44.63    2.26
   1  -2   1   49.09    2.34
   1   2  -1   50.59    2.37
  -1   2   1   45.79    2.38
   1   2  -1   49.52    2.34
  -1   2   1   50.79    2.44
  -1  -2  -1   48.01    2.33
  -1   2   1   47.33    2.25
  -1   2   1   46.37    2.24
   1   2   1   50.74    2.33
  -1   2  -1   49.21    2.34
   1   2   1   45.87    2.26
  -1  -2   1   46.75    2.37
  -1   2  -1   51.78    2.34
   1   2   1   47.91    2.42
  -1   2  -1   47.56    2.25
   1   2   1   44.99    2.41
   1  -2  -1   49.72    2.34
   1  -2  -1   55.25    2.35
  -1  -2   1   52.28    2.34
  -1  -2   1   45.73    2.41
   1   2   1   48.29    2.40
   1   2   1   51.23    2.33
   1   2   1   46.32    2.33
  -1   2  -1   45.40    2.37
  -1   2  -1   43.12    2.41
   1   2   1   45.86    2.37
  -1   2  -1   47.12    2.41
  -1  -2   1   51.40    2.34
   2   2  -1  200.23    9.46
   2   2  -1  206.44    9.43
   2   2  -1  191.36    9.45
  -2  -2  -1  187.45    9.60
  -2   2   1  203.26    9.78
  -2  -2  -1  173.34    9.76
   2  -2   1  183.45    9.75
  -2   2   1  191.88    9.14
   2  -2   1  185.18    9.59
   2   2  -1  193.90    9.61
  -2   2   1  200.06    9.62
  -2   2   1  194.76    9.45
   2  -2   1  204.72    9.45
   2  -2   1  209.08    9.45
  -2  -2  -1  192.04    9.45
  -2  -2  -1  210.67    9.47
  -2   2   1  194.32    9.11
   2   2  -1  196.01    9.79
  -2   2  -1  196.38    9.61
  -2   2  -1  202.29    9.78
   2   2   1  200.12    9.61
   2   2   1  189.51    9.45
  -2  -2   1  204.10    9.46
   2  -2  -1  204.95    9.46
   2   2   1  201.13    9.47
   2  -2  -1  173.06    9.73
  -2  -2   1  188.12    9.05
   2  -2  -1  203.59    9.43
   2   2   1  209.91    9.47
  -2  -2   1  210.30    9.45
  -2   2  -1  195.90    9.45
   2   2   1  200.06    9.79
  -2   2  -1  199.95    9.44
  -2  -2   1  185.81    9.60
  -2  -2   1  190.90    9.78
  -2   2  -1  192.03    9.14
   3  -2   1   39.36    1.87
   3   2  -1   38.72    1.87
  -3   2   1   40.98    1.91
  -3   2   1   38.50    1.78
   3  -2   1   39.72    1.87
  -3   2   1   40.04    1.88
  -3  -2  -1   38.86    1.87
  -3  -2  -1   35.69    1.91
   3  -2   1   35.59    1.91
   3   2  -1   38.09    1.84
   3  -2   1   35.45    1.88
   3   2  -1   39.71    1.91
  -3  -2  -1   35.88    1.88
  -3   2   1   39.26    1.86
   3   2  -1   38.02    1.87
  -3  -2  -1   36.53    1.87
  -3   2   1   38.42    1.86
   3   2  -1   37.86    1.88
   3  -2  -1   40.32    1.86
  -3  -2   1   37.36    1.77
   3   2   1   37.29    1.87
  -3   2  -1   40.31    1.87
   3  -2  -1   34.63    1.88
  -3   2  -1   37.38    1.86
   3   2   1   39.34    1.87
  -3  -2   1   37.16    1.88
   3   2   1   40.74    1.91
  -3   2  -1   38.49    1.91
   3   2   1   37.83    1.85
  -3  -2   1   39.04    1.87
   3  -2  -1   39.87    1.86
  -3   2  -1   37.48    1.78
  -3  -2   1   40.55    1.87
  -3  -2   1   37.54    1.91
   3   2   1   39.28    1.88
   3  -2  -1   35.26    1.91
  -3   2  -1   38.92    1.88
   4  -2   1   44.47    2.18
  -4  -2  -1   42.47    2.19
   4   2  -1   45.91    2.19
  -4   2   1   47.96    2.23
  -4   2   1   44.79    2.07
   4   2  -1   45.52    2.15
   4   2  -1   44.57    2.19
  -4  -2  -1   41.58    2.18
   4  -2   1   42.56    2.19
  -4  -2  -1   41.42    2.23
   4  -2   1   44.94    2.18
   4  -2   1   41.58    2.23
  -4  -2  -1   43.49    2.18
  -4   2   1   42.52    2.18
   4   2  -1   46.49    2.23
  -4   2   1   45.28    2.18
   4   2  -1   44.32    2.18
  -4   2   1   46.83    2.19
  -4   2  -1   44.66    2.18
  -4  -2   1   44.32    2.19
   4   2   1   46.29    2.23
  -4   2  -1   45.43    2.23
  -4  -2   1   45.76    2.23
   4  -2  -1   44.93    2.18
  -4   2  -1   46.48    2.19
  -4  -2   1   43.97    2.18
   4   2   1   45.65    2.15
   4   2   1   42.54    2.18
   4   2   1   44.03    2.18
  -4   2  -1   44.06    2.18
   4   2   1   47.11    2.19
   4  -2  -1   40.98    2.18
  -4  -2   1   44.25    2.19
  -4  -2   1   45.73    2.07
   5   2  -1  120.10    6.09
  -5  -2  -1  120.13    5.75
  -5   2   1  126.14    6.20
  -5   2   1  127.36    5.76
  -5   2   1  125.03    6.09
   5   2  -1  120.59    6.20
  -5   2  -1  123.34    6.10
  -5  -2   1  123.74    5.75
   5   2   1  128.43    6.09
  -5   2  -1  123.77    5.76
   5   2   1  127.56    5.99
   5   2   1  124.98    6.20
  -5   2  -1  130.25    6.20
  -6   2   1    3.76    0.24
  -6   2   1    3.77    0.24
  -6  -2  -1    3.02    0.21
   6   2  -1    3.59    0.21
  -6   2   1    3.72    0.22
  -6   2  -1    3.07    0.16
  -6   2  -1    3.75    0.23
  -6   2  -1    3.86    0.25
   6   2   1    3.86    0.22
  -6   2  -1    3.87    0.24
  -7   2   1   20.98    1.12
  -7   2   1   22.62    1.04
  -7   2   1   21.11    0.93
  -7   2   1   20.48    0.78
  -7   2   1   22.52    0.88
  -7   2   1   21.05    1.11
  -7   2  -1   21.50    0.88
   7   2   1   21.17    1.07
   7   2   1   20.59    0.88
  -7   2  -1   23.18    1.05
  -8   2   1    5.49    0.33
  -8   2   1    6.28    0.26
   8   2  -1    5.79    0.26
  -8   2   1    6.20    0.23
   8   2   1    5.99    0.26
  -8   2  -1    5.35    0.34
  -8  -2   1    5.84    0.26
  -8   2  -1    6.15    0.27
  -8   2  -1    6.00    0.26
  -9   2   1    1.37    0.07
   9   2  -1    1.45    0.09
  -9   2   1    1.47    0.08
  -9  -2  -1    1.34    0.08
  -9  -2   1    1.39    0.09
  -9   2  -1    1.39    0.09
   9   2   1    1.39    0.08
  10   2  -1    3.08    0.15
 -10   2   1    3.14    0.14
 -10   2   1    3.04    0.13
 -10  -2  -1    3.13    0.15
 -10   2  -1    3.47    0.14
 -10   2  -1    3.01    0.13
  10   2   1    3.27    0.15
 -10  -2   1    3.23    0.15
 -11   2   1    0.14    0.03
 -11  -2  -1    0.21    0.02
  11   2  -1    0.17    0.02
 -11   2   1    0.12    0.02
  11   2   1    0.17    0.02
 -11   2  -1    0.18    0.02
 -11   2  -1    0.19    0.02
 -11  -2   1    0.16    0.02
   0   3  -1   45.95    2.25
   0   3   1   46.31    2.38
   0   3   1   47.11    2.38
   0   3  -1   47.64    2.33
   0   3   1   48.45    2.42
   0   3  -1   50.25    2.34
   0  -3   1   52.00    2.34
   0   3   1   51.13    2.34
   0   3   1   49.68    2.34
   0  -3  -1   52.72    2.34
   0   3   1   44.76    2.24
   0   3   1   49.06    2.33
   0   3   1   46.88    2.25
   0  -3  -1   49.99    2.34
   0  -3   1   50.70    2.34
   0   3   1   47.29    2.42
   0   3  -1   51.31    2.42
   0  -3   1   46.99    2.41
   0   3   1   47.35    2.25
   0   3  -1   45.52    2.41
   0   3  -1   46.73    2.38
   1  -3   1  206.76   11.62
   1   3  -1  228.28   11.26
  -1   3   1  235.20   10.89
  -1   3   1  220.75   10.85
   1   3  -1  224.67   11.64
  -1   3   1  239.51   11.22
  -1   3   1  221.85   11.41
  -1   3   1  245.63   11.22
   1  -3   1  243.09   11.26
  -1   3   1  241.94   11.61
  -1   3   1  208.76   11.60
  -1  -3  -1  240.84   11.24
   1   3  -1  214.80   11.63
   1   3  -1  236.62   11.45
   1  -3   1  253.41   11.26
  -1  -3  -1  244.16   11.24
   1   3  -1  245.81   11.25
   1   3  -1  246.33   11.26
  -1   3   1  224.36   10.82
   1   3   1  239.92   11.42
   1   3   1  235.55   11.27
  -1  -3   1  213.52   11.43
  -1   3  -1  242.01   11.25
  -1   3  -1  231.91   10.88
  -1  -3   1  210.30   11.63
   1   3   1  224.06   11.62
  -1  -3   1  248.21   11.25
   1   3   1  251.13   11.23
   1   3   1  247.75   11.24
   1   3   1  219.54   10.86
   1  -3  -1  254.21   11.23
  -1  -3   1  255.12   11.26
   1  -3  -1  243.94   11.22
   1   3   1  234.56   11.63
  -1   3  -1  227.05   11.64
   1   3   1  221.75   11.42
  -1   3  -1  236.24   11.44
   2  -3   1  582.44   25.67
  -2   3   1  553.99   26.52
  -2  -3  -1  570.65   25.66
  -2  -3  -1  528.77   25.65
  -2   3   1  551.83   25.63
   2  -3   1  476.70   26.53
  -2   3   1  540.70   25.63
   2  -3   1  554.15   25.66
   2   3  -1  575.68   25.68
   2   3  -1  529.21   26.55
   2  -3   1  480.54   26.07
  -2   3   1  556.52   24.83
  -2   3   1  501.89   26.52
   2   3  -1  536.07   25.67
  -2  -3  -1  466.22   26.53
  -2   3   1  522.69   24.68
  -2   3   1  483.66   26.06
   2  -3  -1  537.14   25.63
  -2  -3   1  506.14   26.09
  -2  -3   1  491.55   26.54
   2   3   1  558.98   25.65
  -2   3  -1  460.82   26.53
  -2   3  -1  546.62   24.81
   2  -3  -1  565.26   25.64
   2   3   1  532.95   25.67
  -2   3  -1  534.98   25.65
  -2  -3   1  556.92   25.66
   2   3   1  560.24   26.55
  -2   3  -1  586.53   25.67
  -2   3  -1  554.16   26.55
  -2  -3   1  583.41   25.68
  -3   3   1  275.34   12.44
   3   3  -1  272.97   13.09
   3  -3   1  237.79   12.99
  -3   3   1  269.83   13.06
   3   3  -1  269.84   12.86
   3  -3   1  247.69   13.20
  -3  -3  -1  227.48   13.19
   3   3  -1  275.43   13.33
  -3  -3  -1  268.93   12.76
   3  -3   1  276.60   12.76
  -3   3   1  273.97   12.38
   3   3  -1  265.01   12.76
  -3  -3  -1  238.11   12.97
   3   3  -1  272.29   12.76
   3  -3   1  271.94   12.77
  -3  -3  -1  272.90   12.76
  -3   3   1  260.55   12.76
  -3   3   1  272.84   13.30
  -3  -3   1  258.60   13.04
   3   3   1  275.34   13.31
   3   3   1  270.65   12.78
  -3   3  -1  272.08   12.76
  -3  -3   1  275.29   12.76
  -3   3  -1  271.64   12.42
  -3   3  -1  286.18   13.33
   3   3   1  277.42   13.08
  -3  -3   1  255.64   13.25
   3   3   1  272.85   12.87
   3  -3  -1  266.40   12.77
  -3  -3   1  253.37   12.31
  -3   3  -1  260.36   12.76
   3   3   1  271.36   12.76
  -3   3  -1  270.53   13.08
  -3  -3   1  277.73   12.76
   3  -3  -1  268.77   12.76
   4   3  -1   79.80    3.68
   4   3  -1   78.23    3.75
   4   3  -1   83.16    3.82
   4  -3   1   75.81    3.71
   4   3  -1   75.79    3.71
  -4   3   1   73.37    3.70
  -4   3   1   79.68    3.81
  -4   3   1   83.61    3.75
  -4   3   1   79.45    3.54
   4   3  -1   73.23    3.71
  -4  -3  -1   69.15    3.71
   4   3   1   81.61    3.81
  -4   3  -1   82.85    3.75
  -4  -3   1   74.53    3.53
  -4  -3   1   77.08    3.81
   4   3   1   77.81    3.74
  -4  -3   1   71.90    3.75
  -4   3  -1   73.18    3.71
   4   3   1   72.16    3.71
  -4  -3   1   72.34    3.71
  -4   3  -1   77.97    3.81
  -4   3  -1   75.17    3.71
  -4  -3   1   75.64    3.71
   4  -3  -1   72.98    3.70
   4   3   1   80.11    3.68
   4   3   1   71.71    3.71
  -5   3   1   14.89    0.73
  -5   3   1   14.35    0.74
  -5   3   1   13.90    0.69
   5   3  -1   13.85    0.72
   5   3  -1   14.21    0.70
   5   3  -1   14.02    0.74
   5   3   1   14.15    0.71
   5   3   1   13.59    0.72
  -5   3  -1   14.19    0.74
  -5   3  -1   14.38    0.69
  -5   3  -1   13.90    0.73
   5   3   1   13.76    0.74
  -6   3   1    3.97    0.24
  -6   3   1    4.10    0.25
  -6   3   1    3.56    0.15
  -6   3   1    3.84    0.24
   6   3  -1    3.49    0.22
  -6   3  -1    3.71    0.17
  -6   3  -1    4.21    0.25
  -6   3  -1    4.02    0.25
   6   3   1    3.59    0.17
  -6   3  -1    3.92    0.25
   6   3   1    3.90    0.26
   6   3   1    3.98    0.23
   6   3   1    3.95    0.25
  -7   3   1   11.14    0.55
  -7   3   1   10.92    0.59
  -7   3   1   10.57    0.39
   7   3  -1   10.48    0.44
  -7   3   1   10.77    0.58
  -7   3   1   10.80    0.47
  -7   3   1   11.24    0.44
  -7   3  -1   10.39    0.59
   7   3   1   10.33    0.44
  -7   3  -1   10.13    0.39
   7   3   1    9.81    0.55
  -7   3  -1   11.46    0.55
  -7   3  -1   10.07    0.59
  -7   3  -1   10.89    0.44
  -8   3   1    0.21    0.07
  -8   3   1    0.27    0.04
   8   3  -1    0.33    0.03
  -8   3   1    0.29    0.03
  -8   3   1    0.32    0.04
  -8   3  -1    0.35    0.04
  -8   3  -1    0.31    0.04
  -8   3  -1    0.31    0.10
   8   3   1    0.31    0.04
  -8   3  -1    0.28    0.04
  -9   3   1    0.30    0.04
  -9   3   1    0.25    0.04
   9   3  -1    0.27    0.03
  -9   3  -1    0.22    0.04
   9   3   1    0.22    0.04
  -9   3  -1    0.15    0.04
  -9  -3   1    0.25    0.04
  -9   3  -1    0.25    0.04
  10   3  -1    0.12    0.04
 -10   3   1    0.16    0.02
 -10   3   1    0.19    0.03
 -10  -3  -1    0.18    0.03
  10   3   1    0.12    0.03
 -10  -3   1    0.15    0.03
 -10   3  -1    0.13    0.03
 -10   3  -1    0.14    0.03
 -11   3   1    1.76    0.07
  11   3  -1    1.93    0.08
 -11   3  -1    1.71    0.07
  11   3   1    1.89    0.08
 -11  -3   1    1.84    0.08
   0   4  -1    0.68    0.06
   0   4   1    0.66    0.05
   0   4   1    0.81    0.07
   0   4   1    0.65    0.05
   0   4   1    0.73    0.07
   0   4  -1    0.68    0.07
   0  -4   1    0.79    0.08
   0  -4   1    0.77    0.08
   0   4   1    0.71    0.06
   0   4  -1    0.70    0.06
   0   4  -1    0.79    0.07
   0   4   1    0.71    0.05
   0  -4  -1    0.71    0.06
   0   4  -1    0.74    0.07
   0   4  -1    0.65    0.08
   0  -4  -1    0.76    0.06
   0   4   1    0.67    0.05
   0   4  -1    0.80    0.06
   0   4   1    0.71    0.06
   0   4   1    0.72    0.05
   0   4  -1    0.68    0.06
  -1   4   1   12.30    0.69
  -1  -4  -1   13.85    0.69
  -1   4   1   14.26    0.68
  -1   4   1   13.74    0.66
  -1   4   1   14.07    0.69
  -1   4   1   13.57    0.70
  -1   4   1   13.95    0.70
  -1   4   1   13.89    0.68
   1   4  -1   14.62    0.70
  -1   4   1   13.85    0.68
   1   4  -1   14.82    0.71
  -1  -4  -1   14.29    0.69
   1   4  -1   14.88    0.69
   1  -4   1   14.09    0.69
   1   4  -1   14.54    0.68
  -1   4   1   14.01    0.66
   1  -4   1   15.02    0.69
  -1   4   1   13.13    0.65
   1  -4  -1   14.77    0.68
  -1   4  -1   13.67    0.66
   1   4   1   14.11    0.68
  -1   4  -1   13.90    0.69
  -1   4  -1   14.51    0.69
   1   4   1   13.94    0.70
  -1   4  -1   12.15    0.69
  -1  -4   1   15.13    0.70
   1  -4  -1   14.49    0.68
  -1  -4   1   13.05    0.71
   1   4   1   12.58    0.69
   1   4   1   13.17    0.66
   1   4   1   13.44    0.70
  -1   4  -1   14.68    0.69
  -1   4  -1   12.54    0.70
  -1  -4   1   14.77    0.70
   1   4   1   14.32    0.69
  -1   4  -1   14.13    0.70
   1   4   1   14.47    0.69
   1   4   1   14.23    0.69
  -2   4   1   77.15    3.88
   2   4  -1   78.65    3.73
  -2   4   1   78.94    3.59
   2   4  -1   79.33    3.73
   2  -4   1   66.70    3.84
  -2   4   1   76.57    3.57
   2  -4   1   76.22    3.73
  -2   4   1   69.63    3.84
  -2   4   1   79.87    3.72
  -2   4   1   71.67    3.77
  -2   4   1   79.81    3.72
   2   4  -1   81.05    3.72
  -2   4   1   79.42    3.82
  -2  -4  -1   79.85    3.73
  -2  -4  -1   77.60    3.72
   2   4  -1   81.59    3.81
   2  -4   1   79.35    3.73
   2   4  -1   76.72    3.84
   2   4   1   69.30    3.84
  -2  -4   1   80.13    3.73
   2   4   1   80.43    3.72
  -2  -4   1   81.05    3.73
  -2   4  -1   79.58    3.84
  -2  -4   1   69.65    3.84
  -2  -4   1   70.05    3.78
  -2   4  -1   76.01    3.73
   2  -4  -1   81.17    3.72
   2   4   1   80.02    3.83
   2   4   1   77.01    3.72
  -2   4  -1   79.52    3.81
   2   4   1   70.26    3.78
   2   4   1   80.93    3.73
   2   4   1   82.08    3.89
   2  -4  -1   83.10    3.72
  -2   4  -1   81.35    3.59
   3   4  -1    4.35    0.23
   3   4  -1    3.94    0.25
  -3   4   1    4.41    0.23
  -3   4   1    4.19    0.25
  -3   4   1    4.45    0.23
  -3   4   1    4.20    0.25
  -3  -4  -1    4.13    0.25
  -3   4   1    4.52    0.23
  -3   4   1    4.30    0.24
   3  -4   1    3.84    0.25
   3   4  -1    4.60    0.24
   3  -4   1    4.16    0.26
  -3  -4  -1    4.35    0.26
  -3  -4   1    4.16    0.25
  -3  -4   1    3.97    0.26
  -3  -4   1    3.72    0.24
  -3   4  -1    4.08    0.25
   3  -4  -1    3.95    0.25
   3   4   1    4.26    0.25
  -3  -4   1    4.00    0.24
   3   4   1    4.45    0.23
   3   4   1    4.32    0.26
  -3   4  -1    4.46    0.24
  -3   4  -1    4.45    0.23
   3  -4  -1    4.25    0.25
   3   4   1    4.37    0.24
   3   4   1    4.66    0.24
  -3   4  -1    3.98    0.25
  -3   4  -1    4.57    0.24
  -4   4   1   10.71    0.54
   4   4  -1   10.60    0.55
  -4   4   1   11.02    0.55
   4   4  -1   10.77    0.54
   4   4  -1   10.53    0.53
  -4   4   1   10.53    0.51
   4   4  -1    9.70    0.57
  -4   4   1   10.20    0.51
   4   4   1    9.09    0.56
   4   4   1   11.10    0.55
   4   4   1   10.69    0.53
  -4   4  -1   10.86    0.55
   4   4   1   10.39    0.54
  -4   4  -1    9.27    0.55
  -4  -4   1    9.79    0.56
  -4   4  -1   10.55    0.51
  -4   4  -1   11.25    0.54
  -5   4   1    6.31    0.35
   5   4  -1    6.07    0.33
   5   4  -1    6.29    0.36
   5   4  -1    6.45    0.36
  -5   4   1    6.66    0.34
  -5   4   1    6.34    0.36
  -5   4  -1    6.46    0.36
   5   4   1    6.08    0.34
   5   4   1    6.38    0.35
  -5   4  -1    6.21    0.36
   5   4   1    6.54    0.36
  -5   4  -1    6.19    0.34
  -6   4   1    3.12    0.21
  -6   4   1    3.41    0.21
   6   4  -1    2.89    0.14
   6   4  -1    2.97    0.19
  -6   4   1    3.00    0.12
  -6   4   1    2.95    0.12
  -6   4   1    3.15    0.21
   6   4  -1    3.13    0.22
  -6   4  -1    3.06    0.14
   6   4   1    3.30    0.20
  -6   4  -1    3.04    0.22
  -6   4  -1    2.93    0.12
   6   4   1    3.17    0.21
  -6   4  -1    3.27    0.21
   6   4   1    3.06    0.14
   6   4   1    2.93    0.12
   6   4   1    3.43    0.22
  -6   4  -1    3.26    0.22
  -7   4   1    0.92    0.12
  -7   4   1    1.07    0.06
   7   4  -1    0.93    0.06
  -7   4   1    1.01    0.12
  -7   4   1    0.94    0.05
  -7   4   1    0.98    0.07
  -7   4   1    1.16    0.12
  -7   4   1    1.09    0.07
  -7   4  -1    1.04    0.13
   7   4   1    0.90    0.10
  -7   4  -1    0.93    0.12
  -7   4  -1    0.91    0.11
  -7   4  -1    1.09    0.06
   7   4   1    0.91    0.06
  -7   4  -1    1.08    0.06
  -8   4   1    7.46    0.34
   8   4  -1    7.59    0.32
  -8   4   1    7.22    0.28
  -8   4   1    7.37    0.32
  -8   4  -1    7.65    0.34
   8   4   1    7.42    0.31
  -8   4  -1    7.79    0.32
  -8   4  -1    7.46    0.28
  -9   4   1    2.66    0.14
   9   4  -1    2.74    0.13
  -9   4   1    2.75    0.12
  -9   4   1    2.58    0.12
  -9   4  -1    2.63    0.13
  -9   4  -1    2.70    0.13
  -9   4  -1    2.56    0.12
   9   4   1    2.69    0.12
 -10   4   1    2.27    0.09
  10   4  -1    2.23    0.10
 -10  -4  -1    2.13    0.11
 -10   4   1    2.26    0.12
 -10   4  -1    2.17    0.10
  10   4   1    2.39    0.10
 -10  -4   1    2.20    0.11
 -10   4  -1    2.00    0.11
 -10   4  -1    2.18    0.09
 -11   4   1    0.40    0.03
  11   4  -1    0.46    0.03
   0   5   1   32.63    1.63
   0   5   1   34.17    1.70
   0   5   1   32.55    1.73
   0   5  -1   37.62    1.73
   0   5  -1   35.54    1.65
   0   5   1   37.18    1.71
   0   5   1   36.79    1.74
   0   5  -1   35.98    1.72
   0   5  -1   32.54    1.76
   0   5  -1   32.60    1.73
   0   5  -1   36.88    1.72
   0  -5  -1   36.91    1.71
   0   5   1   34.54    1.76
   0   5   1   35.49    1.71
   0  -5   1   38.10    1.72
   0   5  -1   35.34    1.76
   0   5  -1   32.68    1.63
   0  -5   1   39.12    1.72
   0   5   1   35.01    1.77
   0   5   1   34.94    1.65
   0   5  -1   36.96    1.71
  -1   5   1   70.96    3.37
  -1   5   1   68.08    3.49
   1   5  -1   74.15    3.38
   1   5  -1   62.14    3.43
   1   5  -1   75.28    3.48
  -1   5   1   71.92    3.26
  -1   5   1   73.01    3.46
  -1   5   1   69.38    3.24
   1   5  -1   72.22    3.52
   1   5  -1   68.52    3.38
   1  -5   1   71.76    3.38
   1  -5   1   74.26    3.38
  -1   5   1   70.67    3.52
  -1   5   1   71.28    3.37
  -1   5   1   73.83    3.38
   1   5  -1   70.88    3.26
   1   5  -1   62.39    3.49
  -1  -5  -1   69.84    3.37
   1   5  -1   71.55    3.38
  -1  -5  -1   70.81    3.37
  -1   5   1   68.71    3.44
  -1   5  -1   70.59    3.49
   1  -5  -1   73.97    3.37
  -1  -5   1   74.90    3.38
   1   5   1   66.54    3.48
   1  -5  -1   74.72    3.37
  -1   5  -1   74.22    3.47
  -1   5  -1   72.21    3.26
  -1   5  -1   68.38    3.38
  -1  -5   1   71.96    3.38
  -1   5  -1   61.60    3.43
   1   5   1   69.99    3.46
  -1   5  -1   62.39    3.48
   1   5   1   69.47    3.37
   1   5   1   72.38    3.38
   1   5   1   68.48    3.26
   1   5   1   72.47    3.53
  -1   5  -1   71.90    3.38
   1   5   1   65.24    3.42
   1   5   1   68.37    3.37
  -2  -5  -1   12.95    0.67
  -2   5   1   13.31    0.67
  -2   5   1   14.54    0.66
   2   5  -1   13.80    0.66
  -2   5   1   13.86    0.63
   2   5  -1   12.93    0.67
   2  -5   1   13.51    0.67
  -2   5   1   13.49    0.66
  -2   5   1   12.54    0.66
  -2  -5  -1   12.57    0.67
   2   5  -1   13.58    0.66
  -2   5   1   13.72    0.63
   2   5  -1   14.33    0.68
   2  -5   1   13.44    0.67
   2   5  -1   13.30    0.67
  -2   5   1   11.95    0.66
  -2   5   1   12.27    0.67
  -2  -5   1   13.08    0.67
   2   5   1   11.96    0.67
  -2   5  -1   11.47    0.67
  -2   5  -1   13.64    0.66
   2   5   1   12.03    0.66
   2   5   1   12.99    0.67
  -2   5  -1   12.85    0.67
   2   5   1   14.06    0.66
  -2  -5   1   13.73    0.68
   2   5   1   13.78    0.66
   2   5   1   13.64    0.67
  -2   5  -1   13.97    0.68
   2   5   1   12.94    0.67
   2  -5  -1   13.76    0.66
  -2   5  -1   13.25    0.67
   2   5   1   13.33    0.63
  -2   5  -1   14.01    0.63
   2  -5  -1   13.03    0.66
   3   5  -1   38.67    1.80
   3   5  -1   37.94    1.86
   3   5  -1   35.49    1.82
   3   5  -1   35.72    1.82
  -3   5   1   39.13    1.74
  -3   5   1   37.42    1.85
  -3   5   1   37.73    1.73
   3  -5   1   35.31    1.82
  -3   5   1   35.28    1.81
  -3   5   1   34.95    1.81
   3   5  -1   38.72    1.83
  -3  -5  -1   34.44    1.82
  -3   5   1   37.48    1.82
   3   5   1   38.70    1.83
  -3  -5   1   35.27    1.82
   3   5   1   35.27    1.82
  -3   5  -1   38.70    1.74
   3   5   1   40.18    1.86
   3  -5  -1   35.14    1.81
  -3   5  -1   39.05    1.83
   3   5   1   38.43    1.80
  -3   5  -1   35.06    1.81
  -3  -5   1   37.55    1.82
  -3   5  -1   37.35    1.86
  -4   5   1   52.15    2.54
   4   5  -1   51.30    2.54
   4   5  -1   50.80    2.45
  -4   5   1   49.86    2.49
  -4   5   1   49.51    2.36
  -4   5   1   51.50    2.37
   4   5  -1   50.11    2.50
   4   5   1   51.11    2.46
  -4   5  -1   48.80    2.49
   4   5   1   52.78    2.50
  -4   5  -1   51.60    2.54
   4   5   1   50.17    2.54
  -4   5  -1   49.92    2.37
  -4   5  -1   50.84    2.37
  -5   5   1    8.13    0.42
  -5   5   1    8.40    0.43
   5   5  -1    7.94    0.44
   5   5  -1    7.95    0.43
  -5   5   1    7.21    0.33
   5   5  -1    7.64    0.42
  -5   5   1    8.31    0.43
   5   5   1    8.13    0.44
  -5   5  -1    7.97    0.43
   5   5   1    8.21    0.43
   5   5   1    7.88    0.42
  -5   5  -1    7.96    0.42
  -5   5  -1    8.05    0.44
   6   5  -1    5.57    0.35
  -6   5   1    6.05    0.26
  -6   5   1    5.65    0.22
  -6   5   1    6.12    0.34
  -6   5   1    6.17    0.25
   6   5  -1    6.08    0.35
   6   5  -1    5.03    0.32
  -6   5   1    5.85    0.22
  -6   5   1    5.99    0.35
  -6   5   1    6.29    0.34
   6   5  -1    5.61    0.25
  -6   5  -1    6.09    0.35
  -6   5  -1    5.58    0.22
   6   5   1    5.56    0.25
  -6   5  -1    5.60    0.22
   6   5   1    6.02    0.35
  -6   5  -1    6.05    0.25
  -6   5  -1    5.89    0.34
  -6   5  -1    6.17    0.33
   6   5   1    6.16    0.33
  -7   5   1   11.20    0.47
  -7   5   1   10.84    0.39
  -7   5   1   10.61    0.55
  -7   5   1   10.68    0.44
  -7   5   1    9.56    0.58
  -7   5   1   10.95    0.39
   7   5  -1   10.39    0.44
  -7   5   1   10.49    0.57
   7   5   1   10.67    0.44
  -7   5  -1   11.12    0.55
  -7   5  -1   10.07    0.59
   7   5   1    9.37    0.58
  -7   5  -1   10.09    0.58
   7   5   1   10.97    0.39
  -7   5  -1   10.66    0.39
  -8   5   1   12.09    0.50
  -8   5   1   11.34    0.45
  -8   5   1   12.34    0.45
  -8   5   1   12.26    0.54
   8   5  -1   12.31    0.51
  -8   5  -1   12.58    0.45
   8   5   1   11.57    0.45
  -8   5  -1   12.82    0.54
   8   5   1   12.69    0.51
  -8   5  -1   12.23    0.51
  -9   5   1    0.06    0.02
  -9   5   1    0.03    0.02
  -9   5   1    0.08    0.03
  -9   5   1    0.04    0.03
  -9   5   1    0.03    0.03
   9   5  -1    0.04    0.02
  -9   5  -1    0.03    0.04
  -9   5  -1    0.08    0.03
   9   5   1    0.01    0.03
  -9   5  -1    0.03    0.03
   9   5   1    0.05    0.03
  10   5  -1    4.33    0.18
 -10   5   1    4.00    0.19
 -10   5   1    4.31    0.16
 -10   5  -1    4.57    0.17
 -10   5  -1    4.13    0.19
  10   5   1    4.22    0.18
  10   5   1    4.38    0.16
 -10  -5   1    4.10    0.19
   0   6  -1   12.21    0.63
   0   6  -1   14.13    0.68
   0   6  -1   11.54    0.67
   0   6   1   12.94    0.66
   0  -6   1   13.59    0.68
   0  -6  -1   14.09    0.66
   0  -6   1   13.84    0.68
   0   6  -1   13.21    0.67
   0   6   1   14.18    0.66
   0   6   1   13.70    0.64
   0   6  -1   14.13    0.67
   0  -6  -1   14.38    0.66
   0   6   1   13.26    0.66
   0   6  -1   13.58    0.67
   0   6   1   12.78    0.67
   0   6   1   13.83    0.67
   0   6   1   14.36    0.67
   0   6   1   13.26    0.66
   0   6   1   12.26    0.63
   0   6  -1   12.80    0.68
   0   6  -1   13.80    0.64
   0   6  -1   13.81    0.67
   1   6  -1    2.80    0.18
   1   6  -1    3.06    0.17
  -1   6   1    3.13    0.16
   1   6  -1    2.70    0.17
   1   6  -1    2.86    0.18
  -1   6   1    2.91    0.16
  -1   6   1    3.09    0.17
  -1   6   1    2.69    0.16
  -1   6   1    3.02    0.16
   1   6  -1    3.08    0.17
  -1   6   1    2.73    0.15
   1   6  -1    3.13    0.17
  -1   6   1    2.92    0.15
   1  -6   1    2.91    0.18
   1   6  -1    3.11    0.16
  -1  -6  -1    2.81    0.17
   1  -6   1    2.93    0.18
  -1  -6  -1    2.87    0.17
   1   6  -1    2.46    0.16
  -1   6   1    2.80    0.16
  -1   6   1    2.80    0.16
  -1   6  -1    2.89    0.16
  -1   6  -1    2.67    0.16
  -1   6  -1    2.46    0.16
   1   6   1    2.77    0.17
  -1   6  -1    3.09    0.18
   1   6   1    2.85    0.17
   1  -6  -1    2.91    0.17
   1   6   1    3.13    0.16
   1   6   1    2.71    0.16
   1  -6  -1    2.95    0.16
  -1  -6   1    2.93    0.18
  -1   6  -1    3.16    0.16
  -1   6  -1    3.25    0.17
   1   6   1    2.81    0.16
   1   6   1    3.12    0.16
   1   6   1    3.03    0.17
  -1   6  -1    2.77    0.17
   1   6   1    3.00    0.16
  -1   6  -1    3.06    0.17
  -1  -6   1    3.12    0.18
   2   6  -1    8.29    0.44
  -2   6   1    7.92    0.42
   2   6  -1    7.02    0.43
   2   6  -1    9.10    0.44
  -2   6   1    7.93    0.42
  -2  -6  -1    8.02    0.43
  -2   6   1    8.36    0.40
  -2  -6  -1    8.41    0.43
   2  -6   1    8.18    0.44
  -2   6   1    8.66    0.42
   2   6  -1    9.05    0.43
   2  -6   1    7.87    0.44
  -2   6   1    8.67    0.41
   2   6  -1    8.58    0.43
  -2   6   1    7.73    0.42
  -2   6   1    7.73    0.42
  -2   6   1    8.83    0.43
  -2   6  -1    7.82    0.43
   2  -6  -1    7.92    0.42
   2   6   1    8.37    0.43
   2   6   1    7.36    0.43
  -2   6  -1    7.59    0.43
   2   6   1    8.68    0.42
  -2   6  -1    8.48    0.42
   2  -6  -1    8.25    0.43
  -2   6  -1    8.06    0.41
   2   6   1    7.85    0.43
   2   6   1    8.67    0.43
  -2  -6   1    8.39    0.44
   2   6   1    8.88    0.42
  -2  -6   1    8.76    0.45
   2   6   1    8.67    0.41
  -2   6  -1    8.91    0.43
   2   6   1    7.70    0.42
  -2   6  -1    8.81    0.41
  -3   6   1   20.91    1.05
   3   6  -1   21.59    1.03
  -3   6   1   20.13    1.04
   3   6  -1   21.82    1.05
   3   6  -1   19.72    1.05
  -3   6   1   20.29    0.99
  -3   6   1   21.64    1.00
   3   6  -1   21.14    1.06
  -3   6  -1   20.72    1.04
  -3   6  -1   20.27    1.06
  -3   6  -1   21.90    1.00
   3   6   1   20.81    1.06
   3   6   1   20.64    1.04
  -3   6  -1   20.73    0.99
   3   6   1   21.32    1.03
   4   6  -1   23.31    1.20
   4   6  -1   23.27    1.18
   4   6  -1   23.88    1.16
  -4   6   1   24.28    1.20
  -4   6   1   24.27    1.13
  -4   6   1   23.32    1.12
  -4   6   1   23.09    1.18
  -4   6  -1   23.50    1.20
   4   6   1   24.60    1.20
   4   6   1   23.24    1.18
   4   6   1   23.31    1.16
  -4   6  -1   23.43    1.12
  -4   6  -1   23.20    1.18
  -4   6  -1   23.91    1.12
  -5   6   1   28.34    1.29
   5   6  -1   24.64    1.10
  -5   6   1   25.85    0.97
   5   6  -1   28.18    1.35
  -5   6   1   28.26    1.35
  -5   6   1   26.91    1.37
  -5   6   1   25.91    0.97
   5   6  -1   28.11    1.38
  -5   6   1   26.23    1.16
   5   6  -1   27.54    1.33
   5   6   1   27.17    1.37
  -5   6  -1   28.18    1.37
   5   6   1   26.35    1.10
   5   6   1   28.22    1.33
   5   6   1   29.05    1.35
  -5   6  -1   28.21    1.28
  -5   6  -1   24.67    0.97
  -5   6  -1   24.33    0.97
  -5   6  -1   26.26    1.10
   5   6   1   25.88    0.97
  -5   6  -1   27.15    1.35
  -5   6  -1   27.81    1.29
  -6   6   1    0.70    0.05
  -6   6   1    0.62    0.05
   6   6  -1    0.76    0.09
   6   6  -1    0.61    0.05
  -6   6   1    0.60    0.05
   6   6  -1    0.56    0.04
  -6   6   1    0.59    0.11
   6   6  -1    0.66    0.10
  -6   6   1    0.60    0.09
  -6   6   1    0.67    0.10
  -6   6   1    0.59    0.04
   6   6   1    0.67    0.10
  -6   6  -1    0.59    0.05
  -6   6  -1    0.61    0.10
   6   6   1    0.53    0.05
  -6   6  -1    0.56    0.04
   6   6   1    0.58    0.05
  -6   6  -1    0.55    0.05
  -6   6  -1    0.57    0.08
  -6   6  -1    0.63    0.11
   6   6   1    0.73    0.10
   6   6   1    0.57    0.05
   6   6   1    0.71    0.10
  -7   6   1    5.50    0.21
   7   6  -1    5.44    0.21
  -7   6   1    5.97    0.26
  -7   6   1    5.60    0.33
  -7   6   1    5.57    0.34
   7   6  -1    5.65    0.24
  -7   6   1    5.63    0.23
  -7   6   1    6.05    0.21
   7   6   1    5.48    0.21
  -7   6  -1    5.18    0.34
   7   6   1    5.98    0.24
  -7   6  -1    5.65    0.21
   7   6   1    4.97    0.33
   7   6   1    5.01    0.35
  -7   6  -1    5.60    0.33
  -7   6  -1    5.19    0.21
  -7   6  -1    5.98    0.26
  -8   6   1    0.83    0.05
  -8   6   1    0.81    0.06
   8   6  -1    0.85    0.05
   8   6  -1    1.00    0.06
  -8   6   1    0.84    0.06
  -8   6   1    0.88    0.06
  -8   6   1    1.00    0.06
  -8   6  -1    0.97    0.08
   8   6   1    0.96    0.06
  -8   6  -1    0.75    0.05
   8   6   1    0.95    0.05
  -8   6  -1    0.87    0.06
  -8   6  -1    0.92    0.06
  -9   6   1    0.59    0.06
   9   6  -1    0.74    0.06
   9   6  -1    0.70    0.05
  -9   6   1    0.70    0.05
  -9   6   1    0.59    0.04
  -9   6   1    0.63    0.06
  -9   6  -1    0.60    0.06
  -9   6  -1    0.69    0.05
   9   6   1    0.66    0.06
  -9   6  -1    0.65    0.04
   9   6   1    0.63    0.05
  10   6  -1    0.62    0.04
  10   6  -1    0.69    0.04
 -10   6   1    0.65    0.04
  10   6  -1    0.73    0.05
 -10   6   1    0.67    0.04
 -10   6   1    0.60    0.05
  10   6   1    0.67    0.03
 -10   6  -1    0.67    0.05
 -10   6  -1    0.68    0.05
  10   6   1    0.68    0.04
  10   6   1    0.73    0.06
   0   7   1   23.69    1.07
   0   7  -1   23.93    1.08
   0   7   1   20.76    1.06
   0   7   1   22.15    1.04
   0   7  -1   19.65    1.08
   0  -7   1   22.21    1.08
   0  -7  -1   21.73    1.07
   0   7   1   23.84    1.09
   0   7   1   21.04    1.09
   0   7   1   20.52    1.02
   0   7  -1   21.47    1.08
   0   7  -1   22.74    1.10
   0   7  -1   19.63    1.01
   0  -7  -1   22.41    1.07
   0   7  -1   19.90    1.10
   0   7  -1   21.84    1.08
   0   7   1   20.73    1.07
   0   7   1   21.21    1.07
   0  -7   1   22.17    1.08
   0   7  -1   22.74    1.04
   0   7   1   22.85    1.07
   0   7  -1   24.14    1.08
  -1   7   1    8.61    0.46
   1   7  -1    9.35    0.48
   1   7  -1    9.73    0.46
  -1   7   1    8.64    0.47
  -1   7   1    9.27    0.46
   1   7  -1    8.71    0.48
  -1   7   1    8.52    0.46
   1   7  -1    9.72    0.47
  -1  -7  -1    8.84    0.47
   1   7  -1    8.67    0.48
   1   7  -1   10.07    0.47
   1  -7   1    8.96    0.48
  -1   7   1    9.39    0.45
  -1   7   1    9.58    0.47
  -1   7   1    8.64    0.46
  -1   7   1    8.78    0.44
  -1   7  -1    8.62    0.48
  -1   7  -1    8.90    0.44
  -1   7  -1    9.66    0.45
   1   7   1    9.11    0.47
  -1   7  -1    9.24    0.48
  -1  -7   1    8.64    0.48
   1   7   1    8.46    0.47
   1   7   1   10.08    0.47
   1   7   1    9.82    0.47
   1  -7  -1    8.75    0.46
  -1   7  -1    9.79    0.47
   1   7   1    8.88    0.47
   1   7   1    9.61    0.45
   1   7   1    9.61    0.46
   1   7   1    8.87    0.46
  -1   7  -1    9.92    0.48
   2   7  -1   58.05    2.99
   2   7  -1   63.46    2.90
  -2   7   1   61.80    2.99
   2   7  -1   62.15    2.81
  -2   7   1   58.30    2.93
  -2   7   1   61.76    2.81
  -2   7   1   55.91    2.98
   2   7  -1   60.30    2.94
  -2   7   1   55.63    2.90
  -2   7   1   60.22    2.78
  -2   7   1   54.79    2.93
   2   7   1   60.31    2.80
  -2   7  -1   62.64    2.81
   2   7   1   60.34    2.94
  -2   7  -1   59.56    2.79
   2   7   1   63.31    2.90
  -2   7  -1   61.07    2.99
   2   7   1   60.31    2.99
  -2   7  -1   62.31    2.94
  -3   7   1   16.86    0.78
   3   7  -1   16.59    0.80
   3   7  -1   15.96    0.81
  -3   7   1   15.79    0.82
  -3   7   1   15.84    0.80
  -3   7   1   15.68    0.77
   3   7  -1   16.55    0.83
  -3   7  -1   15.78    0.77
   3   7   1   15.25    0.77
  -3   7  -1   15.79    0.81
  -3   7  -1   16.46    0.78
   3   7   1   16.00    0.81
   3   7   1   15.86    0.82
  -3   7  -1   16.09    0.82
   3   7   1   16.75    0.81
   4   7  -1   19.55    1.02
  -4   7   1   19.64    0.95
   4   7  -1   19.49    1.00
  -4   7   1   20.19    1.01
   4   7  -1   19.15    0.98
  -4   7   1   19.11    0.99
  -4   7   1   19.48    0.95
   4   7   1   20.28    1.01
  -4   7  -1   20.57    0.95
  -4   7  -1   20.19    0.95
   4   7   1   20.19    0.99
  -4   7  -1   20.10    1.01
  -4   7  -1   19.96    0.99
   4   7   1   18.44    0.94
   4   7   1   20.09    0.98
  -5   7   1   14.53    0.62
  -5   7   1   15.07    0.71
  -5   7   1   14.27    0.52
   5   7  -1   13.28    0.52
  -5   7   1   15.50    0.75
  -5   7   1   13.47    0.57
   5   7  -1   15.14    0.75
   5   7  -1   15.15    0.73
  -5   7   1   13.70    0.60
  -5   7   1   14.35    0.52
   5   7  -1   13.69    0.59
   5   7  -1   13.98    0.52
  -5   7   1   15.15    0.72
  -5   7   1   13.58    0.59
   5   7  -1   14.80    0.76
  -5   7   1   14.71    0.74
  -5   7  -1   14.38    0.59
  -5   7  -1   15.25    0.72
   5   7   1   15.51    0.74
  -5   7  -1   14.16    0.74
   5   7   1   14.40    0.59
  -5   7  -1   14.41    0.52
   5   7   1   13.93    0.52
  -5   7  -1   13.53    0.60
   5   7   1   13.75    0.52
   5   7   1   15.01    0.74
   5   7   1   13.81    0.70
  -5   7  -1   13.70    0.52
  -5   7  -1   15.28    0.71
   5   7   1   14.61    0.75
  -5   7  -1   14.54    0.76
   6   7  -1    6.98    0.29
   6   7  -1    6.38    0.40
  -6   7   1    6.89    0.25
  -6   7   1    7.00    0.39
  -6   7   1    7.32    0.31
  -6   7   1    5.70    0.31
   6   7  -1    6.82    0.40
  -6   7   1    6.92    0.38
  -6   7   1    6.70    0.25
  -6   7   1    7.11    0.39
  -6   7   1    6.49    0.29
  -6   7   1    6.85    0.28
   6   7  -1    6.75    0.26
  -6   7  -1    7.22    0.29
   6   7   1    6.90    0.26
  -6   7  -1    6.66    0.39
   6   7   1    6.85    0.40
   6   7   1    6.94    0.39
  -6   7  -1    6.94    0.26
   6   7   1    7.03    0.26
   6   7   1    7.23    0.29
  -6   7  -1    7.22    0.39
   6   7   1    6.88    0.39
  -6   7  -1    6.80    0.26
  -6   7  -1    7.04    0.40
  -7   7   1   18.50    0.94
  -7   7   1   19.05    0.77
  -7   7   1   19.38    0.69
  -7   7   1   19.36    0.82
   7   7  -1   19.53    0.78
   7   7  -1   19.23    0.69
  -7   7   1   18.88    0.68
  -7   7   1   17.32    0.82
  -7   7  -1   19.29    0.77
  -7   7  -1   18.78    0.69
  -7   7  -1   18.48    0.93
  -7   7  -1   18.32    0.68
  -7   7  -1   19.94    0.82
   7   7   1   18.56    0.77
   7   7   1   18.73    0.69
  -8   7   1   11.11    0.40
   8   7  -1   11.46    0.40
  -8   7   1   10.99    0.48
   8   7  -1   10.82    0.45
  -8   7   1    9.66    0.48
  -8   7   1   10.87    0.40
  -8   7  -1   10.85    0.48
  -8   7  -1   10.66    0.44
  -8   7  -1   10.91    0.40
   8   7   1   10.74    0.40
   8   7   1   11.43    0.45
  -8   7  -1   10.25    0.40
  -9   7   1    6.49    0.29
   9   7  -1    6.38    0.27
   9   7  -1    6.48    0.28
  -9   7   1    6.57    0.24
  -9   7   1    6.24    0.24
   9   7  -1    6.16    0.24
   9   7   1    6.33    0.24
  -9   7  -1    6.63    0.29
   9   7   1    6.55    0.26
   9   7   1    6.43    0.28
  -9   7  -1    6.48    0.24
  -9   7  -1    5.96    0.24
 -10   7   1    2.77    0.12
 -10   7   1    2.89    0.14
 -10   7   1    3.14    0.11
  10   7  -1    3.08    0.12
  10   7  -1    3.25    0.14
 -10   7  -1    2.97    0.11
 -10   7  -1    2.85    0.12
  10   7   1    3.27    0.14
 -10   7  -1    3.04    0.14
  10   7   1    3.14    0.12
   0   8   1    5.01    0.24
   0   8  -1    5.01    0.26
   0   8  -1    5.06    0.26
   0   8  -1    4.67    0.25
   0   8   1    4.78    0.25
   0  -8  -1    4.35    0.25
   0   8   1    4.32    0.24
   0   8   1    4.85    0.25
   0   8  -1    5.01    0.27
   0   8   1    5.17    0.26
   0   8   1    4.26    0.25
   0   8   1    4.44    0.25
  -1   8   1   21.93    1.14
  -1   8   1   21.62    1.13
   1   8  -1   24.40    1.10
   1   8  -1   23.67    1.17
  -1   8   1   21.96    1.08
  -1   8   1   23.32    1.14
  -1   8   1   21.88    1.16
  -1   8   1   24.49    1.16
  -1   8   1   23.82    1.10
   1   8  -1   25.16    1.14
   1   8  -1   24.02    1.15
  -1   8  -1   21.52    1.08
   1   8   1   24.46    1.14
  -1   8  -1   23.13    1.14
  -1   8  -1   23.32    1.10
   1   8   1   23.50    1.14
   1   8   1   21.61    1.16
  -1   8  -1   23.60    1.17
   1   8   1   23.85    1.10
   1   8   1   21.34    1.14
   1   8   1   23.89    1.16
   2   8  -1    9.34    0.48
   2   8  -1    9.09    0.46
  -2   8   1    9.36    0.46
  -2   8   1    8.42    0.45
   2   8  -1    9.22    0.47
  -2   8   1    9.16    0.47
  -2   8   1    8.80    0.46
   2   8  -1    9.34    0.47
  -2   8  -1    9.07    0.46
   2   8   1    9.63    0.47
  -2   8  -1    8.76    0.47
  -2   8  -1    8.80    0.45
  -2   8  -1    9.02    0.47
   2   8   1    9.65    0.47
   2   8   1    8.68    0.46
   2   8   1    9.06    0.45
  -3   8   1    0.61    0.06
  -3   8   1    0.60    0.07
   3   8  -1    0.58    0.07
   3   8  -1    0.48    0.07
   3   8  -1    0.51    0.08
   3   8  -1    0.53    0.08
  -3   8   1    0.50    0.08
  -3   8   1    0.49    0.08
   3   8   1    0.55    0.08
   3   8   1    0.60    0.07
  -3   8  -1    0.54    0.08
   3   8   1    0.58    0.08
   3   8   1    0.67    0.07
  -3   8  -1    0.56    0.07
  -3   8  -1    0.57    0.07
  -3   8  -1    0.57    0.07
  -4   8   1    8.78    0.39
   4   8  -1    8.58    0.38
   4   8  -1    9.92    0.49
   4   8  -1    8.29    0.33
  -4   8   1    9.68    0.47
   4   8  -1    9.52    0.46
   4   8  -1    8.39    0.37
   4   8  -1    8.74    0.33
  -4   8   1    8.62    0.38
   4   8  -1    9.67    0.48
   4   8  -1    9.49    0.48
  -4   8   1    8.65    0.32
  -4   8   1    8.88    0.46
  -4   8   1    9.31    0.38
  -4   8   1    9.81    0.46
  -4   8   1    8.65    0.36
  -4   8   1    9.15    0.33
  -4   8   1    9.06    0.47
  -4   8  -1    9.15    0.46
  -4   8  -1    8.42    0.38
   4   8   1    9.08    0.33
  -4   8  -1    8.40    0.33
  -4   8  -1    8.93    0.33
  -4   8  -1    9.25    0.48
  -4   8  -1    8.69    0.37
   4   8   1    8.64    0.37
   4   8   1    9.22    0.48
   4   8   1    9.55    0.47
   4   8   1    8.79    0.47
   4   8   1    9.06    0.45
   4   8   1    8.14    0.40
  -4   8  -1    9.37    0.46
  -4   8  -1    8.93    0.47
   4   8   1    8.59    0.38
   4   8   1    8.38    0.33
   5   8  -1    7.04    0.39
  -5   8   1    7.19    0.27
   5   8  -1    7.06    0.27
  -5   8   1    7.53    0.40
  -5   8   1    7.58    0.41
  -5   8   1    7.50    0.40
   5   8  -1    7.40    0.41
  -5   8   1    7.70    0.33
   5   8  -1    7.65    0.40
  -5   8   1    7.01    0.30
  -5   8   1    7.26    0.32
  -5   8   1    7.57    0.40
   5   8  -1    7.34    0.27
   5   8  -1    7.58    0.42
  -5   8   1    7.48    0.27
   5   8  -1    7.29    0.31
  -5   8  -1    7.78    0.39
   5   8   1    7.55    0.41
  -5   8  -1    7.84    0.41
  -5   8  -1    7.46    0.27
   5   8   1    7.29    0.32
  -5   8  -1    6.96    0.32
   5   8   1    7.36    0.27
  -5   8  -1    7.29    0.30
  -5   8  -1    7.39    0.40
   5   8   1    7.32    0.41
  -5   8  -1    7.31    0.27
  -5   8  -1    7.44    0.41
   5   8   1    7.12    0.30
   5   8   1    7.47    0.41
   5   8   1    7.23    0.27
   6   8  -1    6.70    0.41
  -6   8   1    6.95    0.29
   6   8  -1    6.65    0.26
   6   8  -1    6.48    0.40
  -6   8   1    6.62    0.39
  -6   8   1    6.71    0.39
  -6   8   1    6.56    0.38
  -6   8   1    7.18    0.31
  -6   8   1    7.06    0.26
  -6   8   1    6.94    0.30
   6   8  -1    7.20    0.29
   6   8  -1    7.24    0.26
  -6   8   1    7.00    0.26
   6   8   1    7.14    0.30
  -6   8  -1    7.20    0.26
   6   8   1    6.71    0.39
  -6   8  -1    6.72    0.39
  -6   8  -1    6.71    0.30
   6   8   1    7.08    0.29
   6   8   1    6.64    0.40
   6   8   1    7.21    0.26
  -6   8  -1    7.18    0.31
  -6   8  -1    6.75    0.38
   6   8   1    6.77    0.26
  -6   8  -1    6.35    0.39
   6   8   1    6.72    0.38
  -6   8  -1    7.25    0.26
  -7   8   1   12.62    0.54
   7   8  -1   12.17    0.51
  -7   8   1   12.10    0.45
  -7   8   1   12.42    0.45
   7   8  -1   12.59    0.53
   7   8  -1   11.98    0.45
   7   8   1   12.40    0.45
  -7   8  -1   12.88    0.45
  -7   8  -1   12.72    0.54
   7   8   1   12.79    0.53
  -7   8  -1   12.19    0.50
   7   8   1   11.65    0.45
  -7   8  -1   12.07    0.45
   7   8   1   12.07    0.51
  -8   8   1    1.65    0.08
   8   8  -1    1.69    0.08
   8   8  -1    1.60    0.09
   8   8  -1    1.67    0.08
  -8   8   1    1.68    0.09
  -8   8   1    1.63    0.08
   8   8   1    1.69    0.08
  -8   8  -1    1.69    0.08
   8   8   1    1.61    0.08
  -8   8  -1    1.69    0.09
  -8   8  -1    1.55    0.07
   8   8   1    1.60    0.09
   9   8  -1    6.55    0.25
  -9   8   1    6.48    0.25
   9   8  -1    6.88    0.29
  -9   8   1    6.97    0.30
   9   8  -1    6.86    0.28
  -9   8   1    6.58    0.25
  -9   8  -1    6.78    0.25
  -9   8  -1    6.37    0.25
   9   8   1    6.90    0.29
  -9   8  -1    6.97    0.30
   9   8   1    6.67    0.25
 -10   8   1    4.85    0.19
  10   8  -1    5.10    0.19
  10   8  -1    5.29    0.22
  10   8   1    5.15    0.19
 -10   8  -1    4.86    0.19
 -10   8  -1    4.85    0.18
   0   9   1    1.96    0.11
   0   9   1    1.66    0.11
   0   9  -1    2.00    0.14
   0   9   1    1.85    0.11
   0   9   1    1.94    0.14
   0   9   1    1.59    0.10
   0   9  -1    1.84    0.12
   0   9   1    1.89    0.12
   0   9  -1    1.96    0.12
  -1   9   1   26.23    1.39
   1   9  -1   30.10    1.48
   1   9  -1   30.88    1.50
   1   9  -1   31.58    1.47
  -1   9   1   27.15    1.47
  -1   9   1   30.24    1.47
  -1   9   1   30.56    1.49
   1   9  -1   30.57    1.42
  -1   9   1   30.25    1.42
  -1   9   1   26.45    1.49
  -1   9  -1   30.57    1.42
  -1   9  -1   31.05    1.48
  -1   9  -1   31.59    1.50
   1   9   1   30.61    1.50
   1   9   1   29.74    1.47
   1   9   1   30.01    1.42
   1   9   1   31.49    1.47
   2   9  -1   12.50    0.63
   2   9  -1   12.09    0.62
  -2   9   1   11.12    0.58
  -2   9   1   12.04    0.60
  -2   9   1   11.74    0.60
   2   9  -1   12.22    0.60
  -2   9   1   12.08    0.61
   2   9  -1   12.55    0.62
   2   9   1   12.27    0.61
   2   9   1   12.27    0.62
  -2   9  -1   12.14    0.63
  -2   9  -1   12.65    0.60
   2   9   1   11.68    0.60
  -2   9  -1   11.16    0.59
   2   9   1   12.92    0.62
  -2   9  -1   12.31    0.61
  -3   9   1    8.69    0.32
   3   9  -1    9.06    0.45
  -3   9   1    9.37    0.46
   3   9  -1    9.55    0.47
  -3   9   1    8.29    0.39
  -3   9   1    9.03    0.38
  -3   9   1    8.94    0.45
  -3   9   1    9.46    0.45
   3   9  -1    8.65    0.36
   3   9  -1    8.66    0.32
  -3   9   1    8.62    0.37
  -3   9   1    8.69    0.32
  -3   9   1    8.74    0.36
  -3   9   1    9.66    0.46
   3   9  -1    9.26    0.47
   3   9  -1    8.73    0.32
   3   9  -1    8.97    0.47
   3   9  -1    8.36    0.37
   3   9   1    9.07    0.47
   3   9   1    9.11    0.46
  -3   9  -1    8.66    0.38
  -3   9  -1    8.85    0.46
   3   9   1    8.36    0.32
   3   9   1    8.69    0.38
   3   9   1    8.74    0.45
  -3   9  -1    8.29    0.36
   3   9   1    8.32    0.36
   3   9   1    8.75    0.39
  -3   9  -1    9.46    0.47
  -3   9  -1    8.34    0.32
  -3   9  -1    8.65    0.38
   3   9   1    8.75    0.32
  -3   9  -1    8.65    0.32
  -3   9  -1    8.83    0.45
  -3   9  -1    8.00    0.39
  -3   9  -1    9.82    0.46
   3   9   1    9.14    0.47
   4   9  -1    4.11    0.24
   4   9  -1    4.10    0.24
  -4   9   1    4.12    0.25
  -4   9   1    3.97    0.18
  -4   9   1    4.28    0.25
  -4   9   1    4.09    0.23
  -4   9   1    4.01    0.15
   4   9  -1    3.87    0.15
   4   9  -1    3.70    0.15
  -4   9   1    3.96    0.15
   4   9  -1    4.22    0.25
  -4   9   1    3.99    0.18
  -4   9   1    4.20    0.18
  -4   9   1    4.05    0.17
   4   9  -1    3.89    0.18
   4   9  -1    4.08    0.17
   4   9  -1    4.09    0.25
  -4   9   1    4.11    0.23
   4   9   1    3.81    0.18
   4   9   1    4.17    0.15
   4   9   1    3.93    0.19
   4   9   1    4.24    0.24
   4   9   1    3.82    0.18
   4   9   1    3.80    0.17
  -4   9  -1    4.03    0.15
   4   9   1    3.64    0.23
  -4   9  -1    3.92    0.18
  -4   9  -1    4.06    0.15
   4   9   1    4.05    0.15
  -4   9  -1    4.39    0.25
   4   9   1    4.15    0.24
  -4   9  -1    4.00    0.24
   4   9   1    4.36    0.26
  -4   9  -1    3.93    0.17
  -4   9  -1    3.98    0.18
   4   9   1    4.05    0.17
  -4   9  -1    4.22    0.24
  -4   9  -1    3.63    0.17
  -4   9  -1    4.20    0.24
   5   9  -1   16.64    0.85
  -5   9   1   16.54    0.60
  -5   9   1   16.66    0.70
  -5   9   1   17.06    0.72
  -5   9   1   16.67    0.82
  -5   9   1   17.05    0.60
  -5   9   1   16.43    0.66
   5   9  -1   16.61    0.86
   5   9  -1   16.60    0.68
  -5   9   1   16.15    0.84
   5   9  -1   16.42    0.87
  -5   9   1   16.37    0.86
   5   9  -1   17.15    0.60
   5   9  -1   16.46    0.70
   5   9  -1   16.40    0.82
   5   9  -1   16.44    0.60
  -5   9   1   17.01    0.82
  -5   9  -1   16.42    0.60
   5   9   1   16.94    0.60
  -5   9  -1   17.02    0.82
   5   9   1   16.26    0.85
   5   9   1   17.06    0.70
  -5   9  -1   17.10    0.72
   5   9   1   15.58    0.86
   5   9   1   17.56    0.60
  -5   9  -1   15.83    0.85
  -5   9  -1   16.05    0.86
   5   9   1   16.92    0.85
  -5   9  -1   16.78    0.82
  -5   9  -1   16.81    0.70
   5   9   1   16.63    0.68
  -5   9  -1   16.70    0.60
   5   9   1   15.10    0.66
   6   9  -1   26.93    1.05
  -6   9   1   26.17    1.12
  -6   9   1   25.87    1.08
  -6   9   1   26.30    0.93
   6   9  -1   26.30    1.08
  -6   9   1   25.10    1.02
  -6   9   1   24.48    1.24
   6   9  -1   23.51    1.30
   6   9  -1   26.05    0.93
  -6   9   1   25.75    0.93
   6   9  -1   27.21    0.93
   6   9   1   26.27    1.08
  -6   9  -1   27.01    0.93
  -6   9  -1   26.30    1.12
  -6   9  -1   25.53    1.25
   6   9   1   26.92    0.93
   6   9   1   26.54    0.93
   6   9   1   26.37    1.05
  -6   9  -1   25.44    0.93
   6   9   1   23.67    1.30
  -6   9  -1   24.94    1.08
   6   9   1   23.36    1.29
  -7   9   1   11.18    0.41
   7   9  -1   11.08    0.41
   7   9  -1   11.29    0.48
  -7   9   1   11.73    0.49
   7   9  -1   11.03    0.46
   7   9  -1   10.91    0.41
  -7   9   1   11.12    0.41
   7   9   1   11.11    0.48
   7   9   1   11.20    0.41
  -7   9  -1   11.01    0.49
  -7   9  -1   11.08    0.41
   7   9   1   11.67    0.46
   7   9   1   10.91    0.41
  -7   9  -1   11.13    0.41
  -8   9   1   12.66    0.43
  -8   9   1   11.37    0.44
   8   9  -1   12.28    0.49
   8   9  -1   12.06    0.51
  -8   9   1   12.22    0.53
   8   9  -1   11.89    0.44
   8   9   1   12.17    0.44
  -8   9  -1   12.43    0.44
  -8   9  -1   12.30    0.53
   8   9   1   10.88    0.44
  -8   9  -1   11.26    0.44
   8   9   1   11.86    0.51
   9   9  -1    1.96    0.10
  -9   9   1    1.88    0.07
  -9   9   1    1.83    0.10
  -9   9   1    1.80    0.08
   9   9  -1    1.87    0.08
   9   9   1    2.01    0.10
  -9   9  -1    1.97    0.08
  -9   9  -1    1.94    0.08
  -9   9  -1    1.89    0.10
   9   9   1    1.90    0.08
   9   9   1    1.66    0.08
   0  10  -1    2.03    0.08
   0  10   1    1.99    0.08
   0  10  -1    2.12    0.08
   0  10   1    1.88    0.12
   0  10   1    2.09    0.10
   0  10   1    2.25    0.12
   0  10  -1    2.39    0.14
   0  10   1    2.21    0.12
   0  10   1    2.38    0.16
   0  10  -1    2.32    0.15
   0  10  -1    2.25    0.14
   0  10   1    2.24    0.15
   0  10   1    2.05    0.12
   0  10  -1    2.08    0.10
  -1  10   1    0.02    0.02
  -1  10   1    0.01    0.02
  -1  10   1    0.05    0.01
   1  10  -1    0.02    0.01
   1  10  -1    0.02    0.05
   1  10  -1    0.00    0.06
  -1  10   1    0.02    0.03
   1  10  -1    0.06    0.02
  -1  10   1   -0.03    0.06
  -1  10   1    0.02    0.02
  -1  10   1    0.06    0.02
   1  10  -1   -0.05    0.06
  -1  10   1    0.03    0.02
  -1  10   1    0.05    0.03
   1  10  -1    0.01    0.03
  -1  10   1    0.03    0.02
   1  10  -1    0.01    0.04
  -1  10   1    0.04    0.01
   1  10   1    0.03    0.03
   1  10   1    0.03    0.02
  -1  10  -1    0.01    0.04
  -1  10  -1    0.05    0.02
  -1  10  -1    0.01    0.06
  -1  10  -1    0.09    0.03
   1  10   1    0.05    0.01
   1  10   1    0.03    0.06
   1  10   1    0.06    0.01
   1  10   1    0.02    0.04
   1  10   1    0.04    0.02
  -1  10  -1    0.04    0.01
   1  10   1    0.02    0.02
   1  10   1    0.07    0.06
  -1  10  -1    0.02    0.02
  -1  10  -1    0.04    0.03
   1  10   1    0.06    0.03
  -1  10  -1    0.05    0.04
  -2  10   1    2.21    0.08
   2  10  -1    2.28    0.09
   2  10  -1    2.23    0.16
  -2  10   1    2.26    0.09
   2  10  -1    2.40    0.17
   2  10  -1    2.37    0.15
  -2  10   1    2.35    0.11
  -2  10   1    2.23    0.11
   2  10  -1    2.13    0.11
   2  10  -1    2.38    0.15
  -2  10   1    2.36    0.13
   2  10  -1    2.15    0.10
   2  10  -1    2.22    0.10
   2  10  -1    2.11    0.09
   2  10  -1    2.17    0.09
  -2  10   1    2.39    0.13
  -2  10   1    2.23    0.10
  -2  10   1    2.27    0.16
  -2  10   1    2.11    0.14
  -2  10   1    2.20    0.10
  -2  10  -1    2.19    0.14
   2  10   1    2.32    0.15
  -2  10  -1    2.24    0.11
   2  10   1    2.17    0.10
  -2  10  -1    2.25    0.11
   2  10   1    2.08    0.11
   2  10   1    2.40    0.14
   2  10   1    2.25    0.11
  -2  10  -1    2.12    0.09
   2  10   1    2.04    0.08
   2  10   1    2.19    0.10
  -2  10  -1    2.30    0.15
  -2  10  -1    2.09    0.09
   2  10   1    2.13    0.09
  -2  10  -1    2.08    0.10
  -2  10  -1    2.34    0.15
   2  10   1    2.10    0.14
   2  10   1    2.51    0.17
  -3  10   1    0.75    0.06
   3  10  -1    0.77    0.08
   3  10  -1    0.92    0.11
  -3  10   1    0.71    0.06
   3  10  -1    0.73    0.05
  -3  10   1    0.70    0.09
   3  10  -1    0.74    0.10
   3  10  -1    0.71    0.06
  -3  10   1    0.75    0.06
  -3  10   1    0.77    0.05
  -3  10   1    0.81    0.07
  -3  10   1    0.86    0.09
  -3  10   1    0.76    0.04
   3  10  -1    0.85    0.09
   3  10  -1    0.72    0.04
   3  10  -1    0.77    0.04
  -3  10   1    0.77    0.04
   3  10  -1    0.75    0.06
  -3  10   1    0.77    0.07
   3  10   1    0.74    0.06
   3  10   1    0.82    0.04
   3  10   1    0.69    0.05
  -3  10  -1    0.75    0.05
   3  10   1    0.78    0.08
  -3  10  -1    0.79    0.06
   3  10   1    0.90    0.11
   3  10   1    0.75    0.04
  -3  10  -1    0.90    0.11
   3  10   1    0.83    0.09
   3  10   1    0.72    0.05
  -3  10  -1    0.65    0.06
  -3  10  -1    0.71    0.05
  -3  10  -1    0.72    0.04
  -3  10  -1    0.92    0.09
  -3  10  -1    0.85    0.09
  -3  10  -1    0.77    0.08
   3  10   1    0.84    0.07
   3  10   1    0.73    0.09
  -3  10  -1    0.80    0.04
  -4  10   1   23.63    1.12
  -4  10   1   22.70    1.16
  -4  10   1   22.96    0.99
   4  10  -1   23.47    1.18
  -4  10   1   23.87    0.82
  -4  10   1   24.03    0.97
   4  10  -1   22.32    1.16
  -4  10   1   22.34    1.10
   4  10  -1   22.57    0.96
   4  10  -1   22.65    0.83
  -4  10   1   22.92    0.91
  -4  10   1   23.19    0.83
   4  10  -1   23.44    1.15
   4  10  -1   23.06    0.83
  -4  10   1   22.96    0.96
  -4  10   1   22.61    1.14
   4  10  -1   23.75    0.93
   4  10  -1   22.78    1.11
   4  10   1   23.68    1.01
  -4  10  -1   23.57    1.11
   4  10   1   22.00    0.96
  -4  10  -1   21.03    0.99
   4  10   1   23.47    1.17
   4  10   1   22.98    0.83
  -4  10  -1   23.22    1.15
  -4  10  -1   23.61    0.83
   4  10   1   22.26    0.91
   4  10   1   23.09    0.97
  -4  10  -1   22.33    1.17
  -4  10  -1   21.88    1.10
   4  10   1   21.39    1.10
  -4  10  -1   23.28    0.83
  -4  10  -1   23.34    0.96
   4  10   1   23.39    1.15
   4  10   1   23.62    1.15
   4  10   1   23.52    0.83
  -4  10  -1   22.17    0.91
  -5  10   1   11.29    0.40
  -5  10   1   11.01    0.45
  -5  10   1   11.27    0.47
  -5  10   1   11.70    0.40
  -5  10   1   11.64    0.49
   5  10  -1   11.02    0.47
   5  10  -1    9.71    0.58
   5  10  -1   11.02    0.40
   5  10  -1   10.85    0.60
   5  10  -1   11.40    0.40
   5  10  -1   10.17    0.56
   5  10  -1   10.88    0.45
   5  10  -1   10.45    0.58
  -5  10   1   10.33    0.57
  -5  10   1   10.50    0.57
  -5  10   1   11.16    0.57
  -5  10   1   10.52    0.57
   5  10   1   10.60    0.58
  -5  10  -1   10.92    0.57
  -5  10  -1   10.38    0.58
  -5  10  -1   10.94    0.57
   5  10   1   11.64    0.40
   5  10   1   10.74    0.59
   5  10   1   11.79    0.47
  -5  10  -1   11.69    0.40
  -5  10  -1   11.17    0.40
   5  10   1   10.52    0.44
  -5  10  -1   10.53    0.59
   5  10   1   11.92    0.40
  -5  10  -1   11.60    0.49
  -5  10  -1   11.42    0.47
   5  10   1   10.66    0.58
   6  10  -1    2.77    0.14
   6  10  -1    2.81    0.11
  -6  10   1    2.56    0.19
   6  10  -1    2.76    0.11
  -6  10   1    2.73    0.11
   6  10  -1    2.81    0.12
  -6  10   1    2.67    0.13
  -6  10   1    2.69    0.14
  -6  10   1    2.67    0.11
  -6  10   1    2.57    0.13
  -6  10  -1    2.61    0.11
  -6  10  -1    2.67    0.13
  -6  10  -1    2.41    0.21
  -6  10  -1    2.94    0.14
   6  10   1    2.70    0.13
  -6  10  -1    2.77    0.11
   6  10   1    2.81    0.11
   6  10   1    2.70    0.11
   6  10   1    2.31    0.20
   7  10  -1    2.98    0.13
  -7  10   1    3.13    0.11
   7  10  -1    3.00    0.14
  -7  10   1    3.07    0.12
  -7  10   1    2.89    0.14
  -7  10   1    3.12    0.15
   7  10  -1    2.94    0.12
   7  10  -1    2.80    0.12
   7  10   1    2.99    0.14
  -7  10  -1    2.86    0.12
  -7  10  -1    2.86    0.12
   7  10   1    3.07    0.12
   7  10   1    2.91    0.12
  -7  10  -1    2.97    0.15
   8  10  -1   11.86    0.44
  -8  10   1   12.02    0.44
  -8  10   1   12.82    0.53
   8  10  -1   11.29    0.44
  -8  10   1   12.09    0.44
   8  10  -1   12.17    0.51
  -8  10  -1   11.83    0.44
   8  10   1   11.68    0.44
  -8  10  -1   12.13    0.53
   8  10   1   12.52    0.52
   8  10   1   12.34    0.44
  -8  10  -1   12.34    0.44
  -9  10   1    0.83    0.06
   9  10  -1    0.81    0.05
   9  10  -1    0.95    0.06
  -9  10   1    0.77    0.04
   9  10   1    0.88    0.07
  -9  10  -1    0.79    0.04
   9  10   1    0.91    0.04
   9  10   1    0.82    0.05
  -9  10  -1    0.83    0.06
   0  11   1    0.02    0.02
   0  11   1    0.00    0.02
   0  11   1    0.01    0.04
   0  11  -1   -0.02    0.03
   0  11   1   -0.01    0.02
   0  11   1    0.03    0.03
   0  11  -1    0.05    0.02
   0  11   1    0.00    0.02
   0  11  -1    0.07    0.04
   0  11  -1    0.01    0.02
   0  11  -1    0.03    0.02
   0  11   1    0.00    0.01
   0  11  -1    0.09    0.05
   0  11   1    0.00    0.02
   0  11  -1   -0.02    0.02
   0  11   1    0.03    0.02
   0  11   1    0.02    0.02
   0  11  -1    0.02    0.02
   0  11   1   -0.01    0.03
   0  11  -1    0.05    0.05
   0  11   1   -0.04    0.06
  -1  11   1   20.47    1.09
   1  11  -1   23.34    1.12
  -1  11   1   21.01    0.79
  -1  11   1   22.47    1.07
  -1  11   1   21.70    0.79
  -1  11   1   22.55    1.06
   1  11  -1   21.87    0.92
   1  11  -1   21.80    1.09
   1  11  -1   21.00    0.79
   1  11  -1   19.27    0.92
  -1  11   1   22.45    0.92
  -1  11   1   22.38    1.09
   1  11  -1   22.10    0.92
   1  11  -1   22.61    0.88
   1  11  -1   22.81    1.07
  -1  11   1   21.07    1.07
  -1  11   1   21.34    0.92
  -1  11   1   22.17    0.88
   1  11  -1   23.71    1.11
   1  11  -1   21.32    0.79
  -1  11   1   22.76    0.92
  -1  11  -1   23.17    1.07
  -1  11  -1   22.15    1.09
   1  11   1   22.69    1.10
  -1  11  -1   21.41    0.92
  -1  11  -1   21.29    0.79
  -1  11  -1   21.98    0.88
   1  11   1   21.92    0.92
   1  11   1   22.26    0.79
   1  11   1   22.72    1.06
   1  11   1   22.48    0.97
  -1  11  -1   21.76    0.92
   1  11   1   21.45    0.92
  -1  11  -1   21.35    0.79
   1  11   1   22.79    1.10
  -1  11  -1   22.02    1.11
  -1  11  -1   22.48    0.92
   1  11   1   22.60    1.08
   1  11   1   22.56    0.88
   1  11   1   21.11    0.79
   2  11  -1    7.03    0.29
   2  11  -1    6.74    0.26
   2  11  -1    7.34    0.38
  -2  11   1    6.99    0.26
  -2  11   1    6.95    0.29
   2  11  -1    6.90    0.37
   2  11  -1    6.68    0.30
  -2  11   1    7.03    0.35
   2  11  -1    7.47    0.40
  -2  11   1    6.91    0.30
   2  11  -1    7.00    0.26
  -2  11   1    6.03    0.31
  -2  11   1    6.57    0.25
  -2  11   1    7.24    0.38
  -2  11   1    6.83    0.36
  -2  11   1    7.30    0.30
   2  11  -1    6.92    0.38
   2  11  -1    6.70    0.30
  -2  11   1    6.72    0.30
   2  11   1    7.08    0.37
   2  11   1    7.28    0.37
   2  11   1    7.08    0.29
  -2  11  -1    6.96    0.30
  -2  11  -1    6.96    0.37
  -2  11  -1    6.97    0.26
  -2  11  -1    7.01    0.38
  -2  11  -1    6.98    0.30
   2  11   1    7.43    0.32
   2  11   1    7.37    0.36
  -2  11  -1    6.82    0.29
  -2  11  -1    7.12    0.26
   2  11   1    7.34    0.26
  -2  11  -1    7.58    0.37
   2  11   1    6.90    0.30
   2  11   1    7.18    0.39
   2  11   1    6.91    0.30
   2  11   1    7.14    0.25
   3  11  -1    7.63    0.42
  -3  11   1    7.40    0.41
   3  11  -1    7.44    0.41
   3  11  -1    7.27    0.40
  -3  11   1    7.67    0.31
  -3  11   1    7.17    0.33
  -3  11   1    7.48    0.27
  -3  11   1    7.63    0.27
  -3  11   1    7.36    0.38
  -3  11   1    7.34    0.39
   3  11  -1    7.55    0.31
   3  11  -1    7.30    0.40
   3  11  -1    7.57    0.28
   3  11  -1    7.47    0.33
   3  11  -1    7.07    0.32
  -3  11   1    7.82    0.32
   3  11  -1    7.63    0.28
  -3  11   1    7.86    0.33
   3  11   1    7.53    0.40
  -3  11  -1    7.83    0.32
  -3  11  -1    7.67    0.40
   3  11   1    7.56    0.40
  -3  11  -1    7.39    0.31
  -3  11  -1    7.21    0.40
   3  11   1    8.25    0.35
  -3  11  -1    7.40    0.40
  -3  11  -1    7.90    0.33
   3  11   1    7.41    0.39
   3  11   1    7.43    0.32
  -3  11  -1    7.78    0.28
   3  11   1    7.79    0.28
   3  11   1    7.79    0.33
   3  11   1    7.18    0.31
  -3  11  -1    7.54    0.28
  -3  11  -1    6.97    0.33
   3  11   1    7.61    0.28
   3  11   1    7.73    0.42
  -4  11   1    1.48    0.06
  -4  11   1    1.38    0.10
   4  11  -1    1.46    0.13
   4  11  -1    1.53    0.15
   4  11  -1    1.49    0.07
  -4  11   1    1.46    0.08
   4  11  -1    1.53    0.08
  -4  11   1    1.58    0.08
  -4  11   1    1.46    0.10
  -4  11   1    1.42    0.14
  -4  11   1    1.48    0.07
   4  11  -1    1.42    0.13
   4  11  -1    1.50    0.09
   4  11  -1    1.41    0.13
   4  11  -1    1.39    0.07
  -4  11   1    1.57    0.08
  -4  11   1    1.29    0.14
  -4  11   1    1.48    0.08
  -4  11  -1    1.55    0.06
  -4  11  -1    1.56    0.09
  -4  11  -1    1.45    0.12
   4  11   1    1.25    0.12
  -4  11  -1    1.36    0.13
  -4  11  -1    1.38    0.13
  -4  11  -1    1.56    0.09
   4  11   1    1.59    0.09
   4  11   1    1.55    0.16
   4  11   1    1.49    0.13
  -4  11  -1    1.48    0.08
  -4  11  -1    1.46    0.06
  -4  11  -1    1.43    0.12
   4  11   1    1.49    0.09
   4  11   1    1.53    0.07
   4  11   1    1.43    0.07
   4  11   1    1.56    0.06
  -5  11   1   -0.03    0.02
  -5  11   1    0.03    0.03
   5  11  -1    0.01    0.03
  -5  11   1    0.00    0.01
  -5  11   1    0.08    0.06
   5  11  -1    0.04    0.02
  -5  11   1    0.04    0.06
  -5  11   1    0.00    0.03
  -5  11   1    0.02    0.02
   5  11  -1   -0.05    0.07
   5  11  -1   -0.02    0.02
   5  11  -1    0.02    0.03
  -5  11  -1    0.01    0.08
  -5  11  -1    0.02    0.02
   5  11   1    0.05    0.02
   5  11   1    0.00    0.03
  -5  11  -1    0.06    0.03
  -5  11  -1    0.06    0.04
  -5  11  -1    0.02    0.03
  -5  11  -1    0.00    0.02
   5  11   1    0.02    0.03
   5  11   1   -0.01    0.08
  -5  11  -1   -0.03    0.08
   5  11   1    0.00    0.03
  -6  11   1    1.09    0.06
   6  11  -1    1.11    0.07
  -6  11   1    1.18    0.05
  -6  11   1    1.21    0.08
   6  11  -1    1.10    0.07
   6  11  -1    1.21    0.06
  -6  11   1    1.19    0.08
   6  11  -1    1.07    0.08
  -6  11   1    1.05    0.07
   6  11   1    1.22    0.07
  -6  11  -1    1.26    0.06
  -6  11  -1    1.20    0.08
  -6  11  -1    1.22    0.08
   6  11   1    1.19    0.08
  -6  11  -1    1.21    0.06
   6  11   1    1.16    0.06
   7  11  -1    5.62    0.20
  -7  11   1    5.55    0.25
  -7  11   1    5.26    0.20
   7  11  -1    5.33    0.21
   7  11  -1    5.37    0.24
  -7  11   1    4.96    0.23
  -7  11  -1    4.89    0.23
  -7  11  -1    5.39    0.20
   7  11   1    5.50    0.21
  -7  11  -1    5.48    0.25
  -7  11  -1    5.45    0.20
   7  11   1    5.38    0.20
   7  11   1    5.44    0.24
   8  11  -1   14.85    0.57
  -8  11   1   16.06    0.68
  -8  11   1   15.81    0.57
   8  11  -1   15.71    0.66
   8  11  -1   16.36    0.57
  -8  11  -1   14.92    0.56
   8  11   1   16.26    0.57
  -8  11  -1   15.04    0.56
   8  11   1   16.04    0.57
   8  11   1   15.16    0.66
  -8  11  -1   15.99    0.68
  -9  11   1    0.03    0.02
   9  11  -1    0.05    0.02
   9  11  -1    0.03    0.02
  -9  11   1    0.05    0.02
   9  11   1    0.06    0.02
   9  11   1    0.04    0.01
  -9  11  -1    0.07    0.02
   9  11   1    0.02    0.02
  -9  11  -1    0.04    0.01
   0  12  -1    6.70    0.31
   0  12  -1    7.32    0.38
   0  12   1    7.08    0.26
   0  12   1    7.13    0.31
   0  12   1    7.17    0.39
   0  12  -1    6.89    0.31
   0  12  -1    7.19    0.30
   0  12  -1    7.27    0.37
   0  12  -1    7.06    0.26
   0  12   1    6.65    0.31
   0  12   1    7.38    0.31
   0  12   1    7.26    0.29
   0  12  -1    7.16    0.26
   0  12  -1    7.43    0.31
   0  12  -1    7.74    0.39
  -1  12   1    9.31    0.40
  -1  12   1    9.80    0.34
  -1  12   1    9.83    0.40
   1  12  -1    9.49    0.34
   1  12  -1    9.65    0.38
   1  12  -1    9.45    0.48
  -1  12   1    9.68    0.38
   1  12  -1    9.26    0.40
   1  12  -1    9.40    0.34
   1  12  -1    9.74    0.49
  -1  12   1    9.34    0.49
   1  12  -1    9.12    0.49
  -1  12   1    9.53    0.40
   1  12  -1    9.43    0.40
   1  12  -1    8.50    0.40
   1  12   1    9.01    0.34
  -1  12  -1    9.64    0.48
  -1  12  -1    9.33    0.34
   1  12   1    8.54    0.47
   1  12   1    9.40    0.49
   1  12   1    8.39    0.46
  -1  12  -1    9.87    0.40
  -1  12  -1    9.09    0.49
  -1  12  -1    9.58    0.40
  -1  12  -1    9.36    0.40
   1  12   1    9.52    0.40
  -1  12  -1    9.52    0.38
   1  12   1    9.54    0.51
  -1  12  -1    9.90    0.34
  -1  12  -1    9.35    0.49
   1  12   1    9.41    0.38
   1  12   1    9.32    0.40
   1  12   1    9.32    0.34
   2  12  -1    5.52    0.24
   2  12  -1    5.62    0.32
   2  12  -1    5.63    0.21
  -2  12   1    5.65    0.23
  -2  12   1    5.67    0.24
   2  12  -1    5.69    0.23
   2  12  -1    5.60    0.20
  -2  12   1    5.67    0.24
   2  12  -1    5.19    0.30
   2  12  -1    5.37    0.24
  -2  12   1    5.67    0.20
   2  12  -1    5.50    0.31
   2  12  -1    5.66    0.33
  -2  12   1    5.69    0.31
   2  12   1    5.24    0.29
   2  12   1    5.36    0.32
   2  12   1    5.42    0.20
  -2  12  -1    5.52    0.23
   2  12   1    5.35    0.29
   2  12   1    5.47    0.25
   2  12   1    5.42    0.31
  -2  12  -1    5.61    0.20
  -2  12  -1    5.50    0.24
  -2  12  -1    5.48    0.29
   2  12   1    5.48    0.24
  -2  12  -1    5.38    0.30
  -2  12  -1    5.54    0.31
   2  12   1    5.57    0.23
  -2  12  -1    5.63    0.24
   2  12   1    5.41    0.20
  -2  12  -1    5.46    0.20
   3  12  -1   12.84    0.67
  -3  12   1   13.81    0.56
   3  12  -1   12.42    0.68
   3  12  -1   13.32    0.69
   3  12  -1   13.44    0.53
  -3  12   1   12.53    0.57
   3  12  -1   13.06    0.56
  -3  12   1   13.06    0.47
  -3  12   1   12.99    0.66
   3  12  -1   12.58    0.67
   3  12  -1   12.30    0.55
   3  12  -1   13.60    0.48
   3  12  -1   13.56    0.48
  -3  12   1   13.58    0.56
  -3  12   1   13.63    0.53
  -3  12  -1   13.02    0.66
  -3  12  -1   12.68    0.66
  -3  12  -1   13.05    0.53
  -3  12  -1   12.58    0.67
   3  12   1   13.31    0.55
  -3  12  -1   13.66    0.47
  -3  12  -1   13.95    0.56
  -3  12  -1   13.58    0.56
   3  12   1   13.56    0.47
   3  12   1   13.56    0.53
   3  12   1   12.12    0.66
   3  12   1   13.63    0.48
   3  12   1   12.28    0.66
  -3  12  -1   12.23    0.57
   3  12   1   12.21    0.67
   3  12   1   13.13    0.56
  -3  12  -1   13.54    0.48
   3  12   1   13.08    0.69
  -4  12   1   11.33    0.62
   4  12  -1   11.06    0.64
   4  12  -1   12.14    0.44
   4  12  -1   12.37    0.52
  -4  12   1   12.71    0.52
  -4  12   1   12.49    0.51
   4  12  -1   12.20    0.44
   4  12  -1   11.03    0.62
  -4  12   1   12.17    0.53
  -4  12   1   12.43    0.49
   4  12  -1   12.61    0.49
  -4  12   1   11.96    0.44
   4  12   1   12.60    0.52
   4  12   1   11.15    0.64
  -4  12  -1   12.35    0.52
   4  12   1   11.77    0.51
  -4  12  -1   12.05    0.44
  -4  12  -1   12.03    0.53
  -4  12  -1   12.38    0.44
   4  12   1   12.33    0.44
   4  12   1   12.39    0.44
   4  12   1   12.15    0.49
  -4  12  -1   11.53    0.62
  -4  12  -1   11.91    0.49
  -5  12   1    0.88    0.05
  -5  12   1    0.94    0.07
  -5  12   1    0.83    0.06
  -5  12   1    0.84    0.08
   5  12  -1    0.91    0.06
   5  12  -1    0.87    0.06
   5  12  -1    0.85    0.05
   5  12  -1    0.93    0.07
  -5  12  -1    0.95    0.08
   5  12   1    0.92    0.06
  -5  12  -1    0.95    0.05
  -5  12  -1    0.98    0.05
   5  12   1    0.94    0.05
   5  12   1    0.90    0.06
  -5  12  -1    0.91    0.07
  -5  12  -1    0.81    0.06
   5  12   1    0.88    0.06
   6  12  -1    6.30    0.24
   6  12  -1    6.14    0.27
   6  12  -1    6.56    0.28
   6  12  -1    6.64    0.24
  -6  12   1    6.56    0.29
  -6  12   1    6.03    0.26
  -6  12   1    6.56    0.28
  -6  12   1    6.42    0.24
  -6  12  -1    6.30    0.24
   6  12   1    6.31    0.24
  -6  12  -1    6.58    0.29
   6  12   1    6.57    0.24
  -6  12  -1    6.56    0.28
   6  12   1    6.48    0.29
  -6  12  -1    6.47    0.23
   7  12  -1    5.27    0.23
  -7  12   1    5.59    0.25
   7  12  -1    5.39    0.20
  -7  12   1    5.11    0.20
  -7  12   1    4.85    0.23
   7  12  -1    5.10    0.20
  -7  12  -1    5.54    0.24
   7  12   1    5.39    0.23
  -7  12  -1    5.50    0.20
   7  12   1    5.28    0.20
   7  12   1    5.37    0.19
  -7  12  -1    4.95    0.23
   8  12  -1    5.98    0.22
  -8  12   1    6.14    0.27
   8  12  -1    5.69    0.22
  -8  12   1    5.98    0.22
   8  12  -1    5.89    0.26
   8  12   1    6.21    0.26
   8  12   1    5.57    0.22
   8  12   1    6.00    0.22
  -8  12  -1    6.31    0.27
  -8  12  -1    6.19    0.22
   0  13   1   81.22    3.16
   0  13  -1   78.51    3.30
   0  13   1   78.63    3.73
   0  13  -1   79.53    3.31
   0  13  -1   77.57    2.86
   0  13   1   75.67    3.30
   0  13   1   79.29    3.31
   0  13  -1   83.57    3.30
   0  13  -1   83.46    3.16
   0  13   1   82.76    3.31
   0  13  -1   75.77    3.88
   0  13  -1   78.71    2.87
   0  13   1   79.92    2.86
   1  13  -1   18.32    0.70
   1  13  -1   16.59    0.87
   1  13  -1   16.62    0.89
   1  13  -1   17.12    0.87
  -1  13   1   18.01    0.70
   1  13  -1   16.00    0.73
   1  13  -1   17.32    0.63
  -1  13   1   17.71    0.74
   1  13  -1   17.66    0.74
  -1  13   1   17.67    0.63
  -1  13   1   17.88    0.74
  -1  13   1   16.92    0.86
   1  13  -1   17.20    0.63
  -1  13   1   18.85    0.74
   1  13  -1   17.45    0.74
  -1  13  -1   17.82    0.74
   1  13   1   18.48    0.70
   1  13   1   18.36    0.63
  -1  13  -1   17.70    0.70
   1  13   1   18.21    0.74
  -1  13  -1   15.66    0.88
  -1  13  -1   16.79    0.87
   1  13   1   16.61    0.86
  -1  13  -1   17.96    0.74
  -1  13  -1   17.45    0.63
  -1  13  -1   17.71    0.63
   1  13   1   17.95    0.74
  -1  13  -1   16.88    0.86
   2  13  -1   18.79    0.68
  -2  13   1   19.93    0.80
  -2  13   1   18.94    0.68
  -2  13   1   17.79    0.93
  -2  13   1   19.51    0.76
  -2  13   1   19.35    0.80
   2  13  -1   19.21    0.80
   2  13  -1   17.42    0.93
   2  13  -1   19.73    0.76
   2  13  -1   18.88    0.80
   2  13  -1   18.91    0.68
   2  13  -1   16.98    0.94
   2  13   1   18.18    0.97
  -2  13  -1   19.72    0.76
   2  13   1   20.02    0.76
  -2  13  -1   19.48    0.68
   2  13   1   18.03    0.93
  -2  13  -1   19.89    0.80
  -2  13  -1   16.81    0.95
  -2  13  -1   18.81    0.93
  -2  13  -1   19.43    0.68
  -2  13  -1   19.75    0.80
  -2  13  -1   17.99    0.93
   2  13   1   19.92    0.68
   2  13   1   19.16    0.80
   2  13   1   19.26    0.80
  -3  13   1    6.69    0.27
  -3  13   1    6.56    0.23
   3  13  -1    6.55    0.27
  -3  13   1    5.72    0.35
   3  13  -1    5.66    0.36
  -3  13   1    5.71    0.28
  -3  13   1    6.70    0.28
   3  13  -1    6.27    0.28
   3  13  -1    6.36    0.28
   3  13  -1    6.04    0.35
   3  13  -1    6.48    0.24
  -3  13   1    6.54    0.28
   3  13  -1    6.57    0.24
   3  13   1    6.49    0.24
  -3  13  -1    6.63    0.26
   3  13   1    6.41    0.27
   3  13   1    5.31    0.34
  -3  13  -1    6.76    0.28
   3  13   1    6.48    0.28
   3  13   1    6.58    0.28
   3  13   1    6.29    0.23
  -3  13  -1    6.51    0.28
  -3  13  -1    6.62    0.24
  -3  13  -1    5.82    0.35
  -3  13  -1    6.49    0.23
   4  13  -1   11.39    0.48
  -4  13   1   11.40    0.48
   4  13  -1   11.54    0.41
   4  13  -1   10.93    0.41
  -4  13   1   11.57    0.46
  -4  13   1   11.45    0.41
   4  13  -1   11.41    0.46
  -4  13   1   11.23    0.50
  -4  13  -1   11.26    0.41
   4  13   1   11.20    0.41
   4  13   1   11.21    0.46
  -4  13  -1   11.16    0.46
   4  13   1   11.56    0.49
  -4  13  -1   10.87    0.49
  -4  13  -1   11.81    0.48
  -4  13  -1   11.12    0.41
   4  13   1   11.23    0.41
   4  13   1   10.96    0.48
  -5  13   1    8.17    0.36
  -5  13   1    8.36    0.30
   5  13  -1    8.15    0.30
  -5  13   1    7.99    0.33
   5  13  -1    7.94    0.33
   5  13  -1    8.09    0.30
   5  13  -1    8.20    0.35
  -5  13   1    8.36    0.35
  -5  13  -1    8.52    0.35
  -5  13  -1    8.16    0.36
  -5  13  -1    7.63    0.33
   5  13   1    7.84    0.33
   5  13   1    8.37    0.30
  -5  13  -1    8.28    0.30
   5  13   1    8.06    0.35
   5  13   1    8.04    0.30
  -6  13   1    0.76    0.07
   6  13  -1    0.72    0.04
  -6  13   1    0.80    0.07
  -6  13   1    0.79    0.04
   6  13  -1    0.76    0.05
   6  13  -1    0.76    0.07
   6  13  -1    0.72    0.06
  -6  13   1    0.72    0.06
   6  13   1    0.83    0.06
  -6  13  -1    0.74    0.05
  -6  13  -1    0.69    0.06
   6  13   1    0.65    0.05
   6  13   1    0.72    0.03
  -6  13  -1    0.72    0.07
  -7  13   1    0.32    0.03
   7  13  -1    0.31    0.03
   7  13  -1    0.41    0.04
  -7  13   1    0.33    0.04
   7  13  -1    0.32    0.03
  -7  13   1    0.37    0.03
  -7  13  -1    0.31    0.04
   7  13   1    0.31    0.03
  -7  13  -1    0.34    0.04
  -7  13  -1    0.34    0.03
   7  13   1    0.31    0.03
  -8  13   1    1.95    0.10
  -8  13   1    1.97    0.07
  -8  13  -1    1.83    0.07
   8  13   1    1.80    0.09
  -8  13  -1    2.00    0.10
   8  13   1    2.00    0.08
   0  14   1    0.16    0.04
   0  14   1    0.14    0.05
   0  14   1    0.09    0.04
   0  14  -1    0.12    0.02
   0  14  -1    0.13    0.04
   0  14  -1    0.23    0.09
   0  14   1    0.14    0.08
   0  14  -1    0.09    0.03
   0  14  -1    0.14    0.05
   0  14   1    0.17    0.04
   0  14   1    0.12    0.02
   0  14  -1    0.12    0.04
  -1  14   1    1.98    0.11
  -1  14   1    2.13    0.11
  -1  14   1    2.03    0.18
   1  14  -1    2.14    0.11
  -1  14   1    2.15    0.12
   1  14  -1    2.10    0.11
  -1  14   1    2.10    0.08
   1  14  -1    2.05    0.09
  -1  14   1    2.05    0.10
   1  14  -1    2.07    0.10
   1  14  -1    1.84    0.16
   1  14   1    2.17    0.10
  -1  14  -1    1.74    0.16
  -1  14  -1    2.13    0.08
  -1  14  -1    2.09    0.11
  -1  14  -1    1.98    0.11
  -1  14  -1    2.13    0.11
   1  14   1    1.94    0.17
   1  14   1    2.07    0.08
   1  14   1    2.05    0.12
   1  14   1    2.02    0.11
  -2  14   1   29.73    1.07
   2  14  -1   29.84    1.19
   2  14  -1   26.30    1.43
   2  14  -1   29.85    1.25
   2  14  -1   29.45    1.25
  -2  14   1   30.67    1.25
   2  14  -1   30.16    1.07
   2  14  -1   29.37    1.07
  -2  14   1   30.78    1.25
  -2  14   1   29.93    1.19
  -2  14  -1   30.96    1.25
  -2  14  -1   29.98    1.19
   2  14   1   30.33    1.25
  -2  14  -1   30.58    1.07
   2  14   1   30.65    1.25
  -2  14  -1   29.97    1.25
  -2  14  -1   26.46    1.44
   2  14   1   30.98    1.07
   2  14   1   30.88    1.19
   3  14  -1    1.83    0.07
   3  14  -1    1.74    0.09
  -3  14   1    1.79    0.10
  -3  14   1    1.84    0.10
   3  14  -1    1.91    0.08
   3  14  -1    1.93    0.10
   3  14  -1    1.87    0.10
  -3  14   1    1.83    0.07
  -3  14   1    1.87    0.10
  -3  14  -1    1.79    0.10
  -3  14  -1    1.76    0.09
   3  14   1    1.72    0.10
   3  14   1    1.71    0.10
  -3  14  -1    1.80    0.08
   3  14   1    1.88    0.08
   3  14   1    1.82    0.10
  -3  14  -1    1.89    0.11
   4  14  -1   11.60    0.42
   4  14  -1   12.02    0.50
   4  14  -1   11.79    0.47
  -4  14   1   11.78    0.42
  -4  14   1   11.71    0.47
  -4  14   1   12.00    0.50
  -4  14   1   11.09    0.51
   4  14  -1   12.10    0.43
  -4  14  -1   11.25    0.47
   4  14   1   11.78    0.42
   4  14   1   11.61    0.47
   4  14   1   11.46    0.50
  -4  14  -1   11.81    0.50
   4  14   1   11.45    0.50
  -4  14  -1   11.88    0.42
   5  14  -1    2.60    0.10
  -5  14   1    2.50    0.09
   5  14  -1    2.47    0.12
   5  14  -1    2.53    0.13
  -5  14   1    2.53    0.13
  -5  14   1    2.40    0.13
  -5  14   1    2.32    0.11
   5  14  -1    2.41    0.09
  -5  14  -1    2.41    0.13
  -5  14  -1    2.39    0.12
   5  14   1    2.31    0.11
   5  14   1    2.43    0.10
   5  14   1    2.44    0.13
  -5  14  -1    2.40    0.10
   6  14  -1    3.17    0.12
  -6  14   1    2.88    0.13
   6  14  -1    2.50    0.11
  -6  14   1    2.95    0.14
   6  14  -1    2.74    0.13
   6  14  -1    3.03    0.14
  -6  14   1    2.98    0.11
  -6  14  -1    2.86    0.14
   6  14   1    3.02    0.14
  -6  14  -1    3.13    0.11
   6  14   1    2.95    0.12
  -7  14   1    0.71    0.06
   7  14  -1    0.62    0.05
  -7  14   1    0.62    0.03
   7  14  -1    0.58    0.04
   7  14   1    0.64    0.04
  -7  14  -1    0.62    0.05
   7  14   1    0.66    0.05
  -7  14  -1    0.59    0.03
  -7  14  -1    0.56    0.04
   0  15  -1   91.72    3.93
   0  15   1   95.14    3.96
   0  15   1   97.99    3.95
   0  15   1   95.22    3.78
   0  15  -1   96.23    3.95
   0  15  -1   97.08    3.77
   0  15   1   96.43    3.40
   0  15  -1   93.88    3.41
   0  15   1   90.39    3.93
  -1  15   1    1.60    0.09
   1  15  -1    1.58    0.09
   1  15  -1    1.53    0.07
  -1  15   1    1.68    0.09
   1  15  -1    1.60    0.10
   1  15  -1    1.60    0.09
  -1  15   1    1.62    0.06
  -1  15   1    1.59    0.08
  -1  15  -1    1.59    0.09
   1  15   1    1.71    0.10
  -1  15  -1    1.69    0.10
   1  15   1    1.67    0.07
  -1  15  -1    1.66    0.07
   1  15   1    1.67    0.08
  -1  15  -1    1.67    0.08
   1  15   1    1.67    0.10
  -2  15   1    4.67    0.17
   2  15  -1    4.70    0.20
  -2  15   1    4.75    0.21
   2  15  -1    4.54    0.21
  -2  15   1    4.48    0.21
  -2  15   1    4.65    0.20
   2  15  -1    4.58    0.21
   2  15  -1    4.70    0.18
  -2  15  -1    4.54    0.20
   2  15   1    4.84    0.17
   2  15   1    4.94    0.20
   2  15   1    4.59    0.21
  -2  15  -1    4.88    0.17
  -2  15  -1    4.62    0.21
   2  15   1    4.65    0.21
  -2  15  -1    4.48    0.21
  -3  15   1    4.69    0.21
   3  15  -1    4.52    0.21
   3  15  -1    4.49    0.21
  -3  15   1    4.83    0.20
  -3  15   1    4.95    0.22
   3  15  -1    4.76    0.20
  -3  15   1    4.74    0.17
   3  15  -1    4.85    0.18
   3  15   1    4.74    0.22
   3  15   1    4.78    0.20
  -3  15  -1    4.93    0.22
  -3  15  -1    4.57    0.21
  -3  15  -1    4.63    0.20
   3  15   1    4.79    0.18
   3  15   1    4.55    0.21
  -3  15  -1    4.74    0.18
  -4  15   1    0.90    0.07
   4  15  -1    0.81    0.06
   4  15  -1    0.90    0.07
  -4  15   1    0.86    0.04
   4  15  -1    0.88    0.05
  -4  15   1    0.78    0.06
  -4  15  -1    0.82    0.06
   4  15   1    0.87    0.07
   4  15   1    0.84    0.06
   4  15   1    0.81    0.07
  -4  15  -1    0.84    0.07
  -4  15  -1    0.89    0.04
   4  15   1    0.86    0.04
  -5  15   1    1.38    0.07
   5  15  -1    1.47    0.08
  -5  15   1    1.48    0.09
  -5  15   1    1.51    0.06
   5  15  -1    1.53    0.07
  -5  15   1    1.59    0.08
   5  15  -1    1.49    0.09
  -5  15  -1    1.53    0.06
   5  15   1    1.56    0.06
   5  15   1    1.53    0.08
   5  15   1    1.51    0.08
   6  15  -1    0.54    0.04
   6  15  -1    0.54    0.04
  -6  15   1    0.47    0.04
   6  15  -1    0.54    0.04
  -6  15  -1    0.48    0.04
  -6  15  -1    0.49    0.04
  -6  15  -1    0.54    0.03
   6  15   1    0.53    0.03
   6  15   1    0.50    0.05
   7  15  -1    0.32    0.02
  -7  15   1    0.36    0.03
   7  15   1    0.20    0.03
   7  15   1    0.30    0.02
   0  16  -1   20.86    0.89
   0  16  -1   20.65    0.89
   0  16   1   21.28    0.76
   0  16  -1   21.87    0.85
   0  16   1   21.83    0.85
   0  16  -1   21.56    0.76
   0  16   1   19.98    0.89
   0  16   1   21.59    0.89
  -1  16   1    6.93    0.26
   1  16  -1    7.38    0.27
   1  16  -1    7.58    0.30
  -1  16   1    7.32    0.32
  -1  16   1    7.24    0.30
   1  16  -1    7.32    0.32
  -1  16   1    7.38    0.32
  -1  16  -1    7.45    0.30
   1  16   1    7.23    0.32
   1  16   1    7.35    0.30
   1  16   1    7.24    0.26
  -1  16  -1    7.47    0.27
   1  16   1    7.31    0.32
  -1  16  -1    7.48    0.32
  -1  16  -1    6.96    0.32
   2  16  -1    3.94    0.19
   2  16  -1    4.28    0.18
  -2  16   1    4.05    0.18
  -2  16   1    4.05    0.19
  -2  16   1    4.21    0.19
   2  16  -1    4.12    0.16
   2  16   1    4.23    0.19
  -2  16  -1    4.29    0.15
   2  16   1    4.06    0.15
  -2  16  -1    4.02    0.19
  -2  16  -1    4.28    0.19
   2  16   1    3.97    0.19
  -2  16  -1    4.20    0.18
   2  16   1    4.46    0.18
  -3  16   1   10.37    0.43
   3  16  -1    9.75    0.43
  -3  16   1   10.21    0.41
   3  16  -1   10.45    0.41
   3  16  -1   10.21    0.37
   3  16   1    9.50    0.43
   3  16   1    9.88    0.36
  -3  16  -1    9.99    0.41
   3  16   1   10.33    0.41
  -3  16  -1   10.47    0.43
  -3  16  -1   10.11    0.36
   3  16   1    9.83    0.43
   4  16  -1    3.67    0.14
  -4  16   1    3.71    0.17
   4  16  -1    3.57    0.17
  -4  16   1    3.58    0.16
   4  16  -1    3.89    0.16
   4  16   1    3.44    0.16
  -4  16  -1    3.49    0.16
   4  16   1    3.79    0.14
   4  16   1    3.80    0.17
  -4  16  -1    3.80    0.14
   5  16  -1    1.01    0.04
   5  16  -1    0.98    0.06
  -5  16   1    0.91    0.05
   5  16  -1    1.04    0.06
  -5  16   1    1.06    0.06
  -5  16  -1    0.94    0.04
   5  16   1    0.93    0.04
   5  16   1    0.89    0.06
   5  16   1    0.98    0.07
   6  16  -1    0.51    0.03
   6  16  -1    0.51    0.04
   6  16   1    0.49    0.02
   6  16   1    0.44    0.04
   0  17  -1    2.69    0.13
   0  17  -1    2.88    0.13
   0  17   1    2.67    0.13
   0  17  -1    2.77    0.10
   0  17  -1    2.53    0.13
   0  17   1    2.68    0.12
  -1  17   1    3.05    0.15
  -1  17   1    3.12    0.14
  -1  17   1    3.13    0.14
   1  17  -1    3.02    0.15
   1  17  -1    3.24    0.15
   1  17  -1    3.26    0.12
  -1  17  -1    3.24    0.12
  -1  17  -1    3.17    0.15
   1  17   1    3.18    0.15
  -1  17  -1    3.12    0.15
  -1  17  -1    3.24    0.14
   1  17   1    3.47    0.15
  -2  17   1    1.18    0.07
   2  17  -1    1.22    0.07
  -2  17   1    1.29    0.07
  -2  17   1    1.21    0.07
   2  17  -1    1.10    0.07
   2  17  -1    1.17    0.05
  -2  17  -1    1.24    0.07
  -2  17  -1    1.18    0.05
  -2  17  -1    1.18    0.08
  -2  17  -1    1.08    0.07
   2  17   1    1.18    0.07
   2  17   1    1.10    0.07
   3  17  -1    5.57    0.21
  -3  17   1    5.73    0.24
   3  17  -1    6.17    0.24
   3  17  -1    5.49    0.25
  -3  17   1    5.84    0.25
   3  17   1    5.79    0.24
  -3  17  -1    5.77    0.24
   3  17   1    5.79    0.25
  -3  17  -1    6.06    0.25
   4  17  -1    7.84    0.30
  -4  17   1    6.89    0.30
   4  17  -1    7.05    0.31
   4  17  -1    7.37    0.27
   4  17   1    7.26    0.32
  -4  17  -1    7.75    0.31
  -5  17   1    2.56    0.11
   5  17  -1    2.36    0.09
   5  17  -1    2.16    0.11
   5  17  -1    2.30    0.10
   5  17   1    2.32    0.11
   0  18   1    4.41    0.21
   0  18  -1    5.14    0.20
   0  18  -1    4.56    0.21
   0  18   1    4.93    0.20
  -1  18   1    7.16    0.31
   1  18  -1    7.48    0.30
  -1  18   1    7.51    0.30
  -1  18   1    6.68    0.31
   1  18  -1    6.75    0.31
  -1  18  -1    7.66    0.30
   1  18   1    7.37    0.31
  -1  18  -1    7.16    0.31
  -1  18  -1    6.79    0.31
   1  18   1    7.64    0.30
  -2  18   1    1.52    0.08
   2  18  -1    1.30    0.07
   2  18  -1    1.56    0.07
  -2  18   1    1.53    0.07
  -2  18  -1    1.38    0.07
   2  18   1    1.52    0.07
   2  18   1    1.50    0.08
  -2  18  -1    1.37    0.07
   3  18  -1    3.85    0.15
  -3  18   1    3.37    0.15
  -3  18  -1    3.44    0.15
  -3  18  -1    3.51    0.16
   3  18   1    3.60    0.16
   3  18   1    3.58    0.15
   4  18  -1    2.21    0.10
  -4  18   1    2.31    0.10
   4  18   1    2.16    0.10
   0  19  -1    0.00    0.02
   0  19   1    0.00    0.02
   0  19   1    0.01    0.03
   1  19  -1    3.49    0.14
  -1  19   1    3.36    0.14
   1  19   1    3.44    0.14
   2  19  -1    0.31    0.03
  -2  19   1    0.30    0.03
  -2  19  -1    0.26    0.02
   2  19   1    0.25    0.03
   0   0  -2   10.70    0.51
   0   0  -2    9.76    0.52
   0   0   2   10.36    0.51
   0   0   2   10.57    0.52
   0   0   2    9.74    0.49
   0   0  -2   10.83    0.51
   0   0   2   11.15    0.51
   0   0   2    9.70    0.49
  -1   0   2  220.11   10.32
   1   0   2  228.81   10.33
   1   0  -2  227.99   10.33
  -1   0  -2  225.79   10.33
   1   0   2  215.76   10.68
   1   0  -2  201.99   10.49
   1   0   2  220.87   10.33
  -1   0   2  206.73   10.49
   1   0  -2  193.13   10.67
  -1   0  -2  226.87   10.33
  -1   0  -2  206.10   10.68
   1   0  -2  220.61   10.32
  -1   0   2  216.29   10.32
   1   0   2  211.99    9.99
   1   0   2  220.76   10.50
  -1   0  -2  208.99   10.49
  -1   0   2  212.01   10.68
  -1   0   2  205.50    9.92
   2   0   2   24.54    1.19
  -2   0   2   25.06    1.19
  -2   0  -2   24.71    1.18
   2   0  -2   24.59    1.18
   2   0   2   22.89    1.13
  -2   0   2   25.81    1.18
  -2   0  -2   25.11    1.18
   2   0  -2   24.38    1.18
  -2   0   2   24.09    1.18
   2   0  -2   22.87    1.21
   2   0   2   25.42    1.18
   2   0   2   24.05    1.21
  -2   0   2   23.81    1.12
   2   0  -2   21.92    1.19
  -2   0  -2   23.75    1.21
  -2   0  -2   23.58    1.19
   2   0   2   24.44    1.18
  -2   0   2   24.43    1.21
  -3   0   2   34.78    1.70
  -3   0  -2   33.76    1.71
   3   0   2   35.99    1.75
   3   0   2   35.90    1.71
  -3   0   2   36.90    1.72
  -3   0   2   35.84    1.70
   3   0  -2   35.57    1.71
   3   0  -2   32.41    1.71
   3   0   2   34.36    1.71
   3   0   2   35.68    1.71
  -3   0  -2   34.77    1.70
  -3   0   2   34.80    1.74
  -3   0   2   34.86    1.62
  -3   0  -2   34.48    1.71
   3   0  -2   35.25    1.70
  -3   0  -2   34.69    1.75
   3   0  -2   32.30    1.74
   4   0  -2    0.37    0.09
   4   0  -2    0.37    0.07
   4   0  -2    0.41    0.06
  -4   0  -2    0.36    0.07
  -4   0  -2    0.39    0.09
   4   0   2    0.47    0.07
   4   0   2    0.48    0.09
  -4   0   2    0.45    0.06
  -4   0   2    0.32    0.07
   4   0   2    0.42    0.08
  -4   0  -2    0.35    0.07
   4   0  -2    0.33    0.04
  -4   0  -2    0.48    0.10
   4   0   2    0.39    0.07
   4   0  -2    0.45    0.09
  -4   0   2    0.47    0.07
  -4   0   2    0.33    0.08
  -4   0   2    0.38    0.09
  -5   0   2   21.57    1.22
   5   0  -2   24.69    1.17
  -5   0   2   25.89    1.23
   5   0   2   24.06    1.23
   5   0   2   24.02    1.20
  -5   0  -2   22.77    1.21
  -5   0  -2   22.97    1.23
  -5   0   2   24.44    1.21
  -5   0   2   25.79    1.14
  -6   0   2    0.10    0.06
  -6   0  -2    0.09    0.06
  -6   0   2    0.06    0.07
   6   0   2    0.06    0.05
  -6   0   2    0.23    0.07
  -7   0   2    6.11    0.34
   7   0   2    6.43    0.35
  -7   0  -2    6.54    0.34
  -7   0   2    6.19    0.27
  -8   0   2    5.28    0.23
  -9   0   2   12.62    0.52
  -9   0  -2   11.98    0.52
   9   0   2   12.59    0.52
 -10   0   2    1.26    0.08
 -10   0  -2    1.28    0.07
 -10   0   2    1.23    0.07
  10   0   2    1.27    0.07
  11   0  -2    7.37    0.31
 -11   0   2    8.26    0.34
 -11   0   2    6.58    0.28
  11   0   2    8.09    0.31
   0  -1  -2   17.52    0.81
   0   1   2   15.92    0.78
   0  -1   2   16.82    0.82
   0   1   2   17.39    0.81
   0   1  -2   17.01    0.82
   0   1  -2   16.95    0.82
   0   1   2   17.32    0.81
   0   1   2   17.04    0.83
   0   1   2   15.86    0.78
   0   1   2   15.61    0.83
   0   1   2   15.97    0.78
   0   1   2   16.14    0.82
   0   1   2   15.95    0.82
   0  -1   2   17.21    0.82
   0  -1   2   18.25    0.82
   0   1   2   15.07    0.81
   0   1  -2   16.07    0.84
   0   1  -2   18.34    0.82
   0  -1  -2   17.81    0.81
   0  -1   2   16.82    0.84
  -1   1   2   22.72    1.11
  -1   1   2   25.07    1.15
  -1  -1  -2   21.41    1.19
  -1   1   2   22.64    1.19
  -1  -1  -2   25.90    1.15
   1  -1   2   22.82    1.17
   1   1  -2   25.15    1.16
   1   1  -2   25.76    1.16
   1   1  -2   22.79    1.17
   1  -1   2   24.06    1.16
  -1   1   2   22.69    1.16
   1  -1   2   23.05    1.11
  -1   1   2   25.74    1.15
  -1  -1  -2   25.09    1.15
   1   1  -2   22.31    1.19
   1  -1   2   24.16    1.16
   1   1  -2   22.67    1.14
   1  -1   2   22.49    1.19
  -1   1   2   23.58    1.10
  -1   1   2   22.97    1.19
  -1   1   2   24.61    1.17
  -1   1  -2   24.01    1.16
  -1  -1   2   24.56    1.16
   1   1   2   25.23    1.17
   1   1   2   23.87    1.11
   1  -1  -2   25.28    1.15
  -1   1  -2   22.70    1.11
   1   1   2   22.69    1.19
  -1  -1   2   25.94    1.16
  -1   1  -2   22.49    1.17
   1   1   2   26.48    1.15
  -1   1  -2   22.80    1.19
  -1  -1   2   22.53    1.17
   1   1   2   23.06    1.19
  -1  -1   2   23.53    1.19
   1  -1  -2   25.98    1.15
  -1  -1   2   23.02    1.10
  -1   1  -2   24.17    1.16
   2  -1   2  231.59   11.21
  -2   1   2  236.02   11.40
   2   1  -2  234.54   11.21
   2   1  -2  211.75   11.39
  -2  -1  -2  246.75   11.22
  -2  -1  -2  223.83   11.59
  -2  -1  -2  222.27   11.39
  -2   1   2  222.99   10.77
   2  -1   2  216.06   10.81
  -2  -1  -2  248.27   11.22
  -2   1   2  221.75   11.20
   2   1  -2  229.57   11.60
  -2   1   2  245.23   11.22
   2   1  -2  244.79   11.22
  -2   1   2  232.65   11.60
   2   1  -2  216.49   11.18
   2  -1   2  220.97   11.59
   2  -1   2  238.45   11.40
   2  -1   2  257.89   11.23
  -2   1  -2  232.71   11.61
   2   1   2  244.81   11.60
   2   1   2  240.79   11.40
  -2   1  -2  239.08   11.40
  -2   1  -2  224.83   10.81
  -2   1  -2  242.38   11.21
   2  -1  -2  195.82   11.37
   2  -1  -2  251.08   11.22
   2   1   2  225.59   10.84
   2  -1  -2  229.48   11.20
  -2  -1   2  237.40   11.61
  -2  -1   2  226.28   10.75
  -2  -1   2  228.76   11.40
   2   1   2  248.61   11.22
  -2  -1   2  241.83   11.23
   2  -1  -2  210.45   11.57
  -2  -1   2  240.87   11.22
   2   1   2  251.11   11.23
  -2   1  -2  238.76   11.22
  -3   1   2    9.48    0.48
   3   1  -2    9.17    0.50
   3   1  -2    8.99    0.49
  -3   1   2    9.34    0.45
   3   1  -2    9.02    0.46
  -3  -1  -2    8.39    0.48
  -3  -1  -2    9.42    0.49
  -3  -1  -2    9.27    0.49
   3  -1   2    9.25    0.48
   3  -1   2    9.50    0.49
  -3   1   2    9.03    0.49
   3  -1   2    9.36    0.49
   3   1  -2    9.67    0.49
  -3   1   2    9.41    0.49
   3  -1   2    9.42    0.49
   3   1  -2    8.98    0.48
  -3  -1  -2    8.88    0.49
  -3   1   2   10.07    0.49
   3   1   2    9.96    0.49
   3   1   2    9.73    0.49
   3  -1  -2    9.75    0.49
  -3  -1   2    9.61    0.50
  -3   1  -2    9.44    0.48
   3   1   2    9.99    0.49
   3  -1  -2    8.17    0.48
  -3  -1   2    9.35    0.49
  -3   1  -2    9.82    0.49
   3  -1  -2    9.01    0.49
  -3   1  -2    9.78    0.49
   3   1   2    9.67    0.48
  -3   1  -2    9.39    0.49
   3  -1  -2    9.52    0.49
  -3  -1   2   10.19    0.49
  -3  -1   2    9.40    0.48
  -3  -1   2    9.57    0.45
   4   1  -2    6.34    0.35
   4   1  -2    6.04    0.36
  -4   1   2    6.79    0.35
   4  -1   2    6.15    0.34
  -4  -1  -2    6.44    0.37
   4   1  -2    6.43    0.34
  -4  -1  -2    5.97    0.35
  -4  -1  -2    6.25    0.35
  -4   1   2    6.34    0.36
   4   1  -2    5.87    0.37
  -4   1   2    6.77    0.33
   4   1  -2    6.40    0.33
   4  -1   2    6.06    0.37
  -4  -1  -2    6.13    0.37
  -4   1   2    6.44    0.37
  -4   1   2    6.87    0.35
   4  -1   2    6.12    0.36
   4  -1   2    6.51    0.35
  -4  -1   2    6.63    0.36
   4   1   2    6.63    0.37
  -4  -1   2    6.45    0.32
   4  -1  -2    6.47    0.37
  -4   1  -2    6.25    0.37
  -4   1  -2    6.26    0.35
  -4   1  -2    6.50    0.35
   4   1   2    6.58    0.37
  -4   1  -2    6.09    0.36
   4  -1  -2    6.28    0.37
  -4  -1   2    6.75    0.35
   4   1   2    6.99    0.34
  -4  -1   2    5.79    0.36
  -4  -1   2    6.45    0.37
   4   1   2    7.12    0.36
  -5   1   2   16.29    0.75
  -5   1   2   16.17    0.80
  -5   1   2   16.12    0.81
   5   1  -2   13.65    0.82
  -5  -1  -2   13.07    0.82
   5   1  -2   15.14    0.77
  -5  -1   2   15.51    0.82
   5   1   2   15.92    0.81
   5   1   2   16.26    0.78
   5   1   2   16.48    0.80
  -5  -1   2   15.92    0.75
  -5   1  -2   15.91    0.82
  -5   1  -2   16.04    0.80
  -5  -1   2   15.56    0.80
  -6   1   2   26.38    1.33
  -6   1   2   26.37    1.35
  -6  -1  -2   26.80    1.25
  -6   1   2   27.33    1.25
  -6   1   2   24.19    1.07
  -6   1  -2   26.83    1.26
  -6  -1   2   26.00    1.24
   6   1   2   26.90    1.30
  -7   1   2    0.11    0.08
  -7   1   2    0.19    0.04
  -7   1   2    0.28    0.04
   7  -1   2    0.32    0.07
  -7   1   2    0.26    0.08
  -7   1   2    0.22    0.09
   7   1   2    0.20    0.03
   7   1   2    0.18    0.07
  -7  -1   2    0.35    0.04
  -7   1  -2    0.17    0.09
  -7   1  -2    0.20    0.03
  -8   1   2   21.72    0.86
  -8   1   2   20.51    0.76
  -8  -1   2   22.00    0.86
  -8   1  -2   19.32    1.02
   8   1   2   20.83    0.86
  -9   1   2    2.46    0.12
  -9   1   2    2.15    0.11
  -9  -1  -2    2.13    0.11
  -9   1  -2    2.39    0.11
   9   1   2    2.28    0.12
  -9  -1   2    2.32    0.12
 -10   1   2    0.43    0.04
  10   1  -2    0.40    0.04
  10  -1   2    0.33    0.04
 -10  -1  -2    0.44    0.05
 -10   1   2    0.46    0.03
 -10   1  -2    0.53    0.05
 -10  -1   2    0.47    0.04
  10   1   2    0.43    0.04
 -11   1   2    4.30    0.20
 -11   1   2    4.14    0.16
 -11  -1  -2    4.47    0.18
 -11   1  -2    4.43    0.18
  11   1   2    4.66    0.18
 -11  -1   2    4.34    0.18
 -11  -1   2    3.79    0.20
   0  -2   2    7.04    0.34
   0   2  -2    6.68    0.34
   0  -2   2    6.80    0.34
   0   2   2    6.18    0.32
   0   2   2    6.48    0.32
   0  -2   2    6.42    0.34
   0  -2   2    6.54    0.35
   0   2  -2    6.88    0.34
   0   2  -2    6.73    0.35
   0   2   2    6.43    0.33
   0   2   2    6.47    0.32
   0   2  -2    7.10    0.34
  -1   2   2   20.87    0.94
  -1   2   2   18.88    0.91
   1   2  -2   19.54    0.96
   1   2  -2   20.61    0.95
   1  -2   2   18.82    0.97
  -1   2   2   18.17    0.97
  -1   2   2   20.46    0.94
  -1   2   2   18.70    0.90
   1  -2   2   18.94    0.96
  -1   2   2   20.25    0.95
  -1   2   2   19.34    0.97
  -1   2   2   17.74    0.91
   1  -2   2   20.05    0.95
   1   2  -2   18.89    0.97
   1  -2   2   18.12    0.90
  -1  -2  -2   21.18    0.94
  -1   2   2   18.15    0.94
  -1  -2  -2   20.42    0.94
  -1   2   2   18.59    0.95
   1  -2   2   20.52    0.95
   1   2  -2   18.91    0.95
   1   2  -2   18.38    0.94
  -1   2  -2   20.10    0.95
  -1   2  -2   19.34    0.96
  -1  -2   2   17.74    0.90
   1   2   2   19.95    0.97
   1  -2  -2   19.32    0.94
   1   2   2   20.88    0.94
  -1  -2   2   20.35    0.95
   1  -2  -2   20.93    0.94
   1   2   2   17.83    0.90
  -1  -2   2   19.24    0.97
  -1   2  -2   18.90    0.91
  -1  -2   2   19.12    0.96
  -1  -2   2   20.18    0.95
  -1   2  -2   20.16    0.97
  -1   2  -2   20.77    0.95
   1   2   2   19.21    0.97
   1   2   2   19.81    0.95
   1   2   2   20.40    0.94
   1   2   2   19.12    0.95
   1   2   2   18.19    0.94
   1   2   2   19.40    0.91
  -2   2   2   19.54    0.92
   2  -2   2   18.30    0.90
  -2  -2  -2   18.34    0.90
   2   2  -2   19.57    0.91
  -2   2   2   15.92    0.90
  -2   2   2   19.15    0.90
   2  -2   2   18.88    0.91
  -2  -2  -2   17.24    0.90
   2   2  -2   18.46    0.92
  -2   2   2   18.57    0.90
  -2   2   2   17.21    0.92
   2  -2   2   16.17    0.85
  -2   2   2   18.43    0.86
  -2   2   2   18.34    0.86
   2  -2   2   17.18    0.92
  -2   2   2   17.02    0.89
   2  -2   2   19.54    0.91
  -2  -2  -2   16.04    0.92
   2   2  -2   17.72    0.88
  -2  -2  -2   20.14    0.90
  -2  -2   2   19.30    0.91
   2   2   2   17.49    0.90
   2  -2  -2   17.99    0.90
   2   2   2   18.10    0.86
  -2  -2   2   17.98    0.85
  -2   2  -2   17.89    0.86
   2   2   2   19.76    0.90
   2   2   2   17.96    0.89
  -2   2  -2   18.41    0.90
  -2   2  -2   17.84    0.92
  -2   2  -2   18.47    0.90
   2   2   2   19.08    0.92
  -2  -2   2   18.17    0.90
  -2  -2   2   19.47    0.91
  -2  -2   2   18.33    0.92
   2  -2  -2   18.68    0.90
  -2   2  -2   18.41    0.91
   2   2   2   19.75    0.90
   3   2  -2   92.34    4.48
   3  -2   2   91.42    4.42
   3  -2   2   93.78    4.42
  -3   2   2   97.23    4.58
   3  -2   2   86.65    4.56
   3   2  -2   96.43    4.43
   3   2  -2   93.56    4.42
  -3   2   2   95.44    4.53
  -3   2   2   91.19    4.25
  -3  -2  -2   89.17    4.42
   3   2  -2   93.63    4.56
  -3  -2  -2   82.93    4.48
  -3  -2  -2   78.60    4.56
   3   2  -2   89.08    4.41
  -3   2   2   93.07    4.42
  -3   2   2   93.04    4.42
  -3  -2  -2   92.59    4.42
   3  -2   2   88.18    4.48
  -3  -2   2   94.80    4.48
  -3  -2   2   93.51    4.23
  -3   2  -2   91.84    4.42
  -3  -2   2   97.39    4.43
   3   2   2   91.10    4.44
  -3  -2   2   95.40    4.42
   3   2   2   97.09    4.56
  -3  -2   2   93.71    4.56
  -3   2  -2   93.48    4.48
   3  -2  -2   94.20    4.42
  -3   2  -2   90.36    4.25
   3  -2  -2   96.74    4.42
   3   2   2   94.45    4.42
   3  -2  -2   81.52    4.55
   3  -2  -2   78.00    4.47
   3   2   2   94.70    4.50
  -3   2  -2   94.08    4.43
   3   2   2   94.84    4.42
  -3   2  -2   92.18    4.56
   4  -2   2   53.88    2.71
  -4   2   2   51.96    2.63
   4  -2   2   52.37    2.64
  -4   2   2   56.04    2.51
   4   2  -2   51.74    2.64
   4   2  -2   55.49    2.60
  -4  -2  -2   52.09    2.64
   4   2  -2   53.30    2.70
   4   2  -2   53.12    2.64
  -4   2   2   58.59    2.66
   4  -2   2   52.41    2.66
   4  -2   2   53.75    2.64
  -4   2   2   54.25    2.64
  -4   2   2   56.05    2.70
   4   2  -2   52.76    2.66
  -4  -2  -2   48.08    2.64
   4   2   2   59.03    2.66
  -4  -2   2   54.17    2.64
  -4  -2   2   53.59    2.71
  -4   2  -2   57.99    2.71
   4   2   2   52.16    2.64
  -4  -2   2   54.15    2.66
   4   2   2   53.74    2.64
   4   2   2   57.68    2.61
  -4  -2   2   55.13    2.50
  -4   2  -2   52.44    2.64
  -4   2  -2   52.09    2.64
  -4   2  -2   56.46    2.66
  -4  -2   2   52.04    2.64
   4   2   2   57.26    2.71
   4  -2  -2   52.62    2.63
   5   2  -2   25.25    1.27
  -5   2   2   26.22    1.30
  -5   2   2   27.47    1.33
  -5   2   2   26.47    1.23
  -5  -2   2   25.34    1.22
   5   2   2   25.46    1.30
   5   2   2   26.39    1.28
  -5  -2   2   26.10    1.31
  -5  -2   2   24.80    1.33
  -5   2  -2   25.62    1.33
   5   2   2   26.72    1.33
  -5   2  -2   26.85    1.31
  -6   2   2   14.20    0.55
  -6   2   2   16.05    0.74
  -6   2   2   14.52    0.62
  -6   2   2   13.79    0.65
  -6  -2  -2   14.98    0.73
  -6   2   2   16.09    0.78
  -6   2   2   16.01    0.80
  -6   2  -2   15.10    0.79
  -6   2  -2   13.88    0.62
   6   2   2   13.74    0.62
  -6   2  -2   15.22    0.80
   6   2   2   15.64    0.78
   6   2   2   15.83    0.76
   6   2   2   15.75    0.80
  -6   2  -2   16.04    0.74
  -7   2   2   13.03    0.70
  -7   2   2   12.75    0.57
  -7   2   2   13.78    0.66
  -7   2   2   13.00    0.54
  -7   2   2   12.86    0.71
   7  -2   2   13.33    0.67
  -7   2   2   12.83    0.48
  -7   2  -2   12.90    0.54
   7   2   2   13.72    0.67
  -7  -2   2   11.78    0.54
   7   2   2   12.72    0.54
  -7   2  -2   14.33    0.67
  -8   2   2    0.32    0.04
  -8   2   2    0.35    0.04
  -8   2   2    0.26    0.09
  -8  -2   2    0.26    0.04
   8   2   2    0.31    0.03
  -8   2  -2    0.15    0.09
  -9   2   2    3.92    0.16
  -9   2   2    3.95    0.17
   9   2  -2    3.69    0.17
   9   2   2    3.81    0.17
  -9  -2   2    3.56    0.17
  -9   2  -2    4.00    0.17
  10  -2   2    0.97    0.06
 -10   2   2    1.03    0.06
  10   2  -2    1.04    0.07
 -10  -2  -2    1.08    0.07
 -10   2   2    1.03    0.06
  10   2   2    1.01    0.06
 -10  -2   2    1.05    0.08
 -10   2  -2    1.05    0.07
  11   2  -2    0.01    0.02
  11  -2   2    0.01    0.02
 -11   2   2    0.01    0.02
 -11  -2  -2    0.02    0.02
 -11   2   2   -0.02    0.02
 -11  -2   2    0.00    0.02
 -11  -2   2   -0.02    0.01
  11   2   2    0.04    0.02
 -11   2  -2    0.01    0.01
   0  -3   2   24.22    1.09
   0   3  -2   21.45    1.04
   0   3   2   22.05    1.08
   0   3   2   21.50    1.04
   0   3  -2   23.25    1.09
   0   3   2   21.77    1.04
   0   3  -2   22.06    1.12
   0  -3   2   20.95    1.12
   0   3  -2   21.93    1.08
   0   3   2   21.94    1.04
   0  -3   2   21.00    1.10
   0   3  -2   22.66    1.10
   0  -3   2   23.63    1.09
   0   3  -2   24.10    1.09
   1  -3   2    1.55    0.10
  -1   3   2    1.47    0.08
  -1   3   2    1.56    0.08
  -1   3   2    1.52    0.09
  -1   3   2    1.47    0.10
  -1   3   2    1.51    0.09
  -1  -3  -2    1.52    0.10
   1   3  -2    1.52    0.09
   1   3  -2    1.62    0.12
  -1   3   2    1.49    0.10
  -1   3   2    1.50    0.09
   1   3  -2    1.57    0.10
   1  -3   2    1.50    0.10
  -1   3   2    1.53    0.09
  -1  -3  -2    1.78    0.10
   1   3  -2    1.50    0.10
  -1   3   2    1.52    0.09
  -1   3   2    1.43    0.08
   1   3  -2    1.65    0.12
   1  -3   2    1.42    0.08
   1  -3   2    1.60    0.12
   1  -3   2    1.59    0.12
   1   3   2    1.83    0.09
   1   3   2    1.53    0.09
  -1   3  -2    1.64    0.10
   1  -3  -2    1.49    0.09
  -1   3  -2    1.52    0.09
   1   3   2    1.61    0.09
  -1   3  -2    1.65    0.12
  -1  -3   2    1.61    0.12
  -1   3  -2    1.55    0.10
   1   3   2    1.48    0.09
  -1   3  -2    1.56    0.12
   1   3   2    1.33    0.09
   1  -3  -2    1.57    0.09
  -1  -3   2    1.39    0.10
   1   3   2    1.43    0.10
   1   3   2    1.55    0.09
   1   3   2    1.47    0.09
   1   3   2    1.87    0.10
   2   3  -2   28.66    1.33
   2   3  -2   27.86    1.33
   2   3  -2   27.54    1.34
   2  -3   2   28.31    1.33
   2  -3   2   25.12    1.33
  -2   3   2   27.98    1.32
  -2  -3  -2   28.84    1.32
  -2   3   2   24.57    1.26
   2  -3   2   25.00    1.36
   2   3  -2   27.17    1.31
  -2   3   2   27.07    1.26
   2   3  -2   28.62    1.36
  -2   3   2   27.28    1.32
  -2   3   2   26.67    1.35
  -2   3   2   28.78    1.33
  -2   3   2   28.35    1.27
  -2   3   2   28.53    1.35
  -2  -3  -2   25.35    1.32
  -2   3   2   24.35    1.33
   2  -3   2   28.12    1.33
   2  -3  -2   27.38    1.32
  -2   3  -2   27.56    1.33
  -2   3  -2   27.03    1.33
   2  -3  -2   28.02    1.32
  -2  -3   2   28.36    1.33
  -2  -3   2   26.78    1.36
  -2   3  -2   28.21    1.33
   2   3   2   28.73    1.36
   2   3   2   24.21    1.33
  -2  -3   2   25.30    1.34
   2   3   2   28.42    1.33
   2   3   2   26.80    1.32
   2   3   2   25.47    1.35
  -2  -3   2   28.03    1.33
  -2  -3   2   24.43    1.25
   2   3   2   28.20    1.32
   2   3   2   26.94    1.31
  -2   3  -2   27.30    1.36
  -2   3  -2   27.28    1.27
  -3   3   2   83.81    3.76
   3   3  -2   80.63    3.93
   3  -3   2   76.74    3.97
  -3   3   2   84.59    3.78
   3  -3   2   83.32    3.92
  -3   3   2   84.56    3.92
  -3  -3  -2   82.59    3.92
   3  -3   2   82.33    3.93
  -3   3   2   71.91    3.97
  -3   3   2   81.08    4.04
  -3  -3  -2   78.66    3.92
  -3   3   2   78.80    3.91
   3   3  -2   86.97    4.04
   3  -3   2   78.36    4.04
  -3   3   2   71.97    4.03
  -3  -3  -2   68.30    3.97
  -3   3   2   82.17    4.01
   3   3  -2   83.19    3.90
  -3   3   2   73.61    3.77
  -3   3  -2   79.59    3.92
   3   3   2   86.57    3.97
  -3  -3   2   79.06    3.74
  -3  -3   2   83.63    3.93
  -3   3  -2   82.17    3.93
  -3  -3   2   82.58    3.97
  -3  -3   2   80.25    3.92
   3  -3  -2   79.32    3.91
   3   3   2   84.38    3.92
  -3   3  -2   88.15    4.04
  -3  -3   2   81.54    4.04
  -3   3  -2   82.32    3.77
   3  -3  -2   83.81    3.92
   3   3   2   89.33    4.04
   3   3   2   84.15    3.92
   3   3   2   83.93    3.91
  -3   3  -2   83.27    3.97
   4   3  -2    5.58    0.30
  -4   3   2    5.44    0.28
  -4   3   2    5.67    0.29
   4   3  -2    4.91    0.30
  -4   3   2    4.99    0.31
   4   3  -2    5.17    0.27
   4   3  -2    5.02    0.32
  -4  -3  -2    4.30    0.31
   4   3  -2    5.16    0.32
  -4   3   2    5.70    0.29
   4  -3   2    4.97    0.32
  -4  -3   2    4.95    0.29
  -4  -3   2    5.35    0.32
   4   3   2    5.28    0.31
  -4  -3   2    5.22    0.32
  -4  -3   2    5.07    0.30
   4   3   2    5.42    0.28
  -4   3  -2    5.87    0.30
  -4   3  -2    5.06    0.27
  -4   3  -2    5.56    0.29
   4   3   2    5.56    0.29
  -4  -3   2    4.96    0.26
   4   3   2    5.42    0.30
  -4   3  -2    4.70    0.31
  -4   3  -2    5.07    0.32
  -5   3   2   29.57    1.42
   5   3  -2   27.40    1.42
   5   3  -2   27.14    1.39
  -5   3   2   29.92    1.45
  -5   3   2   28.31    1.35
   5   3  -2   27.08    1.45
   5   3   2   28.22    1.45
   5   3   2   29.02    1.39
  -5   3  -2   29.33    1.45
  -5   3  -2   28.50    1.42
   5   3   2   28.86    1.42
  -6   3   2    1.42    0.08
  -6   3   2    1.34    0.07
  -6   3   2    1.35    0.07
  -6   3   2    1.58    0.14
  -6   3   2    1.31    0.06
  -6   3   2    1.59    0.14
  -6   3   2    1.46    0.14
  -6   3  -2    1.64    0.16
  -6   3  -2    1.47    0.15
  -6   3  -2    1.40    0.08
   6   3   2    1.60    0.13
   6   3   2    1.41    0.14
  -6   3  -2    1.52    0.15
   6   3   2    1.37    0.13
   6   3   2    1.34    0.07
  -7   3   2   12.62    0.55
  -7   3   2   13.16    0.52
  -7   3   2   13.25    0.64
  -7   3   2   12.31    0.46
  -7   3   2   12.02    0.69
  -7   3   2   11.89    0.67
  -7   3  -2   13.14    0.64
   7   3   2   12.95    0.52
  -7   3  -2   12.61    0.53
   7   3   2   12.72    0.65
  -8   3   2    2.56    0.19
  -8   3   2    2.99    0.13
   8   3  -2    2.74    0.13
  -8   3   2    2.81    0.12
  -8   3   2    2.81    0.14
   8   3   2    2.96    0.13
  -8  -3   2    2.73    0.14
  -8   3  -2    2.64    0.22
  -9   3   2    9.51    0.35
  -9   3   2    9.25    0.39
   9   3  -2    9.25    0.40
  -9   3  -2    9.32    0.42
   9   3   2    9.65    0.39
  -9   3  -2    9.43    0.35
  -9   3  -2    9.36    0.40
  -9  -3   2    9.63    0.40
 -10   3   2    7.07    0.25
 -10   3   2    7.12    0.31
 -10  -3  -2    6.31    0.29
 -10   3   2    6.27    0.28
  10   3  -2    6.97    0.29
 -10  -3   2    6.62    0.29
 -10   3  -2    6.59    0.25
 -10   3  -2    6.96    0.29
  10   3   2    7.19    0.29
 -11   3   2    0.10    0.02
  11   3  -2    0.17    0.02
 -11  -3   2    0.12    0.02
  11   3   2    0.13    0.01
  11   3   2    0.16    0.02
 -11  -3   2    0.18    0.02
   0   4  -2   22.50    1.10
   0   4   2   22.49    1.05
   0   4  -2   20.19    1.12
   0   4  -2   23.41    1.12
   0   4   2   23.21    1.08
   0   4   2   23.52    1.12
   0  -4   2   20.63    1.11
   0   4   2   22.01    1.12
   0   4   2   23.21    1.09
   0   4   2   21.74    1.04
   0   4   2   23.04    1.08
   0  -4   2   23.10    1.10
   0   4  -2   20.80    1.10
   0  -4   2   23.13    1.10
   0   4   2   22.53    1.10
   0   4  -2   22.59    1.05
   0   4  -2   23.16    1.09
   0  -4   2   21.55    1.13
   0  -4  -2   21.55    1.08
   0   4   2   22.48    1.05
   0   4   2   22.44    1.10
   0   4  -2   23.53    1.11
   0  -4  -2   23.67    1.08
  -1   4   2   98.23    4.63
  -1   4   2   95.30    4.45
   1   4  -2   97.76    4.69
  -1  -4  -2   88.49    4.58
  -1   4   2   96.20    4.49
  -1   4   2   95.17    4.75
   1  -4   2   98.57    4.59
   1   4  -2   98.56    4.64
  -1  -4  -2   97.04    4.58
  -1   4   2   93.26    4.67
   1  -4   2   85.60    4.65
  -1   4   2   99.77    4.67
  -1   4   2   99.54    4.59
   1  -4   2   97.04    4.59
   1   4  -2  100.24    4.79
  -1   4   2   97.89    4.75
  -1   4   2   97.18    4.60
   1   4  -2   99.19    4.59
  -1   4   2   93.19    4.45
   1   4  -2   97.25    4.59
   1  -4   2   87.69    4.73
   1  -4  -2   98.57    4.59
  -1  -4   2   88.28    4.65
  -1   4  -2   97.69    4.59
  -1   4  -2   85.94    4.73
   1   4   2   97.96    4.62
   1   4   2   87.17    4.75
   1   4   2   89.21    4.46
  -1   4  -2   96.39    4.47
   1   4   2   94.92    4.58
   1  -4  -2   97.22    4.59
  -1   4  -2   94.17    4.69
   1   4   2  101.84    4.77
   1   4   2   98.96    4.59
   1   4   2   93.57    4.68
   1   4   2   97.62    4.49
  -1   4  -2   99.65    4.80
   1   4   2   94.67    4.68
  -1  -4   2   99.61    4.59
  -1   4  -2   94.92    4.59
   2   4  -2   65.57    3.09
   2  -4   2   56.08    3.09
  -2  -4  -2   61.19    3.04
  -2   4   2   61.09    3.17
  -2   4   2   63.85    3.04
  -2   4   2   58.58    2.93
  -2   4   2   63.05    2.92
   2  -4   2   63.14    3.05
   2   4  -2   64.16    3.06
   2   4  -2   65.31    3.04
  -2  -4  -2   63.63    3.04
   2  -4   2   66.03    3.06
  -2   4   2   60.15    3.13
  -2   4   2   61.94    3.04
   2   4  -2   64.51    3.05
   2   4  -2   63.43    3.14
  -2   4   2   64.20    3.13
  -2   4   2   65.70    2.94
   2  -4   2   57.91    3.14
  -2   4   2   59.57    3.08
  -2   4  -2   62.11    3.05
   2  -4  -2   63.42    3.04
  -2  -4   2   67.84    3.06
   2   4   2   63.32    3.04
   2   4   2   65.85    3.10
  -2  -4   2   65.19    3.06
  -2   4  -2   65.68    3.05
  -2   4  -2   66.69    2.94
  -2   4  -2   65.35    3.09
   2   4   2   66.30    3.15
   2   4   2   64.92    3.04
   2  -4  -2   65.85    3.04
   2   4   2   67.42    3.05
  -2  -4   2   60.47    3.14
   2   4   2   60.85    3.08
  -2   4  -2   65.30    3.14
  -2  -4   2   57.99    3.09
   2   4   2   63.49    2.93
   2   4   2   58.64    3.14
   3   4  -2   51.09    2.48
  -3   4   2   51.19    2.49
   3  -4   2   49.96    2.48
  -3   4   2   44.85    2.49
  -3   4   2   44.50    2.53
  -3   4   2   48.29    2.47
  -3  -4  -2   49.91    2.47
   3  -4   2   51.38    2.48
  -3   4   2   51.18    2.37
   3   4  -2   54.45    2.50
   3   4  -2   54.03    2.55
  -3   4   2   46.37    2.46
  -3   4   2   53.66    2.38
  -3  -4  -2   48.14    2.47
   3   4  -2   52.15    2.46
  -3   4   2   54.93    2.54
   3   4  -2   50.66    2.49
  -3  -4   2   51.91    2.48
   3  -4  -2   48.34    2.47
  -3  -4   2   47.93    2.50
  -3   4  -2   48.46    2.48
  -3  -4   2   52.55    2.49
  -3  -4   2   51.33    2.55
  -3   4  -2   52.61    2.50
   3   4   2   52.62    2.46
   3  -4  -2   50.94    2.47
   3   4   2   49.08    2.47
  -3   4  -2   52.02    2.54
   3   4   2   55.33    2.50
  -3   4  -2   51.34    2.48
   3   4   2   55.97    2.54
  -3   4  -2   52.18    2.37
  -4   4   2    1.55    0.12
   4   4  -2    1.94    0.12
   4   4  -2    1.69    0.13
   4   4  -2    1.44    0.16
  -4   4   2    1.69    0.12
   4   4  -2    1.63    0.14
  -4   4   2    1.68    0.11
  -4   4  -2    1.24    0.15
  -4   4  -2    1.60    0.13
  -4   4  -2    1.88    0.12
   4   4   2    1.59    0.13
  -4   4  -2    1.72    0.14
   4   4   2    1.58    0.11
  -4  -4   2    1.40    0.16
  -5   4   2   11.88    0.58
   5   4  -2   11.76    0.59
   5   4  -2   11.14    0.62
  -5   4   2   11.44    0.61
  -5   4   2   11.56    0.60
  -5   4  -2   11.49    0.61
   5   4   2   11.39    0.59
   5   4   2   11.88    0.60
  -5   4  -2   11.95    0.62
   5   4   2   11.72    0.62
  -6   4   2   16.97    0.78
  -6   4   2   16.56    0.83
  -6   4   2   15.28    0.65
   6   4  -2   14.10    0.65
  -6   4   2   16.80    0.82
  -6   4   2   15.22    0.57
  -6   4   2   15.67    0.69
  -6   4   2   15.47    0.57
   6   4   2   16.64    0.84
   6   4   2   16.78    0.82
  -6   4  -2   16.06    0.82
   6   4   2   14.97    0.65
   6   4   2   16.82    0.80
  -6   4  -2   16.39    0.84
   6   4   2   14.83    0.57
  -6   4  -2   13.89    0.57
  -6   4  -2   15.96    0.65
  -6   4  -2   17.12    0.79
  -7   4   2    4.37    0.28
  -7   4   2    4.14    0.17
   7   4  -2    4.33    0.19
  -7   4   2    4.55    0.20
  -7   4   2    4.23    0.28
  -7   4   2    4.47    0.19
  -7   4   2    4.40    0.28
  -7   4   2    4.59    0.17
  -7   4  -2    4.04    0.29
  -7   4  -2    4.28    0.17
   7   4   2    4.22    0.17
  -7   4  -2    4.52    0.19
  -7   4  -2    4.40    0.28
   7   4   2    4.56    0.27
  -7   4  -2    3.95    0.29
   7   4   2    4.64    0.19
  -8   4   2   22.58    0.84
  -8   4   2   23.82    0.94
   8   4  -2   22.57    0.95
  -8   4   2   22.94    0.84
  -8   4   2   23.15    1.00
  -8   4  -2   23.11    0.84
   8   4   2   23.66    0.95
  -9   4   2    1.83    0.09
  -9   4   2    1.74    0.10
  -9   4   2    1.88    0.09
   9   4  -2    1.82    0.09
   9   4   2    1.70    0.09
  -9   4  -2    1.85    0.08
  -9  -4   2    1.71    0.11
  -9   4  -2    1.89    0.10
   9   4   2    1.91    0.09
  -9   4  -2    1.87    0.11
 -10   4   2   16.37    0.73
 -10   4   2   17.07    0.61
  10   4  -2   16.86    0.69
 -10  -4   2   16.91    0.69
  10   4   2   16.68    0.61
 -10   4  -2   16.63    0.61
 -10   4  -2   16.72    0.68
   0   5  -2  152.45    7.19
   0   5   2  152.35    7.27
   0  -5   2  133.27    7.43
   0  -5   2  162.82    7.19
   0   5  -2  153.39    7.04
   0   5   2  149.10    7.19
   0   5   2  148.01    7.01
   0  -5   2  157.89    7.19
   0   5   2  150.56    7.44
   0   5   2  151.35    7.19
   0   5   2  143.49    6.95
   0  -5  -2  143.89    7.19
   0   5   2  146.75    7.01
   0   5   2  144.73    7.44
   0  -5  -2  151.40    7.19
   0   5  -2  155.84    7.39
   0   5   2  146.69    7.32
   0   5  -2  154.20    7.50
   0   5  -2  151.96    7.25
  -1   5   2    5.08    0.25
  -1   5   2    4.73    0.24
   1   5  -2    5.03    0.26
  -1   5   2    4.53    0.23
  -1   5   2    4.64    0.24
   1   5  -2    4.94    0.27
  -1   5   2    4.73    0.24
   1  -5   2    4.87    0.27
  -1   5   2    4.72    0.24
  -1   5   2    5.03    0.24
   1  -5   2    4.14    0.25
   1  -5   2    4.92    0.27
   1   5  -2    4.93    0.27
  -1  -5  -2    4.28    0.25
   1   5  -2    4.93    0.26
   1   5  -2    4.93    0.25
  -1   5   2    4.54    0.24
  -1   5   2    4.85    0.24
  -1  -5  -2    4.85    0.25
   1   5  -2    4.02    0.26
  -1   5   2    5.02    0.24
   1   5   2    4.78    0.24
   1   5   2    4.98    0.24
   1  -5  -2    4.96    0.24
   1  -5  -2    4.93    0.24
   1   5   2    4.89    0.25
   1   5   2    4.66    0.25
  -1   5  -2    4.88    0.25
   1   5   2    4.79    0.25
   1   5   2    4.76    0.25
  -1  -5   2    4.95    0.27
  -1   5  -2    5.00    0.26
  -1  -5   2    4.01    0.25
   1   5   2    4.63    0.24
  -1   5  -2    4.98    0.25
   1   5   2    5.05    0.25
  -1   5  -2    4.71    0.27
  -2   5   2   23.26    1.08
  -2   5   2   23.06    1.07
   2   5  -2   24.49    1.15
   2   5  -2   23.09    1.13
   2   5  -2   23.56    1.11
  -2   5   2   22.00    1.14
  -2   5   2   21.77    1.11
  -2  -5  -2   20.75    1.12
  -2   5   2   21.23    1.12
   2  -5   2   22.53    1.13
  -2   5   2   21.75    1.11
   2  -5   2   23.05    1.13
   2   5  -2   22.50    1.13
  -2   5   2   23.52    1.12
  -2   5   2   20.54    1.06
  -2  -5  -2   21.78    1.12
  -2   5   2   23.59    1.14
   2   5  -2   25.18    1.13
  -2   5  -2   24.07    1.07
  -2  -5   2   20.22    1.13
   2   5   2   23.71    1.14
  -2   5  -2   23.40    1.13
   2  -5  -2   22.48    1.11
  -2   5  -2   22.41    1.13
  -2  -5   2   23.70    1.14
  -2  -5   2   21.23    1.15
  -2  -5   2   23.76    1.13
  -2   5  -2   24.14    1.15
   2   5   2   24.02    1.11
   2  -5  -2   22.68    1.11
   2   5   2   22.01    1.07
  -2   5  -2   24.58    1.13
   2   5   2   23.72    1.12
   2   5   2   21.51    1.12
  -3   5   2   74.68    3.53
  -3   5   2   70.30    3.28
  -3   5   2   64.63    3.41
  -3   5   2   74.40    3.30
   3  -5   2   66.79    3.43
  -3   5   2   66.28    3.41
   3   5  -2   71.08    3.44
   3   5  -2   74.70    3.47
   3   5  -2   74.29    3.41
   3   5  -2   73.42    3.53
   3   5  -2   65.78    3.43
  -3   5   2   72.88    3.47
  -3  -5   2   67.90    3.43
   3  -5  -2   68.42    3.42
  -3   5  -2   64.99    3.43
  -3   5  -2   75.85    3.47
  -3   5  -2   74.23    3.53
   3   5   2   68.06    3.42
   3   5   2   71.56    3.52
   3   5   2   73.32    3.41
  -3   5  -2   68.57    3.43
  -3   5  -2   76.04    3.30
   3   5   2   74.30    3.46
   3   5   2   66.47    3.42
  -4   5   2   36.49    1.82
   4   5  -2   37.92    1.88
   4   5  -2   37.89    1.96
   4   5  -2   39.96    1.92
  -4   5   2   40.24    1.91
  -4   5   2   39.90    1.95
  -4   5   2   37.94    1.83
   4   5   2   39.17    1.89
  -4   5  -2   40.23    1.92
   4   5   2   39.95    1.92
  -4   5  -2   38.65    1.82
  -4   5  -2   38.48    1.95
   4   5   2   38.24    1.95
  -5   5   2   22.84    1.00
  -5   5   2   22.69    0.88
   5   5  -2   24.60    1.21
   5   5  -2   24.20    1.26
   5   5  -2   24.44    1.24
  -5   5   2   25.86    1.17
  -5   5   2   25.72    1.25
  -5   5   2   22.73    1.06
  -5   5   2   25.42    1.23
   5   5   2   25.47    1.23
  -5   5  -2   25.68    1.26
   5   5   2   21.55    1.00
  -5   5  -2   24.88    1.18
   5   5   2   25.87    1.21
  -5   5  -2   26.12    1.24
   5   5   2   25.22    1.26
  -6   5   2   10.22    0.45
  -6   5   2   10.74    0.40
   6   5  -2   10.02    0.45
  -6   5   2   11.37    0.56
  -6   5   2   11.20    0.59
  -6   5   2   10.92    0.48
  -6   5   2   11.18    0.58
  -6   5   2   10.38    0.40
  -6   5  -2   10.23    0.40
   6   5   2   10.81    0.59
  -6   5  -2   10.86    0.60
  -6   5  -2   11.46    0.56
  -6   5  -2   10.90    0.59
   6   5   2   10.89    0.45
   6   5   2   10.95    0.40
  -6   5  -2   10.70    0.45
   6   5   2   11.40    0.57
   6   5   2   11.80    0.58
   7   5  -2    3.08    0.14
  -7   5   2    3.17    0.14
  -7   5   2    3.21    0.15
  -7   5   2    3.24    0.22
  -7   5   2    2.87    0.22
  -7   5   2    2.98    0.12
  -7   5   2    3.08    0.22
  -7   5   2    3.12    0.13
   7   5   2    3.05    0.14
   7   5   2    2.65    0.23
   7   5   2    3.10    0.21
  -7   5  -2    2.71    0.23
  -7   5  -2    3.19    0.14
  -7   5  -2    2.85    0.23
  -7   5  -2    3.26    0.23
  -7   5  -2    3.13    0.13
  -8   5   2    1.91    0.09
  -8   5   2    1.87    0.10
  -8   5   2    1.86    0.08
   8   5  -2    1.88    0.09
  -8   5   2    1.65    0.09
  -8   5  -2    1.86    0.10
   8   5   2    1.97    0.09
  -8   5  -2    1.81    0.09
   8   5   2    1.83    0.09
  -8   5  -2    1.90    0.10
  -9   5   2    3.96    0.19
  -9   5   2    4.07    0.19
  -9   5   2    4.14    0.16
   9   5  -2    4.16    0.18
  -9   5   2    3.94    0.16
  -9   5  -2    4.14    0.18
   9   5   2    4.25    0.16
  -9   5  -2    4.09    0.16
  -9   5  -2    4.13    0.19
   9   5   2    4.22    0.18
  10   5  -2    0.52    0.05
 -10   5   2    0.50    0.04
 -10   5   2    0.52    0.04
 -10   5   2    0.52    0.03
  10   5   2    0.57    0.05
 -10   5  -2    0.55    0.04
  10   5   2    0.60    0.04
 -10   5  -2    0.52    0.04
  10   5   2    0.50    0.04
 -10  -5   2    0.53    0.05
   0   6   2   75.91    3.64
   0   6  -2   75.58    3.59
   0   6  -2   80.49    3.66
   0   6   2   70.80    3.56
   0   6   2   71.80    3.65
   0   6   2   76.02    3.71
   0   6  -2   65.75    3.69
   0  -6  -2   70.43    3.56
   0   6   2   70.28    3.43
   0  -6  -2   75.39    3.56
   0   6  -2   76.08    3.69
   0  -6   2   76.28    3.59
   0   6   2   78.71    3.58
   0   6   2   72.06    3.70
   0   6   2   74.33    3.46
   0   6  -2   73.52    3.59
   0   6  -2   80.13    3.58
   0  -6   2   76.64    3.59
   0   6  -2   75.85    3.46
   0   6   2   72.67    3.56
   1  -6   2   57.92    2.82
  -1   6   2   55.80    2.79
  -1   6   2   60.42    2.81
   1   6  -2   60.77    2.81
  -1   6   2   59.27    2.91
  -1  -6  -2   58.82    2.80
  -1   6   2   56.53    2.69
   1   6  -2   58.48    2.85
  -1   6   2   56.31    2.80
  -1  -6  -2   48.89    2.80
  -1   6   2   55.57    2.86
  -1   6   2   59.29    2.72
   1   6  -2   58.69    2.72
  -1   6   2   59.04    2.87
  -1   6   2   56.56    2.91
   1   6  -2   56.78    2.82
   1  -6   2   60.25    2.82
   1   6  -2   63.71    2.90
  -1   6  -2   58.70    2.82
  -1   6  -2   56.92    2.82
  -1  -6   2   61.62    2.83
   1   6   2   56.27    2.89
   1   6   2   57.94    2.71
  -1   6  -2   59.77    2.85
   1   6   2   55.82    2.84
   1   6   2   62.55    2.91
  -1   6  -2   59.16    2.90
   1  -6  -2   57.96    2.80
   1   6   2   59.47    2.88
   1   6   2   59.69    2.81
   1   6   2   56.98    2.80
  -1   6  -2   60.31    2.72
   1  -6  -2   59.54    2.80
  -1  -6   2   58.75    2.83
   1   6   2   57.37    2.80
  -2   6   2   51.38    2.56
   2   6  -2   52.70    2.59
  -2   6   2   52.37    2.56
   2   6  -2   56.26    2.57
   2   6  -2   55.31    2.65
  -2   6   2   50.47    2.60
  -2   6   2   53.71    2.47
  -2   6   2   55.07    2.61
   2  -6   2   53.64    2.59
  -2  -6  -2   49.21    2.57
  -2   6   2   48.58    2.64
  -2   6   2   56.96    2.49
   2   6  -2   53.69    2.59
  -2   6   2   53.68    2.66
   2   6  -2   58.16    2.61
   2  -6   2   52.29    2.58
   2   6   2   48.85    2.65
   2   6   2   49.63    2.57
  -2   6  -2   52.66    2.58
  -2   6  -2   56.98    2.61
   2   6   2   49.13    2.60
  -2   6  -2   56.81    2.48
   2   6   2   56.21    2.65
   2   6   2   51.47    2.57
   2  -6  -2   52.78    2.56
  -2   6  -2   49.91    2.58
  -2   6  -2   54.79    2.65
   2  -6  -2   52.03    2.56
  -2  -6   2   52.14    2.59
   2   6   2   53.84    2.60
   2   6   2   57.69    2.57
  -2  -6   2   54.82    2.59
   2   6   2   53.21    2.48
   3   6  -2  101.57    4.84
  -3   6   2   99.23    4.87
  -3   6   2  102.13    4.60
   3   6  -2   87.57    4.78
  -3   6   2   99.37    4.94
  -3   6   2   96.94    4.58
   3   6  -2   98.12    4.76
   3   6  -2   96.11    4.92
  -3   6  -2   97.70    4.92
   3   6   2  101.80    4.76
   3   6   2  103.44    4.92
   3   6   2  101.80    4.88
   3   6   2   93.15    4.60
  -3   6  -2  104.22    4.60
  -3   6  -2  102.36    4.84
  -4   6   2   40.85    1.94
   4   6  -2   40.97    2.01
  -4   6   2   41.31    2.04
   4   6  -2   43.20    2.08
  -4   6   2   41.80    1.95
  -4   6   2   42.55    2.07
   4   6  -2   41.71    2.05
  -4   6  -2   40.56    1.94
   4   6   2   41.49    2.08
  -4   6  -2   41.66    2.04
  -4   6  -2   41.65    1.94
   4   6   2   42.23    2.01
   4   6   2   38.23    1.93
  -4   6  -2   40.90    2.08
  -5   6   2    7.09    0.26
  -5   6   2    7.48    0.38
  -5   6   2    6.92    0.39
   5   6  -2    7.42    0.39
  -5   6   2    7.64    0.40
  -5   6   2    6.90    0.29
   5   6  -2    6.43    0.30
   5   6  -2    7.36    0.40
   5   6  -2    7.60    0.41
  -5   6   2    6.62    0.30
  -5   6   2    7.35    0.32
  -5   6   2    7.16    0.26
   5   6   2    7.46    0.41
  -5   6  -2    7.40    0.41
  -5   6  -2    7.89    0.39
  -5   6  -2    6.88    0.27
  -5   6  -2    7.57    0.38
   5   6   2    7.64    0.39
   5   6   2    6.75    0.30
  -5   6  -2    8.01    0.40
   5   6   2    7.03    0.27
  -5   6  -2    6.96    0.30
  -6   6   2    2.79    0.11
  -6   6   2    2.87    0.20
  -6   6   2    2.83    0.19
   6   6  -2    2.77    0.21
  -6   6   2    2.84    0.11
   6   6  -2    2.68    0.21
   6   6  -2    2.67    0.12
  -6   6   2    2.94    0.20
  -6   6   2    2.86    0.13
  -6   6   2    2.82    0.12
   6   6  -2    2.49    0.12
   6   6   2    2.83    0.21
  -6   6  -2    3.07    0.21
   6   6   2    2.77    0.12
  -6   6  -2    2.80    0.21
   6   6   2    2.57    0.11
   6   6   2    3.07    0.20
  -6   6  -2    2.86    0.11
  -6   6  -2    2.76    0.12
  -6   6  -2    2.60    0.20
  -6   6  -2    2.50    0.11
  -7   6   2    8.76    0.33
  -7   6   2    9.26    0.40
  -7   6   2    9.16    0.37
  -7   6   2    8.86    0.33
   7   6  -2    8.98    0.37
  -7   6   2    8.81    0.48
   7   6   2    9.33    0.33
  -7   6  -2    8.63    0.49
   7   6   2    9.17    0.37
   7   6   2    8.51    0.48
  -7   6  -2    8.51    0.50
  -7   6  -2    9.18    0.33
  -7   6  -2    9.24    0.37
   7   6   2    8.25    0.49
  -8   6   2    7.83    0.27
   8   6  -2    7.42    0.31
  -8   6   2    7.05    0.33
  -8   6   2    7.16    0.27
  -8   6   2    7.34    0.33
   8   6   2    7.08    0.27
  -8   6  -2    7.17    0.31
  -8   6  -2    7.28    0.27
  -8   6  -2    7.45    0.33
   8   6   2    7.31    0.31
  -9   6   2    0.23    0.04
  -9   6   2    0.32    0.04
  -9   6   2    0.31    0.03
  -9   6   2    0.26    0.03
   9   6  -2    0.34    0.04
  -9   6  -2    0.29    0.04
   9   6   2    0.25    0.03
  -9   6  -2    0.22    0.03
  -9   6  -2    0.29    0.04
   9   6   2    0.27    0.03
 -10   6   2    0.69    0.04
  10   6  -2    0.66    0.04
  10   6  -2    0.70    0.05
 -10   6   2    0.64    0.05
  10   6  -2    0.73    0.04
 -10   6   2    0.61    0.05
 -10  -6   2    0.70    0.05
 -10   6  -2    0.73    0.05
  10   6   2    0.80    0.05
 -10   6  -2    0.67    0.04
   0  -7  -2   41.56    2.05
   0   7   2   42.50    2.11
   0   7   2   45.80    2.07
   0   7  -2   45.41    2.00
   0  -7  -2   38.50    2.05
   0   7  -2   45.07    2.09
   0   7   2   41.62    2.08
   0   7  -2   39.09    1.97
   0  -7   2   40.89    2.08
   0   7   2   39.97    1.97
   0   7   2   40.40    2.05
   0   7  -2   42.58    2.08
   0   7  -2   41.33    2.08
   0   7  -2   47.06    2.07
   0   7   2   43.15    2.09
   0  -7   2   45.45    2.08
   0   7   2   44.09    2.13
   0   7  -2   44.99    2.13
   0   7   2   40.02    2.05
   0   7   2   42.97    1.99
  -1   7   2   14.92    0.72
  -1  -7  -2   14.20    0.72
   1   7  -2   13.91    0.75
   1   7  -2   13.41    0.74
  -1   7   2   14.20    0.69
   1   7  -2   15.07    0.74
  -1   7   2   14.18    0.71
  -1   7   2   15.37    0.73
  -1   7   2   14.95    0.70
   1   7  -2   15.34    0.75
  -1   7   2   14.09    0.72
  -1   7   2   15.75    0.73
   1   7  -2   15.64    0.71
  -1   7   2   14.48    0.73
   1   7  -2   15.72    0.73
  -1   7   2   13.72    0.71
   1   7   2   13.91    0.72
   1  -7  -2   13.71    0.71
   1   7   2   15.63    0.74
   1   7   2   15.01    0.70
   1   7   2   14.10    0.74
   1   7   2   14.52    0.72
  -1   7  -2   13.80    0.74
   1   7   2   15.62    0.73
  -1   7  -2   14.02    0.69
   1  -7  -2   13.89    0.71
  -1   7  -2   15.21    0.71
   1   7   2   14.56    0.72
  -1   7  -2   15.20    0.73
   1   7   2   15.01    0.72
  -1   7  -2   15.78    0.75
  -1   7  -2   13.54    0.74
  -2   7   2   16.15    0.75
  -2   7   2   14.32    0.76
   2   7  -2   16.14    0.79
  -2   7   2   14.59    0.78
   2   7  -2   15.77    0.74
  -2   7   2   16.04    0.76
  -2   7   2   14.27    0.76
   2   7  -2   15.86    0.77
  -2   7   2   16.02    0.78
   2   7  -2   16.38    0.78
  -2   7   2   14.99    0.74
   2  -7  -2   13.09    0.76
  -2   7  -2   15.83    0.78
  -2   7  -2   15.40    0.74
  -2   7  -2   14.92    0.74
   2   7   2   15.47    0.77
  -2   7  -2   16.11    0.79
   2   7   2   16.26    0.77
   2   7   2   15.47    0.77
   2   7   2   16.61    0.78
   2   7   2   14.93    0.74
   3   7  -2    1.88    0.13
   3   7  -2    1.77    0.13
  -3   7   2    1.62    0.13
  -3   7   2    1.79    0.13
   3   7  -2    1.79    0.14
  -3   7   2    1.79    0.12
  -3   7   2    1.69    0.12
  -3   7  -2    1.88    0.12
   3   7   2    1.84    0.12
  -3   7  -2    1.72    0.13
  -3   7  -2    1.68    0.14
  -3   7  -2    1.88    0.13
   3   7   2    1.74    0.12
   3   7   2    1.88    0.13
   3   7   2    1.78    0.13
  -4   7   2   12.51    0.63
  -4   7   2   11.04    0.52
  -4   7   2   12.69    0.61
   4   7  -2   12.61    0.63
  -4   7   2   10.45    0.54
  -4   7   2   11.56    0.45
   4   7  -2   13.20    0.64
  -4   7   2   12.60    0.64
   4   7  -2   13.15    0.65
  -4   7   2   12.98    0.61
   4   7   2   12.78    0.65
  -4   7  -2   13.16    0.64
  -4   7  -2   13.11    0.62
  -4   7  -2   12.66    0.61
   4   7   2   11.66    0.60
   4   7   2   13.17    0.63
  -4   7  -2   11.04    0.51
  -4   7  -2   12.98    0.65
   4   7   2   11.52    0.50
   4   7   2   12.98    0.63
  -5   7   2    5.11    0.26
  -5   7   2    5.69    0.22
  -5   7   2    5.44    0.24
  -5   7   2    5.62    0.24
  -5   7   2    6.30    0.32
  -5   7   2    5.92    0.26
   5   7  -2    5.98    0.33
   5   7  -2    5.80    0.25
   5   7  -2    6.07    0.34
   5   7  -2    5.91    0.35
  -5   7   2    5.61    0.25
   5   7  -2    5.66    0.22
  -5   7   2    5.99    0.33
  -5   7   2    5.95    0.32
  -5   7   2    6.21    0.22
  -5   7  -2    5.86    0.22
  -5   7  -2    6.41    0.34
   5   7   2    6.14    0.34
   5   7   2    5.94    0.24
  -5   7  -2    6.26    0.35
  -5   7  -2    5.67    0.25
  -5   7  -2    6.03    0.32
   5   7   2    5.96    0.22
  -5   7  -2    6.07    0.34
   5   7   2    6.17    0.34
   5   7   2    6.42    0.33
   5   7   2    5.39    0.25
  -5   7  -2    5.98    0.22
  -5   7  -2    5.29    0.25
   5   7   2    5.78    0.22
  -6   7   2    4.14    0.26
   6   7  -2    4.27    0.17
  -6   7   2    4.58    0.20
  -6   7   2    4.61    0.28
   6   7  -2    4.39    0.19
   6   7  -2    4.30    0.29
  -6   7   2    4.30    0.26
  -6   7   2    4.29    0.16
  -6   7   2    4.28    0.18
  -6   7   2    3.98    0.20
  -6   7   2    4.17    0.19
   6   7  -2    4.26    0.27
  -6   7   2    4.39    0.16
  -6   7   2    4.29    0.18
   6   7   2    4.39    0.18
   6   7   2    4.29    0.26
  -6   7  -2    4.26    0.27
  -6   7  -2    4.18    0.17
  -6   7  -2    4.24    0.17
   6   7   2    4.47    0.27
  -6   7  -2    4.20    0.28
  -6   7  -2    4.28    0.26
   6   7   2    4.34    0.17
   6   7   2    4.48    0.17
   6   7   2    3.98    0.27
  -6   7  -2    4.45    0.19
  -7   7   2   20.61    0.77
  -7   7   2   22.58    0.93
   7   7  -2   21.80    0.88
  -7   7   2   22.66    0.78
   7   7  -2   20.65    0.78
  -7   7   2   20.46    0.93
  -7   7   2   19.96    1.05
   7   7   2   22.57    0.78
  -7   7  -2   22.60    0.93
   7   7   2   22.01    0.88
   7   7   2   21.27    0.77
  -7   7  -2   20.47    1.05
  -7   7  -2   20.45    0.77
  -7   7  -2   21.50    0.78
  -8   7   2    4.80    0.24
   8   7  -2    5.11    0.20
  -8   7   2    5.22    0.20
  -8   7   2    5.44    0.24
   8   7  -2    5.13    0.22
  -8   7   2    5.06    0.20
  -8   7  -2    4.80    0.20
   8   7   2    5.08    0.22
  -8   7  -2    5.50    0.22
   8   7   2    5.38    0.20
  -8   7  -2    5.27    0.20
  -8   7  -2    5.38    0.24
   9   7  -2    0.19    0.04
  -9   7   2    0.25    0.03
   9   7  -2    0.21    0.04
  -9   7   2    0.18    0.03
   9   7  -2    0.23    0.03
  -9   7   2    0.26    0.02
  -9   7   2    0.20    0.03
  -9   7  -2    0.27    0.03
   9   7   2    0.23    0.02
   9   7   2    0.23    0.03
  -9   7  -2    0.27    0.04
   9   7   2    0.25    0.03
  10   7  -2    3.07    0.13
  10   7  -2    3.19    0.12
 -10   7   2    3.22    0.11
 -10   7   2    2.83    0.14
 -10   7   2    2.93    0.12
 -10  -7   2    2.97    0.14
  10   7   2    3.19    0.14
  10   7   2    3.28    0.12
 -10   7  -2    3.04    0.14
 -10   7  -2    3.01    0.12
   0   8  -2    1.44    0.10
   0  -8  -2    1.27    0.09
   0   8  -2    1.50    0.10
   0   8  -2    1.63    0.11
   0   8   2    1.45    0.10
   0   8   2    1.29    0.08
   0   8   2    1.50    0.08
   0   8   2    1.43    0.08
   0   8   2    1.54    0.12
   0   8   2    1.34    0.09
   0   8   2    1.38    0.08
   0   8   2    1.35    0.08
   1   8  -2   57.57    2.80
  -1   8   2   56.16    2.84
  -1   8   2   58.74    2.85
   1   8  -2   59.46    2.68
   1   8  -2   60.80    2.77
  -1   8   2   55.14    2.80
   1   8  -2   61.38    2.85
  -1   8   2   54.33    2.65
  -1   8   2   59.89    2.77
  -1   8   2   59.55    2.81
  -1   8   2   59.59    2.67
  -1   8   2   49.74    2.74
   1   8   2   60.97    2.86
   1   8   2   58.12    2.67
   1  -8  -2   48.54    2.74
  -1   8  -2   58.19    2.67
   1   8   2   62.15    2.82
  -1   8  -2   54.42    2.65
   1   8   2   51.30    2.75
  -1   8  -2   58.66    2.80
  -1   8  -2   61.86    2.85
   1   8   2   54.95    2.79
   1   8   2   53.46    2.84
   1   8   2   59.42    2.77
  -2   8   2   11.19    0.63
  -2   8   2   12.78    0.63
   2   8  -2   13.04    0.64
   2   8  -2   12.43    0.64
  -2   8   2   12.95    0.61
   2   8  -2   12.61    0.65
  -2   8   2   12.08    0.60
  -2   8   2   12.96    0.62
  -2   8   2   11.61    0.62
   2   8  -2   12.83    0.61
  -2   8  -2   13.19    0.62
   2   8   2   12.96    0.64
   2   8   2   12.55    0.63
  -2   8  -2   12.73    0.65
  -2   8  -2   12.48    0.63
   2   8   2   11.88    0.60
  -2   8  -2   12.15    0.60
   2   8   2   12.51    0.64
  -3   8   2   56.05    2.83
   3   8  -2   57.62    2.85
   3   8  -2   56.80    2.75
   3   8  -2   55.86    2.79
   3   8  -2   56.67    2.66
  -3   8   2   54.02    2.64
  -3   8   2   56.89    2.78
  -3   8   2   59.51    2.67
   3   8   2   59.63    2.79
  -3   8  -2   59.16    2.66
   3   8   2   56.95    2.83
  -3   8  -2   56.23    2.65
  -3   8  -2   57.78    2.79
   3   8   2   57.40    2.76
   3   8   2   54.08    2.65
  -3   8  -2   55.07    2.84
  -4   8   2    3.42    0.20
   4   8  -2    3.04    0.12
  -4   8   2    3.15    0.14
   4   8  -2    3.16    0.21
  -4   8   2    3.11    0.15
   4   8  -2    3.32    0.22
  -4   8   2    3.24    0.19
  -4   8   2    3.41    0.19
  -4   8   2    3.55    0.20
   4   8  -2    3.15    0.15
   4   8  -2    3.07    0.14
   4   8  -2    3.01    0.13
   4   8  -2    3.39    0.21
  -4   8   2    3.14    0.12
  -4   8   2    3.16    0.15
  -4   8   2    3.25    0.12
  -4   8   2    3.39    0.15
  -4   8  -2    3.61    0.20
   4   8   2    3.18    0.12
  -4   8  -2    3.48    0.21
   4   8   2    3.24    0.12
   4   8   2    3.09    0.13
   4   8   2    3.47    0.21
   4   8   2    2.95    0.15
   4   8   2    3.51    0.20
  -4   8  -2    3.29    0.14
  -4   8  -2    3.28    0.21
  -4   8  -2    3.17    0.13
   4   8   2    3.02    0.15
  -4   8  -2    3.37    0.20
   4   8   2    3.24    0.20
  -4   8  -2    3.20    0.12
  -4   8  -2    3.11    0.15
   4   8   2    3.27    0.15
   4   8   2    2.99    0.19
  -5   8   2    3.98    0.24
   5   8  -2    3.92    0.23
   5   8  -2    3.49    0.15
  -5   8   2    3.87    0.15
  -5   8   2    4.06    0.24
  -5   8   2    4.02    0.23
   5   8  -2    3.72    0.24
  -5   8   2    3.86    0.18
   5   8  -2    3.60    0.17
  -5   8   2    3.84    0.18
   5   8  -2    3.85    0.15
  -5   8   2    3.81    0.17
   5   8  -2    3.92    0.25
  -5   8   2    3.84    0.15
  -5   8   2    4.45    0.25
  -5   8  -2    3.71    0.15
  -5   8  -2    3.95    0.24
  -5   8  -2    3.55    0.17
  -5   8  -2    4.10    0.25
   5   8   2    4.01    0.15
  -5   8  -2    3.93    0.24
  -5   8  -2    3.74    0.15
   5   8   2    3.86    0.17
   5   8   2    3.98    0.15
   5   8   2    3.87    0.25
  -5   8  -2    4.06    0.17
   5   8   2    4.02    0.16
  -5   8  -2    3.90    0.25
   5   8   2    4.07    0.25
   5   8   2    3.54    0.17
   5   8   2    3.88    0.24
  -6   8   2    3.97    0.15
  -6   8   2    3.52    0.24
   6   8  -2    3.66    0.26
  -6   8   2    3.56    0.24
   6   8  -2    3.94    0.15
   6   8  -2    4.06    0.17
  -6   8   2    4.02    0.15
   6   8  -2    3.28    0.26
  -6   8   2    3.94    0.18
  -6   8   2    3.96    0.26
  -6   8   2    3.88    0.17
  -6   8   2    4.19    0.19
   6   8   2    3.90    0.16
   6   8   2    3.74    0.25
   6   8   2    3.93    0.15
   6   8   2    3.54    0.25
  -6   8  -2    3.24    0.25
   6   8   2    3.99    0.15
  -6   8  -2    3.95    0.15
  -6   8  -2    4.01    0.17
   6   8   2    3.83    0.24
  -6   8  -2    3.85    0.15
  -6   8  -2    3.89    0.26
   6   8   2    4.19    0.18
  -6   8  -2    3.65    0.25
  -6   8  -2    3.63    0.17
   7   8  -2    9.27    0.39
  -7   8   2    9.87    0.42
  -7   8   2    8.93    0.34
  -7   8   2    9.36    0.34
   7   8  -2    9.42    0.35
   7   8  -2    9.14    0.40
   7   8   2    9.41    0.38
   7   8   2    9.48    0.35
   7   8   2    9.26    0.35
  -7   8  -2    9.20    0.35
  -7   8  -2    9.00    0.34
   7   8   2    9.57    0.40
  -7   8  -2    9.18    0.38
  -7   8  -2    9.55    0.41
   8   8  -2    1.59    0.08
  -8   8   2    1.47    0.07
   8   8  -2    1.53    0.08
   8   8  -2    1.53    0.08
  -8   8   2    1.54    0.08
  -8   8   2    1.38    0.09
   8   8   2    1.51    0.08
  -8   8  -2    1.63    0.09
  -8   8  -2    1.39    0.08
   8   8   2    1.58    0.07
   8   8   2    1.60    0.08
   8   8   2    1.47    0.09
  -8   8  -2    1.64    0.07
   9   8  -2    0.68    0.04
  -9   8   2    0.67    0.05
   9   8  -2    0.70    0.05
  -9   8   2    0.67    0.04
   9   8  -2    0.64    0.04
  -9   8   2    0.65    0.04
  -9   8  -2    0.60    0.05
   9   8   2    0.57    0.05
   9   8   2    0.70    0.05
  -9   8  -2    0.63    0.05
  -9   8  -2    0.59    0.05
  10   8  -2    2.83    0.13
 -10   8   2    2.79    0.11
 -10   8   2    2.65    0.13
 -10   8  -2    2.82    0.10
 -10   8  -2    2.67    0.13
  10   8   2    2.84    0.11
  10   8   2    2.90    0.13
   0   9   2    6.16    0.30
   0   9   2    6.27    0.33
   0   9  -2    6.26    0.32
   0   9  -2    5.94    0.32
   0   9   2    6.24    0.31
   0   9   2    5.63    0.31
   0   9   2    5.93    0.31
   0   9   2    5.94    0.30
   0   9  -2    6.45    0.33
   1   9  -2    4.50    0.25
  -1   9   2    4.46    0.22
  -1   9   2    4.58    0.23
  -1   9   2    4.65    0.25
  -1   9   2    4.70    0.22
  -1   9   2    4.45    0.23
   1   9  -2    4.78    0.26
  -1   9   2    3.96    0.23
   1   9  -2    4.51    0.25
   1   9  -2    4.61    0.27
   1   9   2    4.21    0.24
  -1   9  -2    4.48    0.25
   1   9   2    4.68    0.24
   1   9   2    4.56    0.25
   1   9   2    4.31    0.23
  -1   9  -2    4.76    0.26
  -1   9  -2    4.50    0.25
   1   9   2    4.69    0.23
   1   9   2    4.71    0.26
  -2   9   2   15.53    0.76
  -2   9   2   14.39    0.76
   2   9  -2   15.48    0.78
   2   9  -2   16.01    0.76
  -2   9   2   14.57    0.77
   2   9  -2   16.13    0.78
  -2   9   2   14.65    0.74
   2   9  -2   16.13    0.80
  -2   9   2   15.34    0.75
  -2   9   2   15.85    0.77
  -2   9  -2   15.55    0.78
  -2   9  -2   15.74    0.75
   2   9   2   15.54    0.78
   2   9   2   15.10    0.75
   2   9   2   16.00    0.77
  -2   9  -2   16.58    0.80
  -2   9  -2   14.10    0.74
   2   9   2   16.03    0.78
  -3   9   2    3.81    0.22
  -3   9   2    3.51    0.14
  -3   9   2    3.63    0.16
   3   9  -2    3.41    0.14
  -3   9   2    3.61    0.13
  -3   9   2    3.91    0.20
  -3   9   2    3.52    0.16
  -3   9   2    3.64    0.22
   3   9  -2    3.62    0.14
   3   9  -2    3.42    0.16
  -3   9   2    3.76    0.17
   3   9  -2    3.94    0.23
   3   9  -2    3.54    0.16
  -3   9   2    3.42    0.17
   3   9  -2    3.96    0.23
   3   9  -2    3.75    0.22
  -3   9   2    3.75    0.20
   3   9  -2    3.96    0.23
  -3   9  -2    3.78    0.14
  -3   9  -2    3.51    0.16
   3   9   2    3.70    0.14
  -3   9  -2    3.52    0.15
   3   9   2    3.41    0.21
  -3   9  -2    3.93    0.22
  -3   9  -2    3.90    0.22
  -3   9  -2    3.61    0.14
   3   9   2    3.85    0.21
  -3   9  -2    3.95    0.22
  -3   9  -2    3.62    0.17
   3   9   2    4.08    0.23
  -3   9  -2    3.92    0.22
   3   9   2    3.60    0.17
   3   9   2    3.76    0.21
   3   9   2    3.61    0.18
   3   9   2    3.52    0.14
   3   9   2    3.44    0.16
   4   9  -2   29.66    1.31
  -4   9   2   31.10    1.13
  -4   9   2   31.68    1.49
  -4   9   2   31.33    1.57
  -4   9   2   30.75    1.12
   4   9  -2   29.33    1.12
   4   9  -2   31.69    1.55
  -4   9   2   31.20    1.30
  -4   9   2   32.85    1.31
  -4   9   2   32.57    1.50
   4   9  -2   33.08    1.60
   4   9  -2   31.02    1.27
   4   9  -2   33.25    1.57
  -4   9   2   30.91    1.35
  -4   9   2   31.54    1.24
   4   9  -2   32.00    1.13
  -4   9   2   32.44    1.55
   4   9  -2   32.55    1.50
   4   9   2   30.47    1.13
   4   9   2   30.63    1.58
  -4   9  -2   31.50    1.12
  -4   9  -2   30.03    1.13
   4   9   2   32.53    1.55
   4   9   2   28.16    1.24
  -4   9  -2   32.29    1.50
   4   9   2   29.66    1.30
  -4   9  -2   30.88    1.27
   4   9   2   32.71    1.55
  -4   9  -2   30.91    1.30
   4   9   2   31.14    1.31
  -4   9  -2   32.03    1.59
   4   9   2   31.32    1.12
  -4   9  -2   31.54    1.49
   4   9   2   30.75    1.37
  -4   9  -2   31.73    1.56
   5   9  -2   42.58    1.78
  -5   9   2   43.09    1.69
   5   9  -2   40.70    2.09
   5   9  -2   42.39    2.16
  -5   9   2   44.04    1.54
  -5   9   2   44.36    1.53
  -5   9   2   41.02    2.14
  -5   9   2   44.07    1.84
   5   9  -2   42.07    2.03
   5   9  -2   42.32    1.53
  -5   9   2   43.66    2.03
  -5   9   2   42.26    2.10
   5   9  -2   44.33    1.54
  -5   9   2   42.90    2.02
  -5   9   2   42.72    1.78
   5   9  -2   43.50    2.13
   5   9  -2   41.84    1.74
  -5   9  -2   41.38    2.16
   5   9   2   43.64    1.79
   5   9   2   43.07    1.74
   5   9   2   41.77    2.11
  -5   9  -2   43.72    2.12
   5   9   2   43.26    1.54
  -5   9  -2   43.04    1.78
  -5   9  -2   42.29    1.73
   5   9   2   42.92    2.10
   5   9   2   40.98    1.77
  -5   9  -2   43.65    1.54
  -5   9  -2   41.57    2.02
  -5   9  -2   43.14    1.53
   5   9   2   40.74    1.86
   5   9   2   44.47    1.53
   5   9   2   41.10    2.15
  -5   9  -2   43.66    2.03
  -6   9   2    8.11    0.35
  -6   9   2    8.01    0.33
   6   9  -2    7.76    0.30
  -6   9   2    8.31    0.36
  -6   9   2    7.82    0.43
   6   9  -2    7.66    0.44
   6   9  -2    8.15    0.35
  -6   9   2    7.98    0.30
   6   9  -2    8.26    0.30
   6   9  -2    6.99    0.45
  -6   9   2    8.24    0.30
   6   9  -2    8.48    0.34
  -6   9  -2    8.27    0.36
   6   9   2    8.00    0.30
  -6   9  -2    7.78    0.35
  -6   9  -2    8.29    0.30
   6   9   2    8.28    0.35
   6   9   2    8.07    0.30
   6   9   2    8.30    0.33
  -6   9  -2    7.89    0.33
  -6   9  -2    8.21    0.30
   6   9   2    7.39    0.45
  -6   9  -2    8.14    0.44
   7   9  -2    1.24    0.06
  -7   9   2    1.27    0.06
   7   9  -2    1.16    0.07
   7   9  -2    1.53    0.09
  -7   9   2    1.24    0.09
  -7   9   2    1.23    0.06
  -7   9  -2    1.29    0.07
  -7   9  -2    1.17    0.06
   7   9   2    1.14    0.06
   7   9   2    1.22    0.06
  -7   9  -2    1.19    0.09
   8   9  -2    2.73    0.12
  -8   9   2    2.75    0.13
  -8   9   2    2.70    0.10
  -8   9   2    2.71    0.11
   8   9  -2    2.91    0.12
   8   9  -2    2.80    0.14
   8   9   2    2.66    0.13
  -8   9  -2    2.58    0.11
  -8   9  -2    2.65    0.14
  -8   9  -2    2.49    0.11
   8   9   2    2.65    0.11
   8   9   2    2.72    0.11
   9   9  -2    5.52    0.21
  -9   9   2    5.56    0.25
  -9   9   2    5.66    0.21
   9   9  -2    5.57    0.24
   9   9   2    5.79    0.24
   9   9   2    5.45    0.21
  -9   9  -2    5.62    0.21
  -9   9  -2    5.67    0.25
   9   9   2    5.49    0.21
  -9   9  -2    5.31    0.21
   0  10   2   16.84    0.79
   0  10   2   15.78    0.64
   0  10  -2   15.24    0.58
   0  10  -2   16.96    0.81
   0  10  -2   16.79    0.83
   0  10   2   15.79    0.68
   0  10  -2   15.30    0.58
   0  10   2   16.14    0.67
   0  10   2   16.21    0.58
   0  10   2   16.79    0.81
   0  10  -2   16.90    0.79
   0  10  -2   15.32    0.64
   0  10   2   15.71    0.71
   1  10  -2   15.81    0.60
   1  10  -2   15.44    0.67
  -1  10   2   15.65    0.69
   1  10  -2   17.27    0.84
  -1  10   2   16.07    0.59
  -1  10   2   16.15    0.66
   1  10  -2   17.73    0.84
   1  10  -2   17.09    0.85
   1  10  -2   16.34    0.66
  -1  10   2   16.65    0.70
   1  10  -2   17.40    0.81
  -1  10   2   17.09    0.69
  -1  10   2   17.51    0.81
   1  10  -2   16.42    0.60
   1  10   2   17.56    0.83
  -1  10  -2   16.56    0.60
   1  10   2   16.19    0.70
  -1  10  -2   16.64    0.69
  -1  10  -2   15.56    0.66
   1  10   2   15.62    0.59
   1  10   2   17.19    0.80
   1  10   2   17.22    0.81
   1  10   2   16.08    0.66
   1  10   2   16.35    0.69
   1  10   2   16.36    0.73
  -1  10  -2   17.91    0.83
   1  10   2   15.59    0.83
   1  10   2   17.86    0.84
   1  10   2   16.03    0.59
   1  10   2   15.98    0.81
  -1  10  -2   17.22    0.81
  -1  10  -2   16.28    0.60
  -1  10  -2   15.98    0.69
  -1  10  -2   17.28    0.85
  -2  10   2    3.11    0.19
   2  10  -2    3.46    0.21
  -2  10   2    2.67    0.15
   2  10  -2    3.32    0.14
  -2  10   2    3.51    0.20
  -2  10   2    3.45    0.15
  -2  10   2    3.31    0.14
   2  10  -2    3.08    0.15
   2  10  -2    3.41    0.13
   2  10  -2    3.26    0.13
   2  10  -2    3.10    0.14
  -2  10   2    3.37    0.15
  -2  10   2    3.37    0.12
  -2  10   2    3.24    0.15
   2  10  -2    3.19    0.20
   2  10  -2    3.46    0.22
   2  10  -2    3.40    0.21
   2  10   2    3.19    0.19
   2  10   2    3.31    0.14
  -2  10  -2    3.26    0.14
  -2  10  -2    3.15    0.12
   2  10   2    3.32    0.15
   2  10   2    3.30    0.18
  -2  10  -2    3.34    0.21
  -2  10  -2    3.28    0.15
   2  10   2    3.48    0.16
  -2  10  -2    3.42    0.12
  -2  10  -2    3.52    0.20
  -2  10  -2    3.15    0.14
   2  10   2    3.51    0.22
  -2  10  -2    3.25    0.15
   2  10   2    3.17    0.12
  -2  10  -2    3.38    0.20
   2  10   2    3.52    0.18
   2  10   2    3.21    0.12
   2  10   2    3.20    0.15
  -3  10   2   11.13    0.55
   3  10  -2   11.03    0.40
   3  10  -2   11.16    0.58
   3  10  -2   11.19    0.40
   3  10  -2   11.57    0.56
  -3  10   2   10.79    0.54
   3  10  -2   11.38    0.58
   3  10  -2   10.50    0.47
   3  10  -2   11.19    0.59
  -3  10   2   11.40    0.56
   3  10  -2   10.80    0.45
  -3  10   2   10.48    0.39
  -3  10   2   10.51    0.55
  -3  10   2   10.92    0.46
  -3  10   2   11.25    0.47
  -3  10   2   10.99    0.44
  -3  10   2   10.40    0.48
  -3  10   2   11.02    0.40
  -3  10  -2   11.76    0.56
  -3  10  -2   10.45    0.44
  -3  10  -2   10.09    0.48
   3  10   2   11.06    0.40
  -3  10  -2   10.71    0.55
   3  10   2   11.42    0.40
   3  10   2   10.59    0.55
  -3  10  -2   11.03    0.47
   3  10   2   11.70    0.58
  -3  10  -2   11.20    0.40
   3  10   2   11.08    0.47
  -3  10  -2   11.11    0.47
  -3  10  -2   11.01    0.58
   3  10   2   11.28    0.49
   3  10   2   10.39    0.44
   3  10   2   10.90    0.46
   3  10   2   11.15    0.57
  -3  10  -2   10.42    0.45
   3  10   2   11.36    0.56
  -3  10  -2   10.82    0.40
  -3  10  -2   11.58    0.57
  -4  10   2    3.02    0.18
   4  10  -2    3.21    0.21
  -4  10   2    3.33    0.15
   4  10  -2    3.32    0.13
  -4  10   2    3.42    0.15
   4  10  -2    3.24    0.21
   4  10  -2    3.16    0.15
  -4  10   2    3.38    0.22
   4  10  -2    3.18    0.22
  -4  10   2    3.13    0.18
  -4  10   2    3.27    0.14
   4  10  -2    3.30    0.22
   4  10  -2    3.28    0.14
  -4  10   2    3.15    0.15
  -4  10   2    3.24    0.12
  -4  10   2    3.09    0.21
   4  10  -2    3.31    0.13
  -4  10   2    3.24    0.12
  -4  10  -2    2.93    0.14
   4  10   2    3.25    0.15
  -4  10  -2    3.49    0.22
  -4  10  -2    3.21    0.12
   4  10   2    3.15    0.21
   4  10   2    3.24    0.16
   4  10   2    3.06    0.20
   4  10   2    2.96    0.14
  -4  10  -2    3.29    0.21
  -4  10  -2    3.21    0.21
   4  10   2    3.31    0.20
   4  10   2    3.33    0.12
   4  10   2    3.08    0.15
  -4  10  -2    3.23    0.15
   4  10   2    3.22    0.13
  -4  10  -2    3.32    0.13
  -4  10  -2    3.21    0.16
  -4  10  -2    3.20    0.21
   5  10  -2   28.38    1.47
  -5  10   2   30.97    1.27
   5  10  -2   30.18    1.06
   5  10  -2   30.42    1.06
  -5  10   2   27.59    1.45
  -5  10   2   30.85    1.17
   5  10  -2   26.97    1.45
   5  10  -2   26.92    1.50
  -5  10   2   30.58    1.05
  -5  10   2   30.24    1.22
  -5  10   2   28.03    1.40
   5  10  -2   27.03    1.41
   5  10  -2   29.95    1.19
  -5  10   2   30.62    1.05
   5  10  -2   29.93    1.23
  -5  10   2   27.72    1.47
  -5  10   2   28.71    1.41
   5  10   2   28.40    1.22
   5  10   2   26.99    1.46
   5  10   2   31.55    1.05
  -5  10  -2   30.13    1.22
  -5  10  -2   28.58    1.47
   5  10   2   30.78    1.23
  -5  10  -2   28.75    1.41
   5  10   2   27.48    1.49
  -5  10  -2   29.10    1.41
  -5  10  -2   31.04    1.27
   5  10   2   29.14    1.28
  -5  10  -2   30.37    1.06
  -5  10  -2   31.62    1.06
   5  10   2   28.25    1.46
   5  10   2   29.44    1.06
   6  10  -2   34.73    1.44
   6  10  -2   35.44    1.48
   6  10  -2   35.66    1.28
  -6  10   2   34.92    1.47
  -6  10   2   35.41    1.40
  -6  10   2   35.30    1.27
  -6  10   2   36.19    1.53
  -6  10   2   36.80    1.27
   6  10  -2   35.55    1.27
  -6  10  -2   35.58    1.28
   6  10   2   35.46    1.27
  -6  10  -2   35.09    1.27
  -6  10  -2   31.75    1.68
  -6  10  -2   36.83    1.53
   6  10   2   35.14    1.48
  -6  10  -2   35.43    1.47
   6  10   2   36.27    1.28
   7  10  -2    4.33    0.18
  -7  10   2    4.35    0.16
   7  10  -2    3.84    0.18
   7  10  -2    4.16    0.19
   7  10  -2    4.54    0.17
  -7  10   2    4.35    0.20
   7  10  -2    4.03    0.17
  -7  10   2    4.48    0.16
  -7  10   2    3.90    0.19
   7  10   2    4.25    0.16
  -7  10  -2    4.48    0.21
  -7  10  -2    4.17    0.16
   7  10   2    4.35    0.17
  -7  10  -2    4.30    0.17
   7  10   2    4.35    0.20
   8  10  -2    1.02    0.08
   8  10  -2    0.97    0.06
  -8  10   2    0.94    0.05
  -8  10   2    1.00    0.08
  -8  10  -2    1.09    0.06
   8  10   2    0.97    0.05
  -8  10  -2    0.97    0.07
  -8  10  -2    1.01    0.05
   8  10   2    1.00    0.07
   8  10   2    0.94    0.05
   9  10  -2    0.41    0.03
  -9  10   2    0.40    0.03
  -9  10   2    0.37    0.03
   9  10  -2    0.38    0.04
   9  10   2    0.35    0.03
  -9  10  -2    0.36    0.03
   9  10   2    0.30    0.03
  -9  10  -2    0.28    0.03
   9  10   2    0.40    0.04
  -9  10  -2    0.39    0.02
   0  11  -2    5.00    0.22
   0  11   2    5.48    0.30
   0  11   2    5.15    0.21
   0  11  -2    4.92    0.22
   0  11  -2    4.87    0.22
   0  11  -2    5.39    0.28
   0  11  -2    5.15    0.29
   0  11   2    5.13    0.22
   0  11   2    5.15    0.24
   0  11   2    4.95    0.19
   0  11  -2    5.14    0.21
   0  11   2    4.72    0.22
   0  11   2    5.14    0.23
   0  11   2    5.18    0.29
   0  11  -2    5.42    0.29
   0  11  -2    5.25    0.19
   0  11  -2    4.92    0.19
  -1  11   2   16.85    0.80
   1  11  -2   16.74    0.84
  -1  11   2   17.05    0.68
  -1  11   2   16.07    0.72
   1  11  -2   14.41    0.68
   1  11  -2   16.85    0.59
  -1  11   2   15.64    0.68
   1  11  -2   16.87    0.81
   1  11  -2   16.62    0.65
  -1  11   2   16.38    0.65
  -1  11   2   16.53    0.69
   1  11  -2   16.53    0.59
   1  11  -2   16.92    0.82
   1  11  -2   15.63    0.69
  -1  11   2   16.23    0.58
   1  11  -2   15.72    0.68
  -1  11  -2   16.66    0.82
  -1  11  -2   15.91    0.68
  -1  11  -2   16.77    0.84
  -1  11  -2   15.50    0.59
   1  11   2   16.04    0.59
   1  11   2   16.53    0.80
  -1  11  -2   15.95    0.65
  -1  11  -2   16.72    0.69
   1  11   2   16.33    0.83
   1  11   2   16.36    0.68
  -1  11  -2   16.70    0.80
  -1  11  -2   15.64    0.69
   1  11   2   16.30    0.65
   1  11   2   16.21    0.69
   1  11   2   16.58    0.72
  -1  11  -2   16.63    0.59
   2  11  -2    1.99    0.09
  -2  11   2    2.05    0.10
   2  11  -2    1.81    0.10
   2  11  -2    1.94    0.08
   2  11  -2    1.98    0.16
   2  11  -2    1.82    0.09
  -2  11   2    2.04    0.10
  -2  11   2    1.87    0.10
  -2  11   2    2.02    0.08
   2  11  -2    2.03    0.08
   2  11  -2    1.98    0.08
  -2  11   2    2.01    0.16
   2  11  -2    1.86    0.17
   2  11  -2    1.86    0.15
   2  11  -2    2.04    0.14
  -2  11   2    1.95    0.10
  -2  11   2    1.69    0.10
  -2  11  -2    2.00    0.08
  -2  11  -2    2.13    0.14
   2  11   2    1.93    0.10
  -2  11  -2    1.89    0.16
   2  11   2    2.12    0.11
   2  11   2    2.01    0.10
   2  11   2    1.88    0.11
   2  11   2    1.94    0.08
  -2  11  -2    1.96    0.09
   2  11   2    1.93    0.10
  -2  11  -2    1.98    0.14
  -2  11  -2    2.00    0.08
   2  11   2    1.94    0.17
   2  11   2    1.94    0.07
  -2  11  -2    2.08    0.10
   2  11   2    1.89    0.11
   2  11   2    1.95    0.14
  -2  11  -2    1.96    0.10
  -3  11   2    1.50    0.14
   3  11  -2    1.36    0.07
  -3  11   2    1.38    0.06
  -3  11   2    1.48    0.07
   3  11  -2    1.40    0.06
   3  11  -2    1.40    0.07
   3  11  -2    1.35    0.15
   3  11  -2    1.29    0.13
   3  11  -2    1.41    0.14
  -3  11   2    1.38    0.08
  -3  11   2    1.46    0.08
   3  11  -2    1.42    0.08
   3  11  -2    1.41    0.08
  -3  11   2    1.49    0.08
   3  11  -2    1.47    0.13
   3  11   2    1.50    0.09
  -3  11  -2    1.55    0.06
  -3  11  -2    1.60    0.07
   3  11   2    1.64    0.10
  -3  11  -2    1.30    0.12
  -3  11  -2    1.32    0.08
  -3  11  -2    1.60    0.15
   3  11   2    1.43    0.06
  -3  11  -2    1.38    0.08
  -3  11  -2    1.45    0.08
   3  11   2    1.37    0.07
   3  11   2    1.68    0.14
  -3  11  -2    1.52    0.12
   3  11   2    1.45    0.11
   3  11   2    1.46    0.06
   3  11   2    1.38    0.13
   3  11   2    1.51    0.09
   3  11   2    1.47    0.10
  -3  11  -2    1.50    0.08
  -4  11   2   14.69    0.57
   4  11  -2   13.76    0.51
   4  11  -2   12.95    0.73
   4  11  -2   14.59    0.57
   4  11  -2   14.77    0.51
  -4  11   2   14.93    0.60
  -4  11   2   14.31    0.61
   4  11  -2   14.37    0.60
   4  11  -2   13.03    0.73
  -4  11   2   13.84    0.71
   4  11  -2   13.88    0.71
  -4  11   2   14.38    0.51
  -4  11   2   12.92    0.69
   4  11  -2   13.61    0.74
  -4  11   2   14.52    0.59
   4  11  -2   14.44    0.57
  -4  11  -2   13.77    0.51
  -4  11  -2   13.10    0.72
   4  11   2   14.15    0.51
   4  11   2   14.89    0.60
   4  11   2   13.66    0.56
   4  11   2   15.08    0.51
   4  11   2   13.74    0.73
  -4  11  -2   13.55    0.56
  -4  11  -2   12.90    0.73
  -4  11  -2   14.03    0.70
  -4  11  -2   14.09    0.59
   4  11   2   14.09    0.73
   4  11   2   14.85    0.62
  -4  11  -2   14.43    0.51
   4  11   2   14.10    0.59
  -4  11  -2   13.85    0.61
   4  11   2   12.68    0.71
   5  11  -2   17.26    0.72
  -5  11   2   15.86    0.84
  -5  11   2   15.20    0.84
   5  11  -2   17.25    0.69
  -5  11   2   17.38    0.72
   5  11  -2   17.58    0.68
   5  11  -2   16.97    0.62
  -5  11   2   17.94    0.68
   5  11  -2   16.91    0.62
  -5  11   2   17.88    0.74
  -5  11   2   17.57    0.61
   5  11   2   15.62    0.87
  -5  11  -2   14.97    0.84
   5  11   2   18.07    0.72
   5  11   2   17.51    0.61
  -5  11  -2   16.79    0.61
  -5  11  -2   17.95    0.62
  -5  11  -2   17.45    0.74
  -5  11  -2   17.29    0.72
   5  11   2   16.63    0.71
   5  11   2   17.49    0.62
   5  11   2   16.05    0.68
  -5  11  -2   15.89    0.84
   6  11  -2    0.11    0.04
  -6  11   2    0.11    0.02
   6  11  -2    0.09    0.03
   6  11  -2    0.14    0.04
   6  11  -2    0.08    0.02
  -6  11   2    0.10    0.03
  -6  11   2    0.11    0.03
   6  11  -2    0.08    0.01
  -6  11   2    0.07    0.04
  -6  11  -2    0.07    0.02
   6  11   2    0.10    0.02
  -6  11  -2    0.12    0.04
  -6  11  -2    0.10    0.02
  -6  11  -2    0.06    0.03
   6  11   2    0.10    0.03
   6  11   2    0.06    0.03
   7  11  -2    7.29    0.27
  -7  11   2    7.33    0.32
  -7  11   2    7.41    0.26
   7  11  -2    7.05    0.27
   7  11  -2    7.09    0.31
  -7  11   2    6.78    0.31
   7  11  -2    6.46    0.29
   7  11   2    7.32    0.26
  -7  11  -2    7.26    0.27
  -7  11  -2    7.40    0.26
   7  11   2    7.17    0.31
  -7  11  -2    7.50    0.33
   7  11   2    7.06    0.27
   8  11  -2    2.53    0.12
   8  11  -2    2.45    0.10
   8  11  -2    2.36    0.11
  -8  11   2    2.60    0.10
  -8  11   2    2.60    0.12
   8  11   2    2.43    0.10
  -8  11  -2    2.43    0.09
   8  11   2    2.60    0.13
   8  11   2    2.50    0.10
  -8  11  -2    2.48    0.12
  -8  11  -2    2.57    0.10
   9  11  -2    0.48    0.04
   9  11  -2    0.45    0.03
  -9  11   2    0.39    0.02
  -9  11   2    0.37    0.04
   9  11   2    0.49    0.03
  -9  11  -2    0.46    0.04
   9  11   2    0.52    0.04
  -9  11  -2    0.49    0.04
   0  12   2    0.10    0.02
   0  12   2    0.16    0.06
   0  12  -2    0.10    0.02
   0  12   2    0.07    0.03
   0  12   2    0.16    0.04
   0  12  -2    0.15    0.05
   0  12   2    0.10    0.03
   0  12  -2    0.10    0.03
   0  12  -2    0.17    0.04
   0  12  -2    0.12    0.02
   0  12  -2    0.12    0.05
   0  12  -2    0.10    0.03
   0  12  -2    0.17    0.08
   0  12   2    0.11    0.03
   0  12   2    0.12    0.04
   0  12  -2    0.12    0.02
  -1  12   2    0.42    0.05
   1  12  -2    0.46    0.06
  -1  12   2    0.43    0.04
   1  12  -2    0.51    0.10
  -1  12   2    0.48    0.08
  -1  12   2    0.42    0.04
   1  12  -2    0.42    0.05
   1  12  -2    0.42    0.04
   1  12  -2    0.43    0.04
  -1  12   2    0.47    0.03
   1  12  -2    0.50    0.07
   1  12  -2    0.44    0.04
  -1  12   2    0.45    0.04
   1  12  -2    0.45    0.03
   1  12  -2    0.51    0.05
  -1  12  -2    0.51    0.05
   1  12   2    0.48    0.04
  -1  12  -2    0.46    0.04
  -1  12  -2    0.44    0.08
  -1  12  -2    0.49    0.07
   1  12   2    0.44    0.03
  -1  12  -2    0.45    0.06
  -1  12  -2    0.45    0.04
  -1  12  -2    0.43    0.03
  -1  12  -2    0.44    0.04
   1  12   2    0.46    0.04
   1  12   2    0.47    0.09
   1  12   2    0.52    0.10
   1  12   2    0.44    0.04
   1  12   2    0.50    0.05
   2  12  -2    2.42    0.17
   2  12  -2    2.41    0.17
  -2  12   2    2.53    0.19
  -2  12   2    2.54    0.13
   2  12  -2    2.38    0.12
  -2  12   2    2.62    0.12
  -2  12   2    2.48    0.10
   2  12  -2    2.51    0.17
   2  12  -2    2.56    0.10
   2  12  -2    2.54    0.12
   2  12  -2    2.46    0.10
   2  12  -2    2.35    0.12
  -2  12   2    2.48    0.12
  -2  12   2    2.44    0.12
   2  12   2    2.54    0.13
   2  12   2    2.43    0.10
   2  12   2    2.54    0.11
  -2  12  -2    2.37    0.17
  -2  12  -2    2.62    0.16
  -2  12  -2    2.54    0.10
  -2  12  -2    2.21    0.16
  -2  12  -2    2.43    0.12
  -2  12  -2    2.56    0.12
  -2  12  -2    2.40    0.12
   2  12   2    2.66    0.13
  -2  12  -2    2.44    0.10
   2  12   2    2.38    0.18
   2  12   2    2.46    0.18
   2  12   2    2.57    0.13
   3  12  -2   13.29    0.73
   3  12  -2   14.31    0.60
   3  12  -2   14.53    0.51
  -3  12   2   14.46    0.60
   3  12  -2   13.91    0.74
  -3  12   2   14.64    0.57
  -3  12   2   13.54    0.62
   3  12  -2   14.50    0.57
  -3  12   2   13.54    0.71
   3  12  -2   13.54    0.74
   3  12  -2   14.25    0.51
  -3  12   2   14.77    0.60
  -3  12   2   14.45    0.51
   3  12  -2   14.16    0.72
   3  12   2   14.03    0.51
  -3  12  -2   14.20    0.57
   3  12   2   15.39    0.63
   3  12   2   14.32    0.74
  -3  12  -2   13.04    0.61
  -3  12  -2   14.64    0.60
  -3  12  -2   14.80    0.51
   3  12   2   14.66    0.60
  -3  12  -2   13.33    0.73
   3  12   2   14.48    0.60
   3  12   2   14.19    0.57
   3  12   2   12.32    0.71
  -3  12  -2   13.99    0.72
  -3  12  -2   14.55    0.72
   3  12   2   13.83    0.71
   3  12   2   13.19    0.70
  -3  12  -2   14.57    0.60
  -3  12  -2   14.36    0.51
   3  12   2   14.26    0.51
  -4  12   2    6.20    0.36
   4  12  -2    5.49    0.38
  -4  12   2    6.73    0.27
   4  12  -2    6.62    0.27
  -4  12   2    6.85    0.29
   4  12  -2    6.64    0.29
   4  12  -2    6.72    0.24
  -4  12   2    7.00    0.29
  -4  12   2    6.51    0.24
  -4  12   2    6.44    0.30
   4  12  -2    6.84    0.25
   4  12   2    6.71    0.29
  -4  12  -2    6.67    0.24
  -4  12  -2    6.40    0.29
   4  12   2    6.62    0.29
  -4  12  -2    6.32    0.36
   4  12   2    6.38    0.27
  -4  12  -2    6.40    0.27
   4  12   2    6.24    0.38
   4  12   2    6.67    0.24
  -4  12  -2    6.81    0.29
   4  12   2    6.58    0.24
  -4  12  -2    6.45    0.24
  -5  12   2    1.86    0.10
   5  12  -2    1.89    0.08
   5  12  -2    1.85    0.10
  -5  12   2    1.81    0.10
   5  12  -2    1.91    0.09
  -5  12   2    1.89    0.08
   5  12  -2    1.85    0.08
  -5  12   2    1.79    0.09
   5  12   2    1.81    0.08
   5  12   2    1.68    0.09
   5  12   2    1.75    0.10
  -5  12  -2    1.71    0.10
  -5  12  -2    1.81    0.10
   5  12   2    1.69    0.09
  -5  12  -2    1.92    0.08
   5  12   2    1.82    0.07
  -5  12  -2    1.85    0.08
  -6  12   2    4.76    0.18
   6  12  -2    4.63    0.20
   6  12  -2    4.89    0.22
   6  12  -2    4.74    0.18
   6  12  -2    4.57    0.18
  -6  12   2    4.53    0.20
  -6  12   2    4.76    0.22
  -6  12   2    4.65    0.21
  -6  12  -2    4.69    0.18
   6  12   2    4.83    0.18
  -6  12  -2    4.93    0.22
  -6  12  -2    4.72    0.21
   6  12   2    4.87    0.18
  -6  12  -2    4.68    0.18
   6  12   2    4.87    0.22
  -7  12   2    7.38    0.31
   7  12  -2    7.15    0.26
  -7  12   2    6.56    0.30
  -7  12   2    7.20    0.26
   7  12  -2    7.02    0.30
   7  12  -2    7.46    0.26
   7  12  -2    6.48    0.29
  -7  12  -2    6.94    0.31
  -7  12  -2    7.25    0.26
   7  12   2    7.18    0.30
  -7  12  -2    6.36    0.30
   7  12   2    6.76    0.26
   7  12   2    7.10    0.25
  -7  12  -2    7.06    0.25
  -8  12   2    0.74    0.03
  -8  12   2    0.73    0.06
   8  12  -2    0.76    0.05
   8  12  -2    0.73    0.04
   8  12  -2    0.65    0.05
  -8  12  -2    0.80    0.07
  -8  12  -2    0.76    0.04
   8  12   2    0.90    0.07
   8  12   2    0.77    0.04
   0  13   2    1.32    0.14
   0  13   2    1.12    0.08
   0  13  -2    1.11    0.07
   0  13  -2    1.10    0.09
   0  13  -2    1.10    0.07
   0  13   2    1.10    0.05
   0  13  -2    1.09    0.07
   0  13  -2    1.11    0.13
   0  13  -2    1.17    0.05
   0  13  -2    1.16    0.06
   0  13   2    1.02    0.08
   0  13  -2    0.97    0.09
   0  13   2    1.04    0.06
   0  13  -2    1.19    0.07
   0  13   2    1.15    0.06
   1  13  -2    6.19    0.27
   1  13  -2    6.31    0.27
   1  13  -2    5.98    0.33
  -1  13   2    6.58    0.28
   1  13  -2    6.21    0.36
  -1  13   2    6.14    0.27
   1  13  -2    5.89    0.27
  -1  13   2    5.92    0.35
  -1  13   2    6.57    0.28
  -1  13   2    6.33    0.26
  -1  13   2    6.24    0.23
   1  13  -2    6.28    0.23
   1  13  -2    6.43    0.23
   1  13  -2    5.90    0.34
   1  13  -2    6.57    0.26
  -1  13  -2    6.45    0.23
   1  13   2    5.88    0.34
   1  13   2    6.46    0.23
  -1  13  -2    5.89    0.33
  -1  13  -2    6.37    0.28
  -1  13  -2    5.76    0.34
  -1  13  -2    6.65    0.23
   1  13   2    6.46    0.28
   1  13   2    6.38    0.26
  -1  13  -2    6.09    0.28
  -1  13  -2    6.38    0.36
  -1  13  -2    6.37    0.26
   1  13   2    6.36    0.27
   2  13  -2    3.53    0.14
   2  13  -2    3.29    0.16
  -2  13   2    3.46    0.16
  -2  13   2    3.53    0.13
  -2  13   2    3.59    0.16
  -2  13   2    3.50    0.16
  -2  13   2    3.14    0.23
   2  13  -2    3.35    0.23
   2  13  -2    3.42    0.13
   2  13  -2    3.18    0.16
   2  13  -2    3.62    0.16
   2  13  -2    3.04    0.20
  -2  13  -2    3.16    0.20
   2  13   2    3.56    0.13
   2  13   2    3.66    0.15
  -2  13  -2    3.66    0.17
   2  13   2    2.89    0.24
  -2  13  -2    3.45    0.15
   2  13   2    3.56    0.16
  -2  13  -2    3.50    0.13
  -2  13  -2    3.68    0.13
  -2  13  -2    3.20    0.23
  -2  13  -2    3.42    0.16
   2  13   2    3.62    0.16
  -3  13   2   24.67    1.01
   3  13  -2   25.09    0.96
  -3  13   2   24.44    0.86
   3  13  -2   23.61    0.87
  -3  13   2   22.41    1.04
  -3  13   2   25.54    1.02
   3  13  -2   24.30    0.87
   3  13  -2   21.98    1.17
   3  13  -2   23.47    1.01
  -3  13   2   24.40    0.96
  -3  13   2   21.69    1.17
  -3  13  -2   24.06    1.01
  -3  13  -2   25.13    0.87
   3  13   2   24.28    0.87
  -3  13  -2   25.18    0.87
  -3  13  -2   24.49    0.96
   3  13   2   24.42    1.02
   3  13   2   24.67    0.96
   3  13   2   23.83    1.01
  -3  13  -2   22.03    1.17
  -3  13  -2   25.53    1.01
   4  13  -2   18.18    0.71
  -4  13   2   18.25    0.75
  -4  13   2   17.74    0.71
   4  13  -2   17.94    0.64
  -4  13   2   17.84    0.77
  -4  13   2   18.23    0.64
   4  13  -2   17.95    0.64
   4  13  -2   17.52    0.75
   4  13   2   17.73    0.75
  -4  13  -2   17.72    0.64
  -4  13  -2   17.14    0.71
   4  13   2   17.91    0.64
  -4  13  -2   16.56    0.77
   4  13   2   17.87    0.75
   4  13   2   17.27    0.71
  -4  13  -2   18.02    0.64
  -4  13  -2   17.82    0.75
   5  13  -2    7.80    0.34
   5  13  -2    7.71    0.29
  -5  13   2    7.81    0.28
  -5  13   2    7.80    0.32
  -5  13   2    8.19    0.34
   5  13  -2    7.80    0.32
   5  13  -2    7.82    0.29
  -5  13   2    7.98    0.35
  -5  13  -2    8.23    0.29
  -5  13  -2    7.39    0.35
  -5  13  -2    7.94    0.28
   5  13   2    7.47    0.32
  -5  13  -2    8.04    0.34
   5  13   2    8.09    0.34
   5  13   2    7.46    0.33
   5  13   2    7.71    0.29
  -6  13   2    2.72    0.12
   6  13  -2    2.72    0.11
   6  13  -2    2.69    0.13
   6  13  -2    2.79    0.12
  -6  13   2    2.81    0.14
  -6  13   2    2.85    0.11
  -6  13   2    2.79    0.13
   6  13  -2    2.93    0.12
  -6  13  -2    2.79    0.11
  -6  13  -2    2.79    0.14
  -6  13  -2    2.70    0.14
   6  13   2    2.97    0.14
   6  13   2    2.86    0.11
   7  13  -2    2.23    0.09
   7  13  -2    2.14    0.09
  -7  13   2    2.18    0.08
   7  13  -2    2.24    0.11
  -7  13   2    2.34    0.11
  -7  13   2    1.99    0.10
  -7  13  -2    2.30    0.12
   7  13   2    2.21    0.09
  -7  13  -2    2.05    0.11
   7  13   2    2.20    0.11
  -7  13  -2    2.11    0.09
   8  13  -2    1.90    0.08
   8  13  -2    1.81    0.09
  -8  13  -2    1.91    0.07
  -8  13  -2    1.93    0.09
   8  13   2    1.72    0.07
   0  14  -2    2.31    0.11
   0  14   2    2.26    0.11
   0  14   2    2.35    0.12
   0  14  -2    2.26    0.11
   0  14   2    2.20    0.12
   0  14   2    2.06    0.11
   0  14   2    2.29    0.09
   0  14  -2    2.25    0.12
   0  14  -2    2.31    0.09
   0  14  -2    2.04    0.18
   0  14  -2    2.33    0.09
   0  14   2    2.13    0.18
   1  14  -2    1.23    0.08
   1  14  -2    1.35    0.08
  -1  14   2    1.43    0.08
   1  14  -2    1.31    0.06
  -1  14   2    1.35    0.05
   1  14  -2    1.22    0.14
   1  14  -2    1.33    0.08
   1  14  -2    1.27    0.09
  -1  14   2    1.50    0.09
   1  14  -2    1.29    0.06
  -1  14   2    1.47    0.08
  -1  14   2    1.43    0.13
  -1  14   2    1.42    0.09
  -1  14  -2    1.45    0.08
   1  14   2    1.43    0.06
   1  14   2    1.43    0.08
  -1  14  -2    1.37    0.05
  -1  14  -2    1.43    0.08
   1  14   2    1.29    0.08
   1  14   2    1.36    0.08
  -1  14  -2    1.23    0.08
  -1  14  -2    1.27    0.14
   1  14   2    1.28    0.12
  -1  14  -2    1.36    0.06
   2  14  -2   19.71    1.07
   2  14  -2   21.04    0.92
   2  14  -2   22.60    0.88
   2  14  -2   21.82    0.93
  -2  14   2   19.73    1.07
   2  14  -2   22.92    0.79
  -2  14   2   21.85    0.88
  -2  14   2   22.91    0.92
  -2  14   2   22.46    0.93
  -2  14   2   22.04    0.79
   2  14  -2   22.52    0.79
  -2  14  -2   22.33    0.88
   2  14   2   21.73    0.79
  -2  14  -2   21.61    0.93
   2  14   2   22.28    0.93
   2  14   2   22.75    0.92
  -2  14  -2   22.77    0.93
   2  14   2   22.68    0.88
  -2  14  -2   22.18    0.79
  -2  14  -2   22.08    0.79
   3  14  -2    2.35    0.09
  -3  14   2    2.38    0.09
   3  14  -2    2.40    0.12
  -3  14   2    2.27    0.12
  -3  14   2    2.44    0.12
  -3  14   2    2.33    0.12
   3  14  -2    2.08    0.11
   3  14  -2    2.33    0.10
   3  14   2    2.40    0.11
  -3  14  -2    2.29    0.11
  -3  14  -2    2.57    0.10
  -3  14  -2    2.47    0.12
  -3  14  -2    2.20    0.11
   3  14   2    2.23    0.12
   3  14   2    2.34    0.12
   3  14   2    2.23    0.09
  -4  14   2    3.75    0.17
   4  14  -2    3.51    0.15
  -4  14   2    3.61    0.16
   4  14  -2    3.47    0.13
   4  14  -2    3.44    0.16
  -4  14   2    3.44    0.13
   4  14  -2    3.54    0.14
  -4  14   2    3.41    0.16
   4  14   2    3.50    0.13
  -4  14  -2    3.41    0.15
   4  14   2    3.54    0.17
   4  14   2    3.44    0.15
   4  14   2    3.35    0.16
  -4  14  -2    3.57    0.17
  -4  14  -2    3.46    0.13
   5  14  -2    2.93    0.12
   5  14  -2    2.99    0.14
  -5  14   2    2.86    0.14
   5  14  -2    3.09    0.14
  -5  14   2    3.02    0.14
  -5  14   2    2.96    0.14
  -5  14   2    2.98    0.11
   5  14  -2    2.92    0.11
   5  14   2    3.04    0.12
   5  14   2    2.79    0.13
  -5  14  -2    3.09    0.12
   5  14   2    3.00    0.15
   5  14   2    2.72    0.13
  -5  14  -2    3.13    0.15
  -5  14  -2    2.73    0.14
   6  14  -2    7.09    0.26
   6  14  -2    6.80    0.29
  -6  14   2    7.34    0.31
   6  14  -2    7.09    0.31
   6  14  -2    7.14    0.26
  -6  14   2    6.72    0.29
  -6  14   2    7.23    0.26
  -6  14   2    7.15    0.32
  -6  14  -2    6.87    0.32
   6  14   2    7.39    0.26
  -6  14  -2    7.50    0.26
  -6  14  -2    7.32    0.31
   6  14   2    7.16    0.31
   7  14  -2    0.46    0.04
   7  14  -2    0.51    0.03
  -7  14   2    0.35    0.03
  -7  14   2    0.45    0.04
  -7  14  -2    0.44    0.03
  -7  14  -2    0.36    0.04
  -7  14  -2    0.43    0.03
   7  14   2    0.46    0.04
   7  14   2    0.44    0.03
   0  15   2    8.07    0.34
   0  15  -2    7.78    0.28
   0  15   2    7.74    0.28
   0  15  -2    7.51    0.33
   0  15   2    7.80    0.34
   0  15  -2    7.72    0.33
   0  15   2    7.75    0.32
   0  15   2    7.28    0.33
   0  15  -2    7.95    0.32
  -1  15   2    8.18    0.36
  -1  15   2    8.14    0.30
   1  15  -2    8.70    0.34
   1  15  -2    8.29    0.30
  -1  15   2    8.34    0.34
  -1  15   2    8.20    0.36
   1  15  -2    8.05    0.36
   1  15   2    8.42    0.36
   1  15   2    8.14    0.30
  -1  15  -2    8.20    0.30
  -1  15  -2    8.48    0.36
  -1  15  -2    8.21    0.34
  -1  15  -2    8.14    0.36
   1  15   2    8.53    0.34
   1  15   2    8.11    0.36
   2  15  -2    6.06    0.27
   2  15  -2    6.40    0.26
  -2  15   2    6.37    0.27
  -2  15   2    5.65    0.22
   2  15  -2    6.28    0.23
  -2  15   2    6.22    0.27
  -2  15   2    6.19    0.26
  -2  15  -2    6.29    0.27
  -2  15  -2    6.32    0.23
  -2  15  -2    6.24    0.26
   2  15   2    6.41    0.27
  -2  15  -2    6.03    0.27
   2  15   2    6.13    0.23
   2  15   2    5.98    0.28
   2  15   2    6.41    0.26
   3  15  -2   13.34    0.47
  -3  15   2   13.03    0.52
  -3  15   2   12.79    0.55
  -3  15   2   12.60    0.55
   3  15  -2   13.19    0.52
   3  15  -2   12.49    0.55
   3  15   2   13.22    0.47
   3  15   2   12.71    0.55
  -3  15  -2   13.62    0.55
   3  15   2   12.73    0.52
  -3  15  -2   12.59    0.52
  -3  15  -2   12.85    0.47
   3  15   2   13.10    0.55
   4  15  -2    1.78    0.09
  -4  15   2    1.78    0.09
   4  15  -2    1.82    0.09
   4  15  -2    1.87    0.08
  -4  15   2    1.87    0.10
  -4  15  -2    1.88    0.10
   4  15   2    1.94    0.10
  -4  15  -2    1.91    0.08
   4  15   2    1.89    0.10
   4  15   2    1.80    0.07
  -4  15  -2    1.62    0.09
   4  15   2    1.80    0.09
   5  15  -2    8.66    0.39
  -5  15   2    8.06    0.39
   5  15  -2    8.86    0.37
  -5  15   2    9.33    0.39
   5  15  -2    9.27    0.33
  -5  15   2    8.84    0.37
   5  15   2    9.17    0.33
   5  15   2    9.46    0.39
  -5  15  -2    9.44    0.33
   6  15  -2    1.04    0.07
  -6  15   2    0.86    0.06
   6  15  -2    1.01    0.05
  -6  15   2    0.93    0.06
   6  15  -2    0.99    0.05
   6  15   2    1.05    0.04
   6  15   2    1.18    0.07
  -6  15  -2    0.86    0.06
  -6  15  -2    1.10    0.05
  -7  15   2    1.77    0.09
   7  15   2    2.00    0.07
   7  15   2    2.13    0.10
  -7  15  -2    1.97    0.07
   0  16  -2    8.48    0.35
   0  16  -2    8.59    0.31
   0  16  -2    8.17    0.36
   0  16   2    7.79    0.36
   0  16   2    8.52    0.37
   0  16  -2    8.34    0.36
   0  16   2    8.91    0.35
   1  16  -2    8.28    0.34
  -1  16   2    8.08    0.34
  -1  16   2    8.11    0.35
   1  16  -2    8.04    0.30
  -1  16   2    8.37    0.36
   1  16  -2    7.90    0.36
  -1  16  -2    7.59    0.35
   1  16   2    8.30    0.36
   1  16   2    8.60    0.34
  -1  16  -2    8.29    0.30
   1  16   2    8.43    0.35
  -1  16  -2    8.49    0.34
  -1  16  -2    8.33    0.36
  -2  16   2   16.22    0.67
   2  16  -2   15.61    0.67
  -2  16   2   16.15    0.64
  -2  16   2   16.07    0.67
   2  16  -2   16.68    0.64
   2  16  -2   15.92    0.57
  -2  16  -2   16.47    0.67
   2  16   2   15.79    0.64
   2  16   2   14.19    0.56
  -2  16  -2   15.20    0.67
   2  16   2   15.74    0.67
  -2  16  -2   15.70    0.63
   2  16   2   16.59    0.67
  -2  16  -2   15.29    0.57
  -3  16   2    8.59    0.36
   3  16  -2    8.50    0.32
  -3  16   2    9.09    0.38
   3  16  -2    9.28    0.36
   3  16  -2    8.40    0.38
   3  16   2    8.59    0.38
   3  16   2    8.79    0.36
   3  16   2    8.63    0.37
  -3  16  -2    8.56    0.36
   3  16   2    8.65    0.32
  -3  16  -2    9.33    0.38
  -3  16  -2    9.05    0.32
  -4  16   2    0.55    0.05
   4  16  -2    0.56    0.05
   4  16  -2    0.54    0.05
   4  16  -2    0.59    0.03
  -4  16   2    0.55    0.05
   4  16   2    0.55    0.03
  -4  16  -2    0.49    0.05
   4  16   2    0.53    0.04
  -4  16  -2    0.60    0.03
   4  16   2    0.44    0.04
   4  16   2    0.57    0.05
  -4  16  -2    0.45    0.04
  -5  16   2    0.98    0.06
   5  16  -2    1.17    0.05
   5  16  -2    0.98    0.06
   5  16  -2    1.10    0.06
  -5  16   2    1.13    0.07
   5  16   2    1.15    0.08
  -5  16  -2    1.12    0.05
   5  16   2    1.10    0.04
  -6  16   2    0.21    0.02
   6  16  -2    0.16    0.01
   6  16   2    0.21    0.02
   0  17   2    9.04    0.35
   0  17   2    8.76    0.37
   0  17  -2    8.18    0.37
   0  17  -2    8.94    0.35
   0  17  -2    8.88    0.31
   0  17  -2    8.00    0.37
  -1  17   2    2.30    0.10
   1  17  -2    2.38    0.11
  -1  17   2    2.12    0.11
  -1  17   2    2.28    0.11
   1  17  -2    2.20    0.09
   1  17  -2    2.03    0.11
  -1  17  -2    2.29    0.09
   1  17   2    2.23    0.11
  -1  17  -2    2.17    0.11
   1  17   2    2.22    0.10
  -1  17  -2    2.15    0.11
  -1  17  -2    2.31    0.11
   2  17  -2    4.56    0.17
   2  17  -2    4.30    0.20
  -2  17   2    4.58    0.20
  -2  17   2    4.52    0.21
   2  17  -2    4.72    0.19
  -2  17   2    4.64    0.20
  -2  17  -2    4.57    0.17
   2  17   2    4.37    0.20
   2  17   2    4.58    0.20
  -2  17  -2    4.52    0.19
   2  17   2    4.45    0.20
  -3  17   2    2.51    0.11
   3  17  -2    2.47    0.09
   3  17  -2    2.64    0.12
   3  17  -2    2.29    0.11
  -3  17   2    2.49    0.12
  -3  17  -2    2.57    0.12
  -3  17  -2    2.52    0.11
  -3  17  -2    2.46    0.09
   3  17   2    2.46    0.12
   3  17   2    2.59    0.12
   3  17   2    2.38    0.11
   4  17  -2    1.50    0.08
   4  17  -2    1.77    0.09
  -4  17   2    1.55    0.08
  -4  17   2    1.81    0.09
   4  17  -2    1.76    0.07
   4  17   2    1.56    0.08
   4  17   2    1.74    0.09
   5  17  -2    5.49    0.24
  -5  17   2    6.37    0.26
   5  17  -2    6.10    0.22
   5  17   2    5.94    0.26
   0  18   2    1.26    0.08
   0  18   2    1.25    0.07
   0  18  -2    1.22    0.08
  -1  18   2    0.19    0.03
   1  18  -2    0.12    0.03
  -1  18   2    0.14    0.03
  -1  18   2    0.13    0.04
   1  18  -2    0.18    0.01
  -1  18  -2    0.19    0.03
   1  18   2    0.17    0.03
   1  18   2    0.17    0.03
  -1  18  -2    0.10    0.02
   2  18  -2    1.05    0.06
  -2  18   2    0.97    0.06
  -2  18   2    1.03    0.06
   2  18  -2    0.93    0.04
  -2  18  -2    0.98    0.06
   2  18   2    0.91    0.06
   2  18   2    0.97    0.06
  -2  18  -2    1.00    0.07
  -3  18   2    2.06    0.09
   3  18  -2    2.05    0.09
  -3  18   2    1.70    0.09
  -3  18  -2    1.82    0.08
   3  18   2    1.81    0.09
  -4  18   2    2.74    0.12
   4  18  -2    2.71    0.12
   0  19  -2    1.38    0.07
   0  19   2    1.19    0.07
   0  19   2    1.50    0.07
   1  19  -2    0.88    0.06
  -1  19   2    0.80    0.05
   1  19   2    0.78    0.05
   1  19   2    0.88    0.05
  -1  19  -2    0.88    0.05
   0   0   3   -0.21    0.01
   0   0   3   -0.21    0.03
   0   0  -3   -0.21    0.03
   0   0   3   -0.21    0.02
   0   0   3   -0.16    0.03
   0   0   3   -0.21    0.02
   0   0  -3   -0.21    0.02
   0   0   3   -0.17    0.03
   0   0   3   -0.20    0.01
   0   0   3   -0.19    0.03
   0   0  -3   -0.23    0.03
   1   0   3    1.38    0.08
  -1   0  -3    1.40    0.09
  -1   0  -3    1.50    0.10
   1   0  -3    1.20    0.08
   1   0   3    1.50    0.09
   1   0   3    1.53    0.10
  -1   0  -3    1.37    0.09
  -1   0   3    1.30    0.09
   1   0   3    1.37    0.09
   1   0   3    1.19    0.08
   1   0  -3    1.55    0.10
  -1   0   3    1.38    0.08
  -1   0   3    1.35    0.09
   1   0   3    1.27    0.08
   1   0  -3    1.25    0.08
   1   0  -3    1.49    0.10
  -1   0   3    1.37    0.09
  -1   0  -3    1.22    0.08
  -1   0   3    1.52    0.10
   2   0  -3  150.99    8.00
   2   0   3  161.43    7.91
   2   0  -3  179.43    7.79
   2   0   3  158.28    7.52
  -2   0   3  166.04    8.06
  -2   0  -3  159.37    7.71
   2   0  -3  142.17    7.86
  -2   0  -3  145.16    7.86
  -2   0  -3  166.85    7.75
  -2   0  -3  162.74    8.03
   2   0   3  165.83    7.77
  -2   0   3  161.41    7.92
  -2   0   3  161.13    7.48
   2   0   3  168.36    8.06
  -2   0   3  175.63    7.77
   2   0   3  162.96    7.73
  -2   0   3  168.95    7.77
   2   0  -3  142.47    7.72
   2   0  -3  164.04    7.74
   3   0  -3  174.77    9.17
   3   0   3  183.49    9.40
  -3   0   3  194.77    9.45
   3   0   3  189.84    9.03
   3   0   3  194.52    9.03
   3   0   3  190.65    9.26
  -3   0  -3  179.55    9.33
   3   0  -3  194.74    9.03
  -3   0  -3  189.97    9.03
  -3   0   3  196.69    8.76
   3   0  -3  177.62    9.33
   3   0  -3  172.23    9.05
   3   0  -3  188.00    9.03
   3   0   3  182.78    8.79
  -3   0   3  206.25    9.30
  -3   0  -3  200.93    9.04
  -3   0  -3  178.18    9.18
  -3   0   3  199.29    9.03
  -3   0   3  188.04    9.03
   4   0   3    3.63    0.22
  -4   0   3    3.69    0.21
   4   0  -3    3.34    0.24
   4   0  -3    3.54    0.23
   4   0  -3    3.67    0.19
  -4   0   3    4.21    0.23
  -4   0   3    3.72    0.23
   4   0   3    3.70    0.24
  -4   0  -3    3.37    0.24
  -4   0  -3    3.47    0.24
  -4   0   3    3.86    0.20
   4   0   3    3.66    0.21
  -4   0   3    3.73    0.24
   4   0   3    3.62    0.24
  -4   0  -3    3.56    0.22
  -4   0  -3    3.58    0.23
  -5   0   3    0.31    0.08
   5   0   3    0.35    0.07
  -5   0   3    0.30    0.05
  -5   0   3    0.36    0.08
   5   0   3    0.35    0.08
   6   0   3    0.25    0.07
  -6   0   3    0.21    0.03
  -6   0   3    0.21    0.08
  -6   0   3    0.18    0.07
  -6   0   3    0.17    0.08
  -7   0  -3   -0.02    0.05
   7   0   3    0.00    0.03
   7   0   3   -0.03    0.06
  -7   0   3   -0.03    0.03
  -7   0   3    0.01    0.05
  -8   0   3    5.66    0.25
   8   0   3    5.74    0.25
  -9   0   3    1.72    0.09
  -9   0   3    1.54    0.09
   9   0   3    1.51    0.08
  -9   0  -3    1.60    0.09
 -10   0   3    3.31    0.14
  10   0   3    3.21    0.14
 -10   0   3    2.82    0.12
 -10   0  -3    2.97    0.15
  11   0   3    0.25    0.02
 -11   0   3    0.22    0.04
 -11   0   3    0.27    0.02
 -11   0  -3    0.23    0.03
   0   1   3   27.42    1.38
   0   1   3   26.43    1.30
   0   1   3   25.33    1.35
   0  -1   3   30.00    1.37
   0   1   3   26.25    1.40
   0  -1  -3   28.23    1.36
   0   1  -3   27.78    1.38
   0   1   3   28.27    1.40
   0   1   3   27.11    1.38
   0   1  -3   30.83    1.37
   0  -1   3   30.60    1.37
   0  -1  -3   29.61    1.36
   0   1  -3   30.12    1.37
   0   1   3   28.42    1.36
   0   1  -3   26.27    1.40
   0  -1   3   28.27    1.38
   0   1   3   30.23    1.36
   0  -1   3   27.34    1.40
   0   1   3   27.03    1.31
  -1   1   3  208.54    9.93
   1   1  -3  202.99    9.95
   1  -1   3  202.81   10.13
   1  -1   3  207.87    9.79
  -1   1   3  196.45   10.10
   1  -1   3  195.54    9.45
  -1   1   3  187.99   10.10
  -1   1   3  198.55    9.76
  -1   1   3  201.85    9.41
  -1  -1  -3  221.84    9.78
  -1   1   3  183.96    9.92
   1   1  -3  199.89   10.12
  -1  -1  -3  210.43    9.78
  -1   1   3  220.49    9.77
   1  -1   3  203.72    9.80
  -1   1   3  189.72    9.46
  -1  -1  -3  179.82   10.10
   1   1  -3  218.33    9.80
   1   1  -3  210.33    9.79
   1  -1   3  200.37    9.95
  -1  -1   3  205.20    9.95
   1   1   3  202.57   10.11
   1   1   3  219.52    9.78
   1  -1  -3  222.26    9.77
  -1   1  -3  200.50   10.13
  -1   1  -3  193.42    9.95
   1   1   3  213.59    9.77
   1   1   3  179.18   10.10
  -1   1  -3  210.11    9.79
   1   1   3  206.02    9.48
   1  -1  -3  209.96    9.76
   1   1   3  214.09    9.94
  -1   1  -3  205.50    9.79
  -1  -1   3  218.24    9.81
  -1  -1   3  198.57    9.39
   1   1   3  191.51    9.93
  -1   1  -3  191.59    9.43
  -2  -1  -3  147.91    7.77
   2  -1   3  148.31    7.83
   2  -1   3  166.22    7.54
   2   1  -3  152.32    7.80
   2   1  -3  142.93    7.54
  -2   1   3  155.88    7.84
  -2   1   3  143.30    7.78
  -2   1   3  158.93    7.30
   2  -1   3  155.89    7.72
   2   1  -3  159.50    7.52
  -2  -1  -3  161.26    7.56
  -2   1   3  160.68    7.72
   2  -1   3  153.15    7.32
  -2  -1  -3  161.06    7.54
  -2   1   3  170.66    7.59
  -2  -1  -3  142.32    7.65
   2  -1   3  169.16    7.54
   2   1   3  161.85    7.72
  -2  -1   3  158.56    7.84
  -2   1  -3  167.98    7.53
  -2  -1   3  159.38    7.28
   2   1   3  159.28    7.55
   2  -1  -3  135.30    7.77
  -2   1  -3  143.18    7.29
  -2  -1   3  161.79    7.52
   2  -1  -3  158.74    7.57
  -2  -1   3  159.47    7.72
  -2  -1   3  160.28    7.52
  -2   1  -3  156.17    7.70
  -2   1  -3  164.45    7.53
   2   1   3  159.59    7.84
   2  -1  -3  166.60    7.56
  -2   1  -3  151.97    7.82
   2   1   3  166.48    7.57
   2   1   3  156.54    7.34
  -3   1   3   36.89    1.72
   3  -1   3   35.50    1.73
  -3  -1  -3   37.51    1.73
  -3  -1  -3   33.68    1.76
   3   1  -3   35.90    1.73
   3  -1   3   35.46    1.73
   3   1  -3   31.77    1.73
   3  -1   3   35.11    1.77
  -3   1   3   37.91    1.76
  -3   1   3   37.05    1.73
   3  -1   3   36.34    1.73
   3   1  -3   34.49    1.76
  -3  -1  -3   33.90    1.72
   3   1  -3   33.74    1.69
  -3   1   3   37.24    1.64
  -3  -1  -3   33.90    1.73
   3   1  -3   34.62    1.73
  -3   1   3   35.14    1.72
   3   1   3   36.14    1.72
  -3   1  -3   34.23    1.73
   3  -1  -3   35.95    1.72
   3  -1  -3   32.15    1.76
   3   1   3   34.68    1.72
  -3  -1   3   36.20    1.64
  -3  -1   3   34.91    1.72
  -3  -1   3   35.20    1.73
   3  -1  -3   33.23    1.72
   3   1   3   37.64    1.73
  -3  -1   3   35.24    1.74
  -3  -1   3   35.80    1.77
   3   1   3   37.01    1.76
  -3   1  -3   33.67    1.77
  -3   1  -3   34.17    1.72
  -3   1  -3   36.16    1.73
  -4   1   3    0.91    0.10
   4   1  -3    0.87    0.11
  -4   1   3    0.93    0.10
   4   1  -3    0.83    0.09
  -4  -1  -3    0.79    0.10
   4   1  -3    1.13    0.07
   4   1  -3    1.48    0.14
   4  -1   3    0.82    0.11
  -4   1   3    0.85    0.10
  -4  -1  -3    0.86    0.12
  -4   1   3    0.94    0.11
   4  -1   3    1.31    0.09
  -4   1   3    0.74    0.11
   4  -1   3    0.85    0.10
   4  -1   3    1.21    0.12
  -4  -1   3    1.39    0.13
  -4  -1   3    0.96    0.09
   4   1   3    0.97    0.11
  -4  -1   3    1.06    0.09
  -4   1  -3    0.88    0.11
  -4   1  -3    1.01    0.11
   4   1   3    0.91    0.08
   4   1   3    1.02    0.11
  -4   1  -3    1.29    0.12
  -4  -1   3    0.85    0.10
   4   1   3    0.75    0.11
   4  -1  -3    0.86    0.11
  -5   1   3   16.74    0.79
  -5   1   3   17.15    0.84
   5  -1   3   15.78    0.86
  -5   1   3   17.10    0.86
   5  -1   3   16.19    0.84
   5   1   3   16.75    0.82
   5   1   3   16.35    0.84
  -5  -1   3   17.05    0.86
  -5  -1   3   16.74    0.79
  -5  -1   3   16.51    0.85
  -5   1  -3   16.09    0.85
  -5   1  -3   15.18    0.86
   5   1   3   17.14    0.86
  -6   1   3    0.54    0.04
  -6   1   3    0.66    0.09
  -6   1   3    0.66    0.04
  -6   1   3    0.61    0.09
  -6   1   3    0.51    0.09
   6   1   3    0.70    0.10
   6   1   3    0.68    0.09
  -6  -1   3    0.61    0.10
   6   1   3    0.51    0.05
  -6  -1   3    0.83    0.11
  -6  -1   3    0.83    0.08
  -6  -1   3    0.48    0.04
   7  -1   3   27.52    1.33
  -7   1   3   27.22    1.28
  -7   1   3   26.78    0.97
  -7   1   3   26.50    1.10
  -7   1   3   25.82    1.39
  -7   1   3   27.28    1.37
  -7  -1   3   25.48    1.10
  -7   1  -3   27.51    1.29
   7   1   3   26.73    1.10
   7   1   3   27.74    1.33
  -8   1   3    0.69    0.05
  -8   1   3    0.65    0.06
  -8   1  -3    0.58    0.09
  -8   1  -3    0.60    0.06
  -8  -1   3    0.73    0.06
   8   1   3    0.68    0.06
  -9   1   3   19.15    0.73
   9  -1   3   19.25    0.82
  -9  -1  -3   19.16    0.82
  -9   1   3   21.53    0.82
  -9  -1   3   19.88    0.82
  -9   1  -3   20.33    0.82
   9   1   3   20.27    0.82
 -10   1   3    0.95    0.05
 -10  -1  -3    0.88    0.06
 -10   1   3    0.80    0.05
  10  -1   3    0.80    0.06
 -10  -1   3    1.04    0.07
  10   1   3    0.88    0.06
 -10   1  -3    0.78    0.07
 -11  -1  -3    2.50    0.12
 -11   1   3    3.04    0.13
  11  -1   3    2.78    0.12
 -11   1   3    2.83    0.11
  11   1   3    2.68    0.12
 -11   1  -3    2.81    0.12
   0   2   3    9.15    0.45
   0  -2  -3   10.01    0.46
   0   2   3    9.75    0.46
   0   2   3    9.09    0.45
   0   2   3    9.69    0.46
   0   2  -3   10.17    0.48
   0   2   3    8.90    0.47
   0   2  -3    9.99    0.48
   0  -2  -3    9.78    0.46
   0  -2   3    9.50    0.48
   0  -2   3   10.46    0.49
   0   2   3    9.65    0.48
   0   2   3    9.51    0.47
   0   2   3    9.16    0.47
   0   2  -3    9.48    0.49
   0   2  -3    9.69    0.48
   0   2   3    9.01    0.48
   0  -2   3    9.92    0.48
   0  -2   3    9.59    0.49
   0   2   3    9.17    0.45
   1  -2   3   34.00    1.72
  -1   2   3   34.54    1.73
   1  -2   3   36.32    1.68
  -1   2   3   34.09    1.60
  -1   2   3   32.31    1.68
  -1   2   3   32.11    1.61
  -1   2   3   33.87    1.71
   1  -2   3   33.74    1.69
   1  -2   3   32.95    1.60
   1   2  -3   34.74    1.69
  -1   2   3   35.51    1.66
   1  -2   3   36.25    1.68
   1   2  -3   38.82    1.68
  -1   2   3   34.36    1.70
   1   2  -3   32.00    1.66
  -1   2   3   36.12    1.66
  -1  -2  -3   36.80    1.66
  -1  -2  -3   34.94    1.66
  -1   2   3   33.42    1.61
  -1   2   3   33.19    1.66
   1   2  -3   36.69    1.68
   1   2  -3   34.79    1.72
  -1   2  -3   34.95    1.72
   1   2   3   34.74    1.68
   1   2   3   35.82    1.66
  -1   2  -3   33.72    1.69
   1   2   3   34.90    1.61
  -1  -2   3   34.70    1.72
   1   2   3   32.89    1.66
   1   2   3   35.74    1.66
  -1  -2   3   34.72    1.69
  -1   2  -3   35.75    1.68
   1   2   3   31.15    1.60
  -1   2  -3   32.96    1.60
   1   2   3   32.32    1.68
   1   2   3   33.40    1.71
   1   2   3   34.25    1.71
  -1  -2   3   37.94    1.68
  -1   2  -3   35.93    1.68
  -1  -2   3   36.71    1.68
  -1  -2   3   31.80    1.59
   1  -2  -3   36.10    1.66
  -2  -2  -3    3.02    0.19
   2   2  -3    3.32    0.19
   2   2  -3    3.29    0.18
   2   2  -3    3.55    0.20
   2  -2   3    3.54    0.20
   2  -2   3    3.27    0.19
  -2   2   3    3.46    0.18
   2   2  -3    3.46    0.20
  -2  -2  -3    3.69    0.20
  -2   2   3    3.24    0.18
   2  -2   3    3.33    0.20
  -2   2   3    3.56    0.19
   2  -2   3    3.23    0.16
  -2   2   3    3.53    0.18
   2  -2   3    3.53    0.18
   2   2  -3    3.24    0.17
  -2   2   3    3.45    0.19
  -2  -2  -3    3.35    0.20
  -2   2   3    3.14    0.18
  -2   2   3    3.51    0.18
  -2   2   3    2.95    0.18
   2   2   3    3.36    0.18
   2   2   3    3.63    0.20
  -2  -2   3    3.34    0.20
  -2   2  -3    3.27    0.19
   2   2   3    3.06    0.18
  -2  -2   3    3.24    0.21
   2  -2  -3    3.23    0.19
   2   2   3    3.04    0.18
   2   2   3    3.34    0.19
  -2   2  -3    3.40    0.20
  -2   2  -3    3.49    0.20
   2   2   3    3.26    0.17
  -2  -2   3    3.27    0.19
  -2  -2   3    3.14    0.17
  -2   2  -3    3.33    0.18
  -2   2  -3    3.05    0.17
  -2  -2   3    3.28    0.19
   2  -2  -3    2.97    0.19
  -3   2   3    4.95    0.25
   3   2  -3    4.12    0.23
  -3  -2  -3    4.46    0.27
   3  -2   3    4.29    0.25
  -3   2   3    4.97    0.24
  -3  -2  -3    3.79    0.25
   3   2  -3    4.62    0.27
  -3  -2  -3    3.83    0.24
  -3   2   3    4.05    0.25
   3  -2   3    4.42    0.25
   3   2  -3    4.56    0.26
   3  -2   3    4.72    0.27
   3  -2   3    4.54    0.27
  -3   2   3    4.51    0.23
  -3   2   3    4.36    0.26
  -3   2   3    3.96    0.24
  -3  -2  -3    4.50    0.26
   3   2   3    4.42    0.24
   3   2   3    4.50    0.25
   3  -2  -3    4.79    0.26
  -3  -2   3    4.86    0.27
  -3  -2   3    4.80    0.26
  -3   2  -3    4.47    0.26
  -3   2  -3    4.71    0.27
  -3   2  -3    4.67    0.27
  -3  -2   3    4.53    0.22
   3  -2  -3    4.04    0.26
   3   2   3    4.45    0.26
  -3   2  -3    4.77    0.25
   3   2   3    4.54    0.26
  -3  -2   3    4.58    0.25
  -3  -2   3    4.67    0.27
   3   2   3    4.56    0.24
  -3   2  -3    4.28    0.22
   4   2  -3   23.88    1.19
  -4   2   3   25.88    1.16
   4  -2   3   25.17    1.22
   4   2  -3   25.30    1.25
  -4  -2  -3   21.69    1.23
   4   2  -3   23.59    1.23
  -4   2   3   21.79    1.22
   4  -2   3   24.24    1.24
   4  -2   3   24.93    1.25
  -4   2   3   26.74    1.24
   4  -2   3   22.96    1.23
  -4   2   3   25.85    1.22
   4   2  -3   22.98    1.23
   4   2  -3   23.99    1.23
  -4  -2   3   25.33    1.15
   4   2   3   24.00    1.23
   4   2   3   25.68    1.22
  -4  -2   3   26.51    1.25
  -4  -2   3   24.50    1.24
   4   2   3   27.00    1.25
  -4   2  -3   25.25    1.25
  -4  -2   3   24.33    1.23
  -4   2  -3   24.48    1.24
  -4   2  -3   26.32    1.23
   4   2   3   22.27    1.22
  -4  -2   3   24.09    1.24
  -4   2  -3   22.88    1.24
   4   2   3   25.34    1.20
  -5   2   3   68.31    3.11
  -5   2   3   69.52    3.34
  -5   2   3   64.79    3.28
  -5  -2   3   63.85    3.29
   5   2   3   69.13    3.34
  -5  -2   3   64.73    3.09
   5   2   3   66.92    3.28
   5   2   3   67.19    3.23
  -5   2  -3   66.64    3.29
  -5  -2   3   67.44    3.35
  -5   2  -3   66.38    3.35
  -6   2   3   11.21    0.45
  -6   2   3   11.93    0.58
  -6   2   3   12.02    0.59
  -6   2   3   10.81    0.40
  -6   2   3   12.01    0.55
  -6   2   3    9.67    0.40
  -6   2   3    9.95    0.47
  -6  -2  -3   10.84    0.54
   6   2   3   10.49    0.45
   6   2   3   11.24    0.58
   6   2   3   11.14    0.60
   6   2   3   11.78    0.57
  -6   2  -3    9.14    0.45
  -7   2   3   28.77    1.17
  -7   2   3   28.09    1.45
  -7   2   3   29.47    1.37
  -7   2   3   27.70    1.23
  -7   2   3   28.18    1.04
  -7   2   3   28.73    1.48
   7  -2   3   29.52    1.42
  -7  -2   3   28.16    1.17
   7   2   3   28.48    1.17
  -7   2  -3   27.28    1.17
  -7   2  -3   30.53    1.38
   7   2   3   29.28    1.42
  -8   2   3    6.63    0.28
  -8   2   3    6.54    0.25
  -8   2  -3    6.06    0.36
  -8   2  -3    6.36    0.28
  -8  -2   3    6.34    0.28
   8   2   3    6.82    0.28
  -9   2   3    3.45    0.15
  -9   2   3    3.46    0.15
  -9  -2   3    3.54    0.16
   9   2   3    3.75    0.16
  -9   2  -3    3.57    0.17
 -10  -2  -3    0.83    0.06
  10  -2   3    0.77    0.05
  10   2  -3    0.73    0.07
 -10   2   3    0.78    0.06
 -10   2   3    0.88    0.06
 -10   2   3    0.81    0.04
 -10   2  -3    0.78    0.06
 -10  -2   3    0.87    0.07
  10   2   3    0.74    0.05
 -11   2   3    0.06    0.02
 -11   2   3    0.08    0.02
  11   2  -3    0.06    0.03
 -11  -2  -3    0.04    0.02
  11  -2   3    0.08    0.02
 -11  -2   3    0.03    0.02
 -11  -2   3    0.08    0.01
  11   2   3    0.09    0.02
 -11   2  -3    0.08    0.02
   0   3   3   76.11    3.66
   0  -3   3   81.51    3.80
   0  -3   3   76.61    3.85
   0  -3   3   84.98    3.80
   0   3  -3   78.09    3.87
   0   3   3   76.15    3.69
   0  -3   3   76.67    3.92
   0   3   3   76.74    3.71
   0   3  -3   82.27    3.80
   0   3   3   76.37    3.81
   0   3  -3   78.89    3.92
   0   3  -3   84.15    3.80
   1   3  -3    4.90    0.26
  -1   3   3    5.18    0.25
  -1   3   3    5.05    0.25
  -1   3   3    4.80    0.26
   1   3  -3    5.02    0.27
   1  -3   3    5.12    0.28
  -1   3   3    5.03    0.25
  -1   3   3    4.91    0.25
   1  -3   3    4.64    0.27
  -1  -3  -3    5.24    0.26
   1  -3   3    5.50    0.28
  -1   3   3    4.57    0.25
   1  -3   3    5.07    0.27
  -1   3   3    5.24    0.26
   1   3  -3    5.31    0.28
  -1  -3  -3    5.19    0.26
   1  -3   3    4.88    0.24
  -1   3   3    4.66    0.25
   1   3  -3    4.96    0.27
   1   3  -3    5.21    0.28
  -1   3   3    5.08    0.25
  -1   3   3    5.04    0.25
  -1   3  -3    5.57    0.28
   1   3   3    5.08    0.26
  -1  -3   3    5.13    0.28
  -1   3  -3    5.05    0.25
   1   3   3    5.21    0.25
   1   3   3    5.30    0.26
  -1   3  -3    5.26    0.28
   1   3   3    5.14    0.26
   1  -3  -3    5.34    0.25
   1   3   3    4.72    0.24
   1   3   3    5.21    0.26
  -1  -3   3    4.82    0.27
  -1  -3   3    5.45    0.28
   1   3   3    5.20    0.25
   1   3   3    5.19    0.26
  -1  -3   3    4.79    0.27
   1   3   3    4.95    0.25
  -1   3  -3    5.25    0.27
  -1   3  -3    4.90    0.27
  -2   3   3   52.77    2.73
   2   3  -3   57.57    2.66
   2  -3   3   51.27    2.74
   2   3  -3   55.59    2.74
  -2  -3  -3   53.19    2.65
   2  -3   3   58.43    2.66
  -2   3   3   50.03    2.55
  -2   3   3   55.31    2.64
   2   3  -3   54.44    2.64
  -2   3   3   58.50    2.74
  -2   3   3   56.75    2.54
   2  -3   3   53.87    2.69
   2   3  -3   57.84    2.67
  -2   3   3   56.40    2.64
  -2   3   3   55.47    2.72
  -2   3   3   57.55    2.56
  -2   3   3   52.37    2.68
   2  -3   3   57.75    2.66
  -2  -3  -3   54.89    2.65
   2   3  -3   55.81    2.69
   2  -3   3   50.38    2.55
  -2   3  -3   56.79    2.74
   2  -3  -3   56.48    2.65
   2   3   3   50.16    2.55
   2   3   3   50.58    2.68
  -2   3  -3   56.21    2.55
   2   3   3   55.13    2.65
   2  -3  -3   48.52    2.64
  -2  -3   3   52.44    2.69
  -2  -3   3   56.25    2.66
   2   3   3   55.85    2.64
  -2  -3   3   59.06    2.66
   2   3   3   49.25    2.73
  -2   3  -3   56.89    2.69
  -2   3  -3   58.00    2.66
   2   3   3   56.57    2.65
   2   3   3   57.91    2.56
   2   3   3   56.66    2.69
   2   3   3   58.63    2.73
  -2   3  -3   58.10    2.66
  -2  -3   3   50.90    2.53
  -2  -3   3   54.06    2.74
   3   3  -3   32.39    1.63
  -3   3   3   36.55    1.66
  -3  -3  -3   31.97    1.65
   3  -3   3   32.75    1.66
   3   3  -3   34.34    1.66
  -3   3   3   32.20    1.64
  -3   3   3   28.98    1.65
  -3   3   3   29.66    1.68
   3  -3   3   35.59    1.66
   3   3  -3   35.15    1.67
   3  -3   3   32.32    1.69
  -3   3   3   31.03    1.57
   3  -3   3   31.88    1.66
  -3   3   3   34.21    1.57
   3   3  -3   34.08    1.66
  -3   3   3   33.30    1.65
  -3   3   3   34.53    1.69
  -3  -3  -3   32.70    1.65
   3   3  -3   34.12    1.69
  -3   3  -3   34.56    1.66
   3   3   3   35.14    1.66
   3   3   3   36.90    1.69
   3   3   3   33.71    1.65
  -3  -3   3   32.89    1.56
   3   3   3   34.71    1.63
  -3  -3   3   34.98    1.67
  -3   3  -3   35.62    1.66
  -3  -3   3   35.91    1.66
  -3  -3   3   34.40    1.69
  -3   3  -3   35.10    1.70
  -3  -3   3   35.45    1.66
  -3   3  -3   33.05    1.66
   3   3   3   33.82    1.65
   3  -3  -3   33.61    1.65
   3  -3  -3   32.87    1.65
  -3   3  -3   34.40    1.57
  -4   3   3    5.32    0.27
   4   3  -3    5.09    0.28
  -4   3   3    5.21    0.28
  -4   3   3    4.95    0.26
   4   3  -3    4.58    0.31
   4   3  -3    4.73    0.26
   4  -3   3    4.55    0.30
  -4   3   3    4.27    0.24
   4   3  -3    4.44    0.30
   4   3  -3    4.96    0.28
   4   3   3    5.04    0.27
  -4  -3   3    5.16    0.28
  -4  -3   3    4.90    0.31
   4   3   3    5.19    0.27
   4   3   3    5.35    0.28
  -4  -3   3    4.70    0.25
  -4   3  -3    4.83    0.31
  -4  -3   3    4.97    0.28
  -4   3  -3    5.14    0.28
   4   3   3    4.56    0.29
  -4   3  -3    5.22    0.28
  -4   3  -3    4.69    0.25
  -4  -3   3    4.71    0.30
  -5   3   3    1.14    0.11
  -5   3   3    1.02    0.09
  -5   3   3    0.82    0.09
   5   3   3    0.76    0.09
  -5   3  -3    0.90    0.10
  -5   3  -3    0.95    0.11
   5   3   3    0.90    0.11
   5   3   3    1.04    0.10
  -6   3   3    0.60    0.05
  -6   3   3    0.73    0.10
  -6   3   3    0.68    0.06
  -6   3   3    0.70    0.05
  -6   3   3    0.67    0.10
  -6   3   3    0.75    0.10
  -6   3   3    0.70    0.05
   6   3   3    0.72    0.08
  -6   3  -3    0.73    0.09
   6   3   3    0.71    0.05
   6   3   3    0.61    0.04
   6   3   3    0.70    0.10
  -6   3  -3    0.63    0.06
   6   3   3    0.75    0.09
  -6   3  -3    0.80    0.11
  -6   3  -3    0.90    0.12
  -7   3   3    6.73    0.25
  -7   3   3    6.38    0.25
  -7   3   3    7.00    0.37
  -7   3   3    6.38    0.39
  -7   3   3    6.61    0.38
  -7   3   3    6.68    0.30
  -7   3   3    7.10    0.28
   7   3   3    6.25    0.28
   7   3   3    6.05    0.25
   7   3   3    6.85    0.37
  -7   3  -3    7.08    0.39
  -7   3  -3    6.67    0.28
   7   3   3    6.77    0.28
  -8   3   3    2.44    0.10
   8   3  -3    2.25    0.11
  -8   3   3    2.29    0.11
  -8   3   3    1.98    0.17
  -8   3   3    2.28    0.11
  -8   3  -3    2.08    0.18
  -8   3  -3    2.33    0.11
   8   3   3    2.19    0.11
  -8  -3   3    2.21    0.12
   9   3  -3   10.69    0.47
  -9   3   3   11.19    0.42
  -9   3   3   11.00    0.46
  -9   3  -3   11.55    0.50
   9   3   3   12.10    0.47
  -9  -3   3   11.19    0.47
  -9   3  -3   11.03    0.47
  10   3  -3    5.58    0.23
 -10   3   3    5.03    0.24
 -10   3   3    5.47    0.20
 -10   3  -3    5.29    0.22
  10   3   3    5.30    0.22
 -10  -3   3    5.54    0.23
  10   3   3    4.93    0.20
 -10   3  -3    4.81    0.20
 -11   3   3    0.25    0.02
  11   3  -3    0.23    0.02
 -11  -3   3    0.23    0.02
 -11  -3   3    0.17    0.03
  11   3   3    0.23    0.03
   0   4   3    8.49    0.43
   0  -4   3    8.34    0.46
   0   4   3    8.68    0.42
   0  -4   3    9.23    0.46
   0   4  -3    8.83    0.46
   0   4  -3    8.93    0.43
   0  -4   3    8.51    0.45
   0   4   3    8.41    0.44
   0   4   3    8.61    0.43
   0   4  -3    9.25    0.46
   0   4  -3    9.40    0.46
   0  -4   3    9.58    0.46
   0   4  -3    9.56    0.45
   1  -4   3   18.98    0.93
  -1   4   3   18.76    0.89
   1   4  -3   19.41    0.93
   1   4  -3   18.63    0.91
  -1  -4  -3   18.73    0.90
  -1   4   3   18.99    0.91
   1   4  -3   18.64    0.92
   1  -4   3   18.66    0.93
   1   4  -3   19.30    0.94
  -1   4   3   19.11    0.90
  -1   4   3   17.74    0.92
   1   4  -3   19.83    0.92
  -1   4   3   19.19    0.88
   1  -4   3   17.06    0.94
  -1   4   3   18.87    0.87
  -1   4   3   17.95    0.91
  -1   4   3   18.84    0.93
  -1   4   3   18.81    0.89
  -1  -4  -3   19.13    0.90
  -1   4   3   18.69    0.87
   1  -4   3   17.25    0.92
   1   4   3   17.49    0.90
   1   4   3   19.72    0.93
   1   4   3   17.44    0.87
  -1  -4   3   19.07    0.93
  -1  -4   3   19.51    0.93
  -1   4  -3   18.68    0.88
   1  -4  -3   19.00    0.89
   1   4   3   17.81    0.91
   1   4   3   18.82    0.90
   1   4   3   18.73    0.88
  -1  -4   3   17.43    0.94
  -1   4  -3   18.36    0.92
  -1   4  -3   18.57    0.92
   1   4   3   17.78    0.93
   1   4   3   18.67    0.91
  -1  -4   3   17.61    0.92
  -1   4  -3   19.17    0.94
   1   4   3   18.89    0.91
  -1   4  -3   18.78    0.93
   2   4  -3   42.27    2.02
   2  -4   3   42.93    2.00
  -2  -4  -3   42.27    1.99
  -2   4   3   41.79    2.05
   2  -4   3   40.29    2.02
  -2   4   3   40.65    2.00
   2  -4   3   38.97    2.05
   2  -4   3   41.38    2.00
  -2   4   3   40.33    2.04
  -2  -4  -3   38.94    1.99
  -2   4   3   41.01    1.98
   2   4  -3   40.71    1.98
   2  -4   3   34.52    1.90
  -2   4   3   43.53    1.92
  -2   4   3   38.20    1.91
   2   4  -3   43.25    2.05
  -2   4   3   43.66    2.01
   2   4  -3   41.00    2.00
   2   4  -3   42.00    2.01
  -2   4   3   41.28    1.98
  -2   4   3   41.77    1.91
  -2   4  -3   42.82    2.00
  -2   4  -3   43.89    2.02
  -2  -4   3   41.44    2.01
   2   4   3   41.31    1.99
  -2  -4   3   41.25    2.05
   2   4   3   42.48    2.04
  -2  -4   3   38.70    2.02
   2   4   3   42.58    2.01
   2   4   3   38.31    1.91
  -2   4  -3   42.88    1.91
   2   4   3   43.00    1.92
   2  -4  -3   41.95    1.98
   2   4   3   37.75    2.01
  -2   4  -3   41.25    2.00
   2   4   3   41.94    1.98
   2   4   3   41.05    1.99
   2   4   3   39.40    2.04
  -2  -4   3   42.11    2.00
   2  -4  -3   36.36    1.98
  -2   4  -3   43.30    2.05
   3   4  -3   19.69    0.97
   3   4  -3   18.43    0.96
  -3   4   3   20.20    0.94
  -3  -4  -3   17.43    0.95
   3   4  -3   19.24    0.93
  -3   4   3   18.31    0.94
  -3   4   3   17.68    0.95
  -3   4   3   17.69    0.94
  -3  -4  -3   17.98    0.95
  -3   4   3   20.69    0.90
  -3   4   3   17.07    0.89
   3  -4   3   18.16    0.96
  -3   4   3   19.90    0.96
   3   4  -3   20.11    0.95
   3  -4   3   19.50    0.96
  -3   4   3   19.05    0.90
   3   4  -3   19.61    0.97
  -3   4   3   16.80    0.94
   3  -4  -3   18.46    0.94
  -3  -4   3   19.02    0.95
  -3   4  -3   17.99    0.96
   3   4   3   20.73    0.96
  -3   4  -3   20.05    0.90
   3   4   3   18.88    0.95
   3   4   3   19.51    0.94
   3  -4  -3   17.53    0.94
  -3  -4   3   18.21    0.96
  -3  -4   3   18.76    0.97
  -3   4  -3   19.01    0.96
   3   4   3   19.65    0.93
  -3   4  -3   20.51    0.97
   3   4   3   18.37    0.95
  -3  -4   3   19.97    0.97
  -3   4  -3   20.48    0.95
   4   4  -3    7.30    0.48
   4   4  -3    8.36    0.43
  -4   4   3    8.92    0.45
  -4   4   3    9.04    0.44
  -4   4   3    8.42    0.43
   4   4  -3    8.24    0.46
   4   4  -3    8.24    0.45
   4   4   3    9.00    0.44
   4   4   3    8.51    0.44
   4   4   3    8.98    0.45
  -4   4  -3    7.62    0.47
  -4   4  -3    8.53    0.46
  -4   4  -3    8.57    0.42
  -4   4  -3    8.78    0.45
  -4  -4   3    7.69    0.47
  -5   4   3   82.44    3.80
  -5   4   3   78.44    4.01
   5   4  -3   79.22    4.02
  -5   4   3   82.29    4.08
   5   4  -3   80.37    4.09
  -5   4  -3   79.84    4.02
  -5   4  -3   86.13    4.10
   5   4   3   84.60    4.02
   5   4   3   81.88    3.95
   5   4   3   84.32    4.09
  -6   4   3    0.95    0.05
  -6   4   3    1.09    0.11
  -6   4   3    1.04    0.06
  -6   4   3    0.90    0.06
  -6   4   3    1.00    0.12
  -6   4   3    1.03    0.05
  -6   4   3    0.98    0.11
   6   4  -3    0.81    0.06
  -6   4  -3    0.87    0.12
   6   4   3    1.00    0.11
   6   4   3    0.81    0.06
  -6   4  -3    0.87    0.12
   6   4   3    0.97    0.11
   6   4   3    0.89    0.05
   6   4   3    0.96    0.11
  -6   4  -3    1.27    0.14
   6   4   3    0.92    0.06
  -6   4  -3    0.92    0.07
  -7   4   3   15.65    0.60
  -7   4   3   14.81    0.53
  -7   4   3   14.31    0.73
  -7   4   3   14.52    0.77
   7   4  -3   14.52    0.60
  -7   4   3   13.70    0.78
  -7   4   3   15.13    0.53
  -7   4   3   14.80    0.64
  -7   4  -3   14.86    0.74
   7   4   3   13.16    0.78
   7   4   3   14.23    0.76
   7   4   3   14.84    0.53
   7   4   3   14.75    0.60
   7   4   3   14.24    0.75
  -7   4  -3   14.72    0.60
   8   4  -3    1.86    0.10
  -8   4   3    1.96    0.08
  -8   4   3    1.93    0.09
  -8   4   3    1.71    0.08
  -8   4   3    1.88    0.10
  -8   4  -3    1.68    0.09
   8   4   3    1.76    0.09
  -8   4  -3    1.83    0.10
  -8  -4   3    1.65    0.11
  -9   4   3   14.42    0.56
  -9   4   3   15.26    0.67
   9   4  -3   15.68    0.64
  -9   4   3   15.46    0.63
  -9   4   3   15.33    0.56
  -9   4   3   15.68    0.68
  -9   4  -3   15.59    0.67
   9   4   3   15.57    0.56
  -9   4  -3   15.85    0.64
  -9  -4   3   15.05    0.64
  -9   4  -3   15.08    0.56
   9   4   3   15.84    0.63
 -10   4   3    0.46    0.04
 -10   4   3    0.43    0.05
 -10   4   3    0.47    0.03
  10   4  -3    0.47    0.04
 -10   4  -3    0.51    0.04
 -10   4  -3    0.51    0.04
  10   4   3    0.48    0.04
 -10  -4   3    0.49    0.05
  10   4   3    0.52    0.04
   0   5  -3   45.12    2.13
   0  -5   3   45.63    2.14
   0   5   3   44.16    2.05
   0   5  -3   45.27    2.19
   0   5  -3   47.48    2.15
   0   5   3   45.44    2.12
   0   5   3   42.75    2.04
   0  -5   3   40.40    2.19
   0  -5   3   44.28    2.13
   0  -5   3   40.14    2.15
   0   5   3   42.87    2.03
   0   5  -3   44.17    2.05
   0   5  -3   43.03    2.13
   1   5  -3    7.51    0.38
  -1   5   3    7.62    0.37
  -1  -5  -3    7.20    0.37
  -1  -5  -3    7.45    0.37
   1  -5   3    6.46    0.38
   1  -5   3    7.23    0.40
  -1   5   3    7.31    0.36
  -1   5   3    7.20    0.36
   1   5  -3    7.43    0.40
   1   5  -3    7.41    0.40
   1  -5   3    7.43    0.40
  -1   5   3    7.20    0.36
   1  -5   3    6.60    0.39
   1   5  -3    7.79    0.39
   1   5  -3    8.01    0.39
   1   5   3    7.60    0.37
  -1  -5   3    7.73    0.40
  -1  -5   3    7.60    0.40
  -1   5  -3    7.63    0.39
   1   5   3    7.40    0.37
   1   5   3    7.42    0.37
  -1   5  -3    7.12    0.40
   1   5   3    7.06    0.36
  -1   5  -3    7.57    0.40
   1   5   3    7.63    0.38
   1   5   3    7.83    0.37
  -1   5  -3    7.54    0.38
   1   5   3    7.34    0.37
   1   5   3    7.71    0.37
  -1  -5   3    7.19    0.39
  -1   5  -3    7.77    0.37
   1   5   3    7.39    0.37
  -1  -5   3    6.78    0.38
   2  -5   3   53.48    2.53
  -2   5   3   50.18    2.53
  -2   5   3   56.66    2.42
  -2   5   3   53.08    2.59
   2   5  -3   56.16    2.59
   2   5  -3   54.94    2.55
   2   5  -3   51.27    2.53
   2   5  -3   53.32    2.50
  -2   5   3   49.87    2.41
  -2   5   3   49.33    2.50
  -2   5   3   54.02    2.41
   2   5  -3   50.43    2.52
  -2   5   3   50.06    2.58
  -2  -5  -3   53.90    2.51
   2  -5   3   52.82    2.53
  -2  -5  -3   46.20    2.50
  -2   5   3   51.33    2.56
  -2   5   3   50.14    2.50
  -2  -5   3   52.62    2.53
  -2   5  -3   56.69    2.42
  -2   5  -3   55.26    2.55
   2   5   3   48.32    2.54
  -2   5  -3   56.76    2.59
   2   5   3   54.79    2.51
  -2  -5   3   50.21    2.59
   2  -5  -3   52.21    2.50
  -2   5  -3   52.24    2.52
  -2  -5   3   47.18    2.55
   2   5   3   53.41    2.58
   2   5   3   54.96    2.55
   2   5   3   52.94    2.51
   2   5   3   50.21    2.50
   2   5   3   48.67    2.58
  -2   5  -3   52.77    2.53
   2  -5  -3   43.88    2.49
   2   5   3   50.20    2.41
  -2  -5   3   51.80    2.53
  -3   5   3   95.29    4.59
  -3   5   3   95.95    4.65
   3   5  -3   96.22    4.56
   3   5  -3   94.49    4.48
   3   5  -3   96.15    4.64
  -3   5   3   96.58    4.31
  -3   5   3   81.16    4.62
   3   5  -3   88.68    4.51
  -3   5   3   85.94    4.48
   3  -5   3   92.08    4.51
  -3   5   3   82.90    4.54
   3   5  -3   93.88    4.51
  -3   5   3  100.79    4.33
   3   5   3   98.48    4.48
   3   5   3   99.90    4.61
  -3   5  -3   94.85    4.55
   3   5   3   94.08    4.63
  -3   5  -3  101.45    4.64
  -3   5  -3   84.55    4.50
   3   5   3   91.76    4.49
   3   5   3   88.48    4.32
  -3  -5   3   93.02    4.51
  -3   5  -3   97.28    4.33
   4   5  -3   67.70    3.28
   4   5  -3   63.89    3.16
  -4   5   3   66.07    3.05
  -4   5   3   68.82    3.21
   4   5  -3   56.08    3.20
  -4   5   3   67.89    3.26
   4   5  -3   66.19    3.22
  -4   5  -3   65.54    3.22
   4   5   3   67.61    3.17
   4   5   3   58.96    3.05
   4   5   3   66.77    3.21
  -4   5  -3   66.41    3.06
   4   5   3   69.01    3.27
  -4   5  -3   66.49    3.28
   5   5  -3    2.86    0.20
  -5   5   3    2.79    0.13
  -5   5   3    3.00    0.18
   5   5  -3    2.97    0.20
  -5   5   3    2.98    0.19
  -5   5   3    2.91    0.18
  -5   5   3    2.79    0.11
  -5   5   3    2.61    0.11
  -5   5   3    2.57    0.12
  -5   5  -3    3.04    0.20
   5   5   3    2.57    0.12
  -5   5  -3    2.86    0.19
  -5   5  -3    2.45    0.12
   5   5   3    2.80    0.18
   5   5   3    2.88    0.19
   5   5   3    2.89    0.19
  -6   5   3    4.94    0.28
  -6   5   3    5.00    0.29
   6   5  -3    4.58    0.21
  -6   5   3    4.81    0.20
  -6   5   3    5.03    0.18
  -6   5   3    5.00    0.29
  -6   5   3    4.92    0.22
  -6   5   3    4.90    0.18
   6   5   3    4.86    0.29
   6   5   3    4.86    0.21
   6   5   3    4.85    0.30
  -6   5  -3    4.60    0.21
  -6   5  -3    5.10    0.30
  -6   5  -3    5.05    0.19
  -6   5  -3    5.74    0.31
   6   5   3    4.50    0.21
  -6   5  -3    4.85    0.31
   6   5   3    4.83    0.29
   6   5   3    4.59    0.18
   6   5   3    4.67    0.18
  -7   5   3    5.29    0.31
  -7   5   3    5.50    0.20
  -7   5   3    5.42    0.24
   7   5  -3    5.27    0.22
  -7   5   3    5.32    0.22
  -7   5   3    5.00    0.31
  -7   5   3    4.91    0.32
  -7   5   3    5.21    0.20
   7   5   3    4.80    0.32
  -7   5  -3    5.15    0.32
   7   5   3    5.54    0.22
  -7   5  -3    5.01    0.20
   7   5   3    5.13    0.20
   7   5   3    4.83    0.32
  -7   5  -3    5.31    0.23
   7   5   3    5.07    0.31
  -8   5   3    0.49    0.04
   8   5  -3    0.49    0.05
  -8   5   3    0.45    0.04
  -8   5   3    0.50    0.05
  -8   5   3    0.47    0.04
  -8   5   3    0.42    0.05
   8   5   3    0.52    0.05
   8   5   3    0.44    0.03
  -8   5  -3    0.56    0.05
   9   5  -3    0.79    0.07
  -9   5   3    0.82    0.06
  -9   5   3    0.80    0.05
  -9   5   3    0.76    0.06
  -9   5   3    0.82    0.06
  -9   5  -3    0.80    0.06
   9   5   3    0.87    0.05
  -9   5  -3    0.74    0.05
   9   5   3    0.73    0.05
  -9   5  -3    0.76    0.06
  -9  -5   3    0.65    0.06
 -10   5   3    5.23    0.21
  10   5  -3    5.89    0.24
 -10   5   3    5.07    0.25
 -10   5   3    5.61    0.20
 -10   5  -3    5.31    0.21
  10   5   3    5.75    0.24
 -10   5  -3    5.46    0.23
  10   5   3    5.61    0.23
 -10   5  -3    5.40    0.25
  10   5   3    5.75    0.21
 -10  -5   3    5.72    0.24
   0   6  -3   10.57    0.52
   0   6  -3   10.21    0.55
   0   6  -3   11.31    0.55
   0   6   3   10.65    0.52
   0  -6   3   11.20    0.56
   0   6  -3   10.72    0.56
   0   6   3   11.16    0.53
   0   6   3   10.32    0.51
   0   6  -3   11.10    0.54
   0   6   3    9.98    0.51
   0  -6   3   10.62    0.56
   1   6  -3   28.41    1.39
   1   6  -3   28.78    1.32
  -1  -6  -3   27.30    1.35
   1   6  -3   30.87    1.41
   1   6  -3   29.11    1.37
  -1   6   3   27.09    1.31
  -1   6   3   28.54    1.32
  -1   6   3   28.47    1.31
  -1  -6  -3   25.10    1.35
  -1   6   3   29.05    1.36
   1  -6   3   28.51    1.39
   1   6  -3   26.68    1.38
   1  -6   3   27.40    1.38
   1   6  -3   27.51    1.39
  -1   6  -3   27.85    1.38
   1   6   3   28.26    1.37
   1   6   3   28.44    1.39
  -1   6  -3   28.83    1.41
  -1   6  -3   27.02    1.38
   1   6   3   28.51    1.31
   1   6   3   28.72    1.36
   1   6   3   27.27    1.37
  -1  -6   3   26.19    1.38
  -1   6  -3   30.07    1.39
   1   6   3   27.36    1.39
   1   6   3   27.08    1.35
   1   6   3   26.44    1.35
  -1   6  -3   28.54    1.32
   1   6   3   29.67    1.32
  -2   6   3   31.61    1.41
  -2   6   3   28.82    1.48
  -2   6   3   30.80    1.48
  -2  -6  -3   28.31    1.45
  -2   6   3   27.53    1.39
   2  -6   3   30.62    1.48
  -2   6   3   30.17    1.40
   2   6  -3   32.50    1.50
   2   6  -3   29.46    1.48
   2   6  -3   28.51    1.47
   2   6  -3   31.72    1.45
  -2   6   3   28.64    1.46
  -2   6   3   28.05    1.44
  -2   6   3   27.48    1.44
   2   6  -3   31.94    1.48
  -2   6   3   31.08    1.46
   2   6   3   28.84    1.46
   2   6   3   27.42    1.45
   2   6   3   30.51    1.46
  -2   6  -3   29.35    1.48
   2   6   3   29.35    1.45
  -2  -6   3   29.51    1.48
   2   6   3   28.34    1.49
   2   6   3   29.05    1.40
  -2   6  -3   31.18    1.48
   2   6   3   31.47    1.49
  -2   6  -3   28.13    1.47
   2   6   3   31.17    1.45
  -2   6  -3   31.34    1.50
  -2   6  -3   32.36    1.41
  -3   6   3    6.04    0.35
  -3   6   3    5.96    0.34
  -3   6   3    6.79    0.35
  -3   6   3    6.64    0.35
   3   6  -3    6.84    0.36
   3   6  -3    6.79    0.37
  -3   6   3    6.87    0.34
   3   6  -3    6.99    0.35
   3   6  -3    6.07    0.39
  -3   6   3    7.21    0.35
  -3   6  -3    6.98    0.37
   3   6   3    7.06    0.36
  -3   6  -3    7.20    0.34
   3   6   3    7.00    0.36
  -3   6  -3    6.84    0.36
   3   6   3    6.38    0.33
   4   6  -3   19.59    1.00
   4   6  -3   19.80    0.98
   4   6  -3   18.33    0.95
  -4   6   3   18.64    0.93
  -4   6   3   20.45    0.96
  -4   6   3   20.38    0.93
  -4   6   3   18.45    0.98
  -4   6  -3   19.05    0.97
   4   6   3   19.60    0.99
   4   6   3   19.33    0.97
  -4   6  -3   19.52    0.92
  -4   6  -3   18.97    0.99
   4   6   3   18.90    0.96
  -5   6   3    8.92    0.32
  -5   6   3    8.90    0.39
   5   6  -3    9.28    0.49
  -5   6   3    8.84    0.46
  -5   6   3    9.19    0.47
   5   6  -3    8.98    0.48
  -5   6   3    8.23    0.36
  -5   6   3    9.07    0.46
   5   6  -3    8.23    0.36
  -5   6   3    8.37    0.32
  -5   6   3    8.20    0.39
  -5   6   3    8.64    0.35
  -5   6   3    8.51    0.37
  -5   6  -3    8.43    0.32
   5   6   3    8.32    0.36
   5   6   3    8.40    0.32
   5   6   3    9.04    0.47
  -5   6  -3    9.07    0.49
  -5   6  -3    8.66    0.36
   5   6   3    9.36    0.47
  -5   6  -3    9.20    0.46
  -5   6  -3    8.88    0.44
   5   6   3    8.89    0.32
   5   6   3    8.04    0.37
   5   6   3    9.33    0.48
  -5   6  -3    9.21    0.48
  -6   6   3   11.22    0.60
  -6   6   3   11.66    0.49
  -6   6   3   10.96    0.50
   6   6  -3   11.03    0.46
  -6   6   3   11.36    0.41
  -6   6   3   11.23    0.58
  -6   6   3   11.15    0.46
  -6   6   3   11.06    0.59
  -6   6   3   11.06    0.41
   6   6   3   11.59    0.59
   6   6   3   10.84    0.41
   6   6   3   10.59    0.47
  -6   6  -3   10.74    0.62
  -6   6  -3   11.18    0.41
  -6   6  -3   11.42    0.47
   6   6   3   11.68    0.46
  -6   6  -3   11.75    0.59
  -6   6  -3   11.54    0.61
   6   6   3   11.23    0.61
  -7   6   3    8.21    0.46
  -7   6   3    7.12    0.46
  -7   6   3    8.77    0.38
  -7   6   3    8.93    0.31
  -7   6   3    8.95    0.38
  -7   6   3    8.91    0.31
   7   6  -3    8.43    0.36
  -7   6   3    8.68    0.35
  -7   6  -3    8.00    0.48
   7   6   3    8.62    0.32
   7   6   3    8.73    0.31
  -7   6  -3    8.40    0.46
  -7   6  -3    8.52    0.32
  -7   6  -3    8.87    0.36
   7   6   3    8.43    0.35
   7   6   3    8.38    0.46
   7   6   3    7.32    0.46
  -8   6   3    4.52    0.22
   8   6  -3    4.74    0.21
  -8   6   3    4.45    0.18
  -8   6   3    4.79    0.22
  -8   6   3    4.40    0.18
  -8   6  -3    4.77    0.22
   8   6   3    4.70    0.20
   8   6   3    4.90    0.18
  -8   6  -3    4.80    0.18
  -9   6   3    5.53    0.22
  -9   6   3    5.56    0.26
  -9   6   3    5.66    0.26
  -9   6   3    5.70    0.22
   9   6  -3    6.01    0.25
  -9   6  -3    5.91    0.24
  -9   6  -3    5.87    0.27
   9   6   3    5.87    0.24
   9   6   3    5.87    0.22
   9   6   3    5.90    0.26
  -9   6  -3    5.76    0.22
  10   6  -3    0.06    0.03
 -10   6   3    0.12    0.02
 -10   6   3    0.08    0.03
  10   6  -3    0.07    0.03
 -10   6   3    0.09    0.02
 -10  -6   3    0.08    0.04
 -10   6  -3    0.07    0.02
  10   6   3    0.09    0.03
  10   6   3    0.08    0.03
 -10   6  -3    0.09    0.03
   0   7   3   10.30    0.51
   0   7  -3   11.04    0.54
   0   7   3    9.94    0.50
   0   7   3   11.04    0.53
   0   7  -3   10.17    0.56
   0   7  -3   10.59    0.52
   0   7  -3   10.85    0.55
   1   7  -3   23.43    1.06
   1   7  -3   24.05    1.10
   1   7  -3   23.56    1.11
  -1   7   3   23.64    1.09
  -1   7   3   20.77    1.05
   1   7  -3   21.63    1.12
  -1   7   3   22.63    1.06
   1   7  -3   23.38    1.13
  -1  -7  -3   20.74    1.08
  -1   7   3   21.55    1.05
   1   7   3   23.40    1.10
  -1   7  -3   23.30    1.13
  -1   7  -3   21.01    1.11
   1   7   3   21.92    1.05
  -1   7  -3   23.35    1.11
   1   7   3   22.27    1.11
   1   7   3   22.21    1.11
   1   7   3   21.43    1.09
   1   7   3   20.63    1.08
   1   7   3   20.31    1.08
   1   7   3   23.01    1.09
  -1   7  -3   22.93    1.06
   2   7  -3   15.75    0.74
  -2   7   3   13.93    0.72
  -2   7   3   13.98    0.74
   2   7  -3   15.73    0.75
  -2   7   3   14.93    0.71
  -2   7   3   14.65    0.71
  -2   7   3   14.93    0.74
  -2   7   3   13.26    0.72
  -2   7   3   14.94    0.72
   2   7  -3   15.30    0.76
   2   7   3   13.50    0.74
   2   7   3   15.46    0.74
   2   7   3   14.08    0.70
   2   7   3   15.07    0.74
   2   7   3   15.34    0.73
  -2   7  -3   15.66    0.75
  -2   7  -3   14.98    0.76
  -2   7  -3   15.66    0.71
   2   7   3   13.81    0.73
   3   7  -3    2.26    0.16
   3   7  -3    2.31    0.16
   3   7  -3    2.33    0.17
  -3   7   3    2.51    0.14
  -3   7   3    2.36    0.14
  -3   7   3    2.55    0.16
  -3   7   3    2.29    0.16
  -3   7  -3    2.95    0.16
   3   7   3    2.24    0.15
   3   7   3    2.36    0.14
   3   7   3    2.09    0.14
  -3   7  -3    2.37    0.15
  -3   7  -3    2.18    0.15
   3   7   3    2.17    0.16
  -4   7   3    0.63    0.03
  -4   7   3    0.65    0.05
   4   7  -3    0.72    0.10
  -4   7   3    0.71    0.08
  -4   7   3    0.58    0.07
   4   7  -3    0.73    0.08
  -4   7   3    0.58    0.04
   4   7  -3    0.70    0.09
  -4   7   3    0.60    0.07
  -4   7   3    0.65    0.05
  -4   7   3    0.71    0.08
  -4   7   3    0.62    0.04
   4   7   3    0.64    0.04
   4   7   3    0.58    0.03
  -4   7  -3    0.59    0.05
   4   7   3    0.70    0.08
   4   7   3    0.61    0.04
  -4   7  -3    0.70    0.09
   4   7   3    0.62    0.05
  -4   7  -3    0.82    0.10
  -4   7  -3    0.63    0.08
   4   7   3    0.73    0.09
  -4   7  -3    0.58    0.08
   4   7   3    0.73    0.07
  -5   7   3    9.06    0.33
  -5   7   3    8.96    0.38
  -5   7   3    8.62    0.48
   5   7  -3    9.11    0.50
  -5   7   3    9.21    0.33
  -5   7   3    9.32    0.47
  -5   7   3    9.31    0.47
   5   7  -3    8.32    0.37
  -5   7   3    9.09    0.36
  -5   7   3    8.32    0.40
   5   7  -3    8.22    0.33
  -5   7   3    9.07    0.40
   5   7  -3    9.00    0.49
   5   7   3    9.61    0.48
   5   7   3    9.37    0.48
  -5   7  -3    8.64    0.38
   5   7   3    8.78    0.49
   5   7   3    8.89    0.38
  -5   7  -3    8.64    0.33
   5   7   3    8.89    0.37
  -5   7  -3    8.94    0.33
   5   7   3    9.59    0.33
  -5   7  -3    9.30    0.49
  -5   7  -3    9.18    0.46
  -5   7  -3    9.12    0.48
   5   7   3    9.08    0.33
  -5   7  -3    8.97    0.37
  -5   7  -3    9.42    0.50
  -6   7   3    8.70    0.40
  -6   7   3    9.05    0.37
   6   7  -3    9.00    0.37
  -6   7   3    9.46    0.33
  -6   7   3    8.82    0.38
  -6   7   3    8.71    0.48
   6   7  -3    8.12    0.51
  -6   7   3    8.99    0.48
  -6   7   3    9.02    0.33
  -6   7   3    8.63    0.49
  -6   7   3    9.33    0.40
   6   7  -3    8.86    0.33
   6   7   3    9.19    0.33
   6   7   3    8.60    0.48
  -6   7  -3    9.47    0.48
  -6   7  -3    8.83    0.50
  -6   7  -3    9.12    0.33
  -6   7  -3    9.43    0.37
   6   7   3    9.41    0.37
   6   7   3    8.95    0.33
   6   7   3    8.62    0.38
  -6   7  -3    8.59    0.33
   6   7   3    9.11    0.48
   6   7   3    8.72    0.50
  -6   7  -3    8.42    0.51
   7   7  -3    2.50    0.11
  -7   7   3    2.63    0.10
  -7   7   3    2.17    0.18
  -7   7   3    2.43    0.13
  -7   7   3    2.69    0.10
   7   7  -3    2.37    0.10
  -7   7   3    2.47    0.13
   7   7   3    2.37    0.10
  -7   7  -3    2.36    0.19
  -7   7  -3    2.46    0.12
   7   7   3    2.36    0.10
   7   7   3    2.49    0.11
  -7   7  -3    2.55    0.10
  -7   7  -3    2.49    0.11
   7   7   3    2.41    0.19
  -8   7   3   11.19    0.42
   8   7  -3   12.19    0.48
  -8   7   3   12.18    0.51
   8   7  -3   10.93    0.43
  -8   7   3   10.94    0.51
  -8   7   3   11.47    0.42
   8   7   3   11.37    0.43
  -8   7  -3   11.81    0.51
   8   7   3   11.80    0.42
   8   7   3   11.68    0.47
  -8   7  -3   11.69    0.43
   8   7   3   11.83    0.50
  -8   7  -3   11.40    0.48
   9   7  -3    2.18    0.09
  -9   7   3    2.11    0.09
   9   7  -3    2.07    0.11
   9   7  -3    2.18    0.10
  -9   7   3    2.14    0.08
  -9   7   3    2.24    0.11
  -9   7   3    2.04    0.11
   9   7   3    2.20    0.09
  -9   7  -3    2.07    0.09
   9   7   3    2.31    0.11
  -9   7  -3    2.23    0.11
 -10   7   3    0.00    0.02
 -10   7   3    0.04    0.02
  10   7  -3    0.04    0.02
  10   7  -3    0.03    0.01
  10   7  -3    0.02    0.02
 -10   7  -3    0.03    0.02
 -10  -7   3    0.01    0.02
  10   7   3    0.02    0.02
  10   7   3    0.02    0.02
 -10   7  -3    0.01    0.02
   0   8   3    3.31    0.19
   0   8  -3    3.46    0.20
   0   8  -3    3.54    0.20
   0   8  -3    3.55    0.19
   0   8   3    3.02    0.17
   0   8   3    3.58    0.20
  -1   8   3   47.84    2.23
  -1   8   3   49.62    2.31
   1   8  -3   50.60    2.31
   1   8  -3   50.60    2.35
  -1   8   3   45.49    2.21
   1   8  -3   49.24    2.24
   1   8  -3   49.30    2.38
   1   8   3   47.26    2.33
  -1   8  -3   48.76    2.34
   1   8   3   45.03    2.32
   1   8   3   47.27    2.37
  -1   8  -3   49.84    2.38
   1   8   3   45.42    2.36
   1   8   3   50.38    2.31
   1   8   3   47.17    2.23
  -1   8  -3   49.69    2.24
  -1   8  -3   45.06    2.21
   1   8   3   40.19    2.28
   2   8  -3   47.52    2.22
  -2   8   3   42.79    2.06
  -2   8   3   44.77    2.07
   2   8  -3   45.60    2.18
   2   8  -3   45.37    2.15
   2   8  -3   45.80    2.08
  -2   8  -3   45.77    2.07
   2   8   3   40.15    2.20
   2   8   3   39.88    2.16
   2   8   3   42.55    2.07
   2   8   3   45.96    2.20
  -2   8  -3   42.44    2.06
  -2   8  -3   44.29    2.17
  -2   8  -3   45.58    2.21
   2   8   3   46.20    2.15
   2   8   3   42.31    2.16
  -3   8   3    2.32    0.14
   3   8  -3    2.72    0.18
   3   8  -3    2.67    0.17
  -3   8   3    2.58    0.16
   3   8  -3    2.63    0.17
  -3   8   3    2.65    0.15
  -3   8   3    2.55    0.16
  -3   8   3    2.33    0.14
  -3   8   3    2.56    0.14
  -3   8  -3    2.75    0.18
   3   8   3    2.57    0.15
  -3   8  -3    2.74    0.17
  -3   8  -3    2.84    0.17
   3   8   3    2.88    0.16
   3   8   3    2.28    0.15
  -3   8  -3    2.47    0.17
   3   8   3    2.47    0.17
  -4   8   3    2.54    0.17
  -4   8   3    2.25    0.09
  -4   8   3    2.45    0.11
   4   8  -3    2.10    0.10
  -4   8   3    2.48    0.17
  -4   8   3    2.37    0.11
   4   8  -3    2.14    0.11
  -4   8   3    2.43    0.15
   4   8  -3    2.50    0.18
   4   8  -3    2.25    0.10
  -4   8   3    2.28    0.09
  -4   8   3    2.35    0.14
  -4   8   3    2.39    0.12
  -4   8   3    2.28    0.10
   4   8  -3    2.38    0.11
   4   8  -3    2.51    0.18
   4   8  -3    2.31    0.16
   4   8   3    2.31    0.09
   4   8   3    2.40    0.11
   4   8   3    2.41    0.16
  -4   8  -3    2.47    0.17
  -4   8  -3    2.51    0.18
   4   8   3    2.35    0.16
   4   8   3    2.26    0.10
  -4   8  -3    2.30    0.11
   4   8   3    2.30    0.11
   4   8   3    2.41    0.17
   4   8   3    2.39    0.12
  -4   8  -3    2.68    0.17
  -4   8  -3    2.24    0.09
  -4   8  -3    2.32    0.11
  -4   8  -3    2.35    0.10
  -4   8  -3    2.47    0.17
   4   8   3    2.28    0.09
  -5   8   3   11.49    0.49
  -5   8   3   11.32    0.40
  -5   8   3   11.43    0.57
   5   8  -3   11.07    0.41
  -5   8   3   11.25    0.58
  -5   8   3    9.53    0.49
  -5   8   3   11.06    0.57
  -5   8   3   11.20    0.45
  -5   8   3   11.28    0.47
  -5   8   3   11.21    0.40
   5   8  -3   11.47    0.46
   5   8  -3   10.67    0.61
   5   8  -3   10.74    0.47
   5   8  -3   11.61    0.60
   5   8   3   11.45    0.47
  -5   8  -3   11.46    0.46
   5   8   3   11.40    0.59
  -5   8  -3   10.76    0.47
   5   8   3   11.56    0.41
  -5   8  -3   11.13    0.41
   5   8   3   10.96    0.41
  -5   8  -3   10.97    0.59
  -5   8  -3   11.17    0.56
  -5   8  -3   11.02    0.41
   5   8   3   11.20    0.45
  -5   8  -3   11.36    0.60
  -5   8  -3   11.33    0.58
   5   8   3   11.00    0.58
   5   8   3   10.63    0.47
   5   8   3   11.25    0.59
   6   8  -3    7.37    0.28
  -6   8   3    7.98    0.28
  -6   8   3    7.61    0.32
  -6   8   3    7.02    0.41
  -6   8   3    8.04    0.34
   6   8  -3    6.02    0.43
  -6   8   3    7.15    0.34
  -6   8   3    7.83    0.28
  -6   8   3    7.96    0.31
  -6   8   3    7.30    0.41
  -6   8   3    7.47    0.40
   6   8  -3    7.54    0.32
   6   8  -3    6.84    0.42
   6   8   3    6.86    0.42
   6   8   3    7.45    0.32
  -6   8  -3    7.64    0.28
  -6   8  -3    7.55    0.31
   6   8   3    7.95    0.28
  -6   8  -3    7.74    0.41
   6   8   3    7.83    0.28
   6   8   3    7.45    0.42
   6   8   3    7.13    0.41
   6   8   3    8.13    0.33
  -6   8  -3    6.89    0.43
  -6   8  -3    7.42    0.28
   6   8   3    7.87    0.31
  -6   8  -3    7.10    0.43
  -7   8   3   20.67    0.73
  -7   8   3   20.50    0.88
   7   8  -3   20.72    0.73
   7   8  -3   20.87    0.83
  -7   8   3   20.35    0.73
   7   8  -3   19.74    0.85
  -7   8   3   18.79    0.88
   7   8   3   20.27    0.82
   7   8   3   19.74    0.73
  -7   8  -3   19.38    0.73
   7   8   3   20.07    0.85
   7   8   3   20.62    0.73
  -7   8  -3   20.75    0.88
  -7   8  -3   19.52    0.73
   8   8  -3   10.26    0.37
  -8   8   3   10.34    0.45
  -8   8   3    8.93    0.44
   8   8  -3    9.77    0.43
   8   8  -3   10.45    0.42
  -8   8   3   10.05    0.37
  -8   8   3   10.21    0.37
   8   8   3    9.46    0.37
  -8   8  -3   10.42    0.37
   8   8   3   10.19    0.43
  -8   8  -3    9.80    0.41
  -8   8  -3   10.63    0.45
  -8   8  -3    9.72    0.37
   8   8   3   10.52    0.37
   9   8  -3    2.03    0.09
   9   8  -3    2.01    0.09
  -9   8   3    2.03    0.08
  -9   8   3    1.99    0.08
  -9   8   3    1.93    0.10
   9   8  -3    2.04    0.11
  -9   8  -3    2.05    0.10
   9   8   3    1.90    0.08
   9   8   3    2.02    0.10
   9   8   3    2.14    0.09
  -9   8  -3    1.95    0.08
  -9   8  -3    1.79    0.08
  10   8  -3    0.79    0.05
  10   8   3    0.79    0.04
 -10   8  -3    0.76    0.03
 -10   8  -3    0.72    0.05
   0   9   3    1.52    0.13
   0   9  -3    1.51    0.12
   0   9   3    1.44    0.12
   0   9  -3    1.57    0.12
   0   9  -3    1.61    0.12
  -1   9   3   11.69    0.57
   1   9  -3   12.06    0.60
   1   9  -3   11.55    0.59
  -1   9   3   10.26    0.55
   1   9  -3   11.50    0.57
  -1   9  -3   11.43    0.59
  -1   9  -3   11.72    0.57
   1   9   3   11.46    0.58
   1   9   3   11.24    0.56
  -1   9  -3   11.56    0.60
   2   9  -3    3.39    0.20
  -2   9   3    3.24    0.13
   2   9  -3    3.13    0.19
  -2   9   3    3.06    0.19
  -2   9   3    2.80    0.18
   2   9  -3    2.59    0.13
   2   9  -3    3.06    0.20
   2   9  -3    3.22    0.20
  -2   9   3    2.85    0.14
  -2   9   3    2.94    0.14
   2   9   3    3.15    0.14
  -2   9  -3    3.06    0.19
   2   9   3    2.91    0.11
   2   9   3    2.75    0.18
   2   9   3    3.20    0.17
   2   9   3    3.04    0.17
  -2   9  -3    3.25    0.18
   2   9   3    3.09    0.19
  -2   9  -3    3.13    0.19
  -2   9  -3    2.99    0.18
   3   9  -3   32.05    1.32
  -3   9   3   32.70    1.16
  -3   9   3   31.15    1.61
  -3   9   3   33.03    1.29
   3   9  -3   30.96    1.17
  -3   9   3   33.87    1.61
   3   9  -3   33.49    1.62
  -3   9   3   33.22    1.58
  -3   9   3   34.82    1.55
  -3   9   3   29.35    1.17
  -3   9   3   32.36    1.35
   3   9  -3   35.05    1.55
   3   9  -3   33.30    1.60
  -3   9   3   31.52    1.40
  -3   9   3   32.26    1.53
  -3   9   3   31.33    1.58
   3   9  -3   31.71    1.17
  -3   9   3   33.92    1.36
   3   9  -3   33.81    1.65
   3   9  -3   29.67    1.36
  -3   9  -3   30.71    1.36
   3   9   3   32.33    1.36
  -3   9  -3   32.15    1.35
   3   9   3   32.57    1.16
   3   9   3   32.80    1.60
   3   9   3   32.30    1.29
   3   9   3   31.48    1.17
   3   9   3   33.40    1.42
   3   9   3   32.02    1.35
  -3   9  -3   34.28    1.64
  -3   9  -3   33.38    1.53
   3   9   3   31.06    1.53
  -3   9  -3   31.42    1.32
   3   9   3   33.56    1.63
  -3   9  -3   31.71    1.16
  -3   9  -3   33.98    1.54
  -3   9  -3   31.11    1.17
   3   9   3   34.58    1.60
  -3   9  -3   33.46    1.61
   4   9  -3    3.58    0.22
   4   9  -3    3.65    0.22
  -4   9   3    3.49    0.16
  -4   9   3    3.46    0.19
  -4   9   3    3.43    0.13
   4   9  -3    3.47    0.15
   4   9  -3    3.35    0.14
  -4   9   3    3.56    0.19
  -4   9   3    3.63    0.22
   4   9  -3    3.42    0.23
   4   9  -3    3.30    0.16
  -4   9   3    3.48    0.13
  -4   9   3    3.62    0.15
   4   9  -3    3.37    0.14
  -4   9   3    3.52    0.16
   4   9  -3    3.67    0.24
  -4   9   3    3.63    0.21
  -4   9   3    3.58    0.16
  -4   9  -3    3.65    0.21
   4   9   3    3.38    0.16
   4   9   3    3.61    0.21
  -4   9  -3    3.38    0.22
   4   9   3    3.70    0.22
   4   9   3    3.58    0.13
   4   9   3    3.45    0.17
  -4   9  -3    3.49    0.16
  -4   9  -3    3.38    0.15
  -4   9  -3    3.70    0.22
  -4   9  -3    3.43    0.14
   4   9   3    3.30    0.13
   4   9   3    3.32    0.16
  -4   9  -3    3.34    0.14
   4   9   3    3.59    0.23
  -4   9  -3    3.49    0.22
   5   9  -3    1.18    0.13
   5   9  -3    1.19    0.07
   5   9  -3    1.19    0.08
  -5   9   3    1.30    0.07
   5   9  -3    1.23    0.12
  -5   9   3    1.29    0.08
   5   9  -3    1.17    0.07
  -5   9   3    1.30    0.08
  -5   9   3    1.21    0.05
  -5   9   3    1.26    0.12
  -5   9   3    1.28    0.10
  -5   9   3    1.10    0.10
   5   9  -3    1.25    0.06
   5   9  -3    1.08    0.12
  -5   9   3    1.29    0.06
   5   9   3    1.24    0.07
  -5   9  -3    1.33    0.06
  -5   9  -3    1.26    0.08
   5   9   3    1.11    0.12
  -5   9  -3    1.20    0.12
  -5   9  -3    1.22    0.13
   5   9   3    1.30    0.06
   5   9   3    1.31    0.08
   5   9   3    1.19    0.12
  -5   9  -3    1.28    0.06
  -5   9  -3    1.04    0.12
  -5   9  -3    1.30    0.07
   5   9   3    1.12    0.11
  -5   9  -3    1.29    0.14
   5   9   3    1.26    0.06
   5   9   3    1.26    0.07
   6   9  -3    3.95    0.17
   6   9  -3    3.56    0.24
  -6   9   3    3.97    0.15
   6   9  -3    3.93    0.16
  -6   9   3    3.94    0.15
  -6   9   3    4.14    0.17
  -6   9   3    4.05    0.18
  -6   9   3    3.67    0.24
  -6   9   3    3.97    0.17
   6   9  -3    4.04    0.18
  -6   9  -3    3.74    0.18
  -6   9  -3    3.43    0.26
   6   9   3    4.02    0.18
   6   9   3    3.86    0.15
  -6   9  -3    3.98    0.17
  -6   9  -3    3.83    0.15
   6   9   3    3.78    0.15
   6   9   3    3.40    0.25
   6   9   3    3.69    0.18
  -6   9  -3    3.76    0.15
   7   9  -3    2.91    0.12
   7   9  -3    3.00    0.13
   7   9  -3    2.86    0.14
  -7   9   3    3.00    0.15
  -7   9   3    2.92    0.14
  -7   9   3    3.00    0.11
  -7   9   3    2.86    0.12
   7   9   3    2.97    0.12
  -7   9  -3    2.92    0.12
   7   9   3    3.04    0.15
  -7   9  -3    3.07    0.15
  -7   9  -3    2.93    0.12
   7   9   3    3.13    0.12
  -7   9  -3    2.78    0.13
   8   9  -3    1.49    0.08
  -8   9   3    1.44    0.06
   8   9  -3    1.36    0.08
   8   9  -3    1.55    0.07
  -8   9   3    1.40    0.08
  -8   9   3    1.45    0.06
  -8   9  -3    1.54    0.09
   8   9   3    1.39    0.07
  -8   9  -3    1.36    0.07
   8   9   3    1.29    0.07
   8   9   3    1.49    0.08
  -8   9  -3    1.30    0.07
   9   9  -3    0.07    0.01
  -9   9   3    0.06    0.02
   9   9  -3    0.07    0.03
  -9   9   3    0.12    0.03
   9   9  -3    0.04    0.02
   9   9   3    0.06    0.03
  -9   9  -3    0.11    0.03
  -9   9  -3    0.12    0.02
   9   9   3    0.06    0.02
   9   9   3    0.07    0.03
  -9   9  -3    0.09    0.03
   0  10  -3    1.71    0.13
   0  10  -3    1.54    0.12
   0  10  -3    1.43    0.06
   0  10   3    1.44    0.06
   0  10  -3    1.50    0.12
   0  10  -3    1.38    0.07
   0  10   3    1.35    0.09
   0  10   3    1.46    0.08
   0  10   3    1.44    0.07
   0  10   3    1.61    0.13
   0  10  -3    1.43    0.07
   0  10   3    1.57    0.13
   0  10   3    1.47    0.07
   0  10  -3    1.42    0.07
   1  10  -3    8.83    0.32
   1  10  -3    8.95    0.45
   1  10  -3    8.55    0.35
   1  10  -3    9.03    0.47
  -1  10   3    8.34    0.37
  -1  10   3    8.86    0.37
   1  10  -3    8.25    0.32
   1  10  -3    8.40    0.46
  -1  10   3    8.50    0.31
  -1  10   3    8.75    0.37
  -1  10   3    8.71    0.35
   1  10  -3    8.40    0.36
  -1  10   3    9.21    0.45
  -1  10   3    8.97    0.39
  -1  10  -3    8.54    0.32
   1  10   3    8.81    0.42
  -1  10  -3    9.55    0.45
   1  10   3    9.17    0.47
   1  10   3    8.89    0.44
  -1  10  -3    9.23    0.47
  -1  10  -3    9.37    0.46
  -1  10  -3    8.93    0.32
   1  10   3    8.79    0.39
   1  10   3    8.75    0.37
  -1  10  -3    8.39    0.36
   1  10   3    8.40    0.31
   1  10   3    8.68    0.37
  -1  10  -3    8.36    0.35
   1  10   3    8.22    0.35
  -2  10   3   33.25    1.33
  -2  10   3   33.26    1.51
   2  10  -3   31.03    1.29
  -2  10   3   32.50    1.32
  -2  10   3   31.49    1.13
   2  10  -3   29.20    1.33
  -2  10   3   32.43    1.26
  -2  10   3   29.63    1.49
   2  10  -3   31.73    1.14
   2  10  -3   33.44    1.57
  -2  10   3   29.27    1.36
   2  10  -3   33.51    1.58
  -2  10   3   31.37    1.32
   2  10  -3   33.89    1.51
   2  10  -3   34.28    1.61
   2  10  -3   32.54    1.14
   2  10   3   31.96    1.55
   2  10   3   31.65    1.50
   2  10   3   32.62    1.49
  -2  10  -3   32.36    1.58
   2  10   3   31.36    1.32
   2  10   3   31.96    1.14
  -2  10  -3   31.13    1.14
  -2  10  -3   30.55    1.26
   2  10   3   32.06    1.58
  -2  10  -3   30.03    1.33
   2  10   3   30.66    1.14
  -2  10  -3   33.37    1.51
  -2  10  -3   31.74    1.32
   2  10   3   31.47    1.33
  -2  10  -3   31.35    1.14
   2  10   3   33.61    1.57
   2  10   3   29.74    1.55
   2  10   3   30.81    1.26
  -2  10  -3   31.33    1.29
  -2  10  -3   32.01    1.60
   2  10   3   29.80    1.58
   2  10   3   32.71    1.39
  -3  10   3   14.67    0.54
  -3  10   3   14.98    0.63
  -3  10   3   14.36    0.65
   3  10  -3   15.61    0.74
   3  10  -3   14.82    0.77
   3  10  -3   14.70    0.54
   3  10  -3   15.24    0.61
  -3  10   3   15.26    0.60
  -3  10   3   15.76    0.63
   3  10  -3   14.17    0.63
   3  10  -3   14.71    0.54
  -3  10   3   14.37    0.73
  -3  10   3   15.99    0.74
   3  10  -3   14.91    0.79
   3  10  -3   15.42    0.77
   3  10   3   13.45    0.73
  -3  10  -3   14.49    0.63
  -3  10  -3   14.04    0.60
  -3  10  -3   15.34    0.77
   3  10   3   15.73    0.66
  -3  10  -3   14.77    0.54
  -3  10  -3   15.01    0.54
   3  10   3   15.55    0.54
   3  10   3   15.93    0.77
  -3  10  -3   15.07    0.63
  -3  10  -3   15.90    0.74
  -3  10  -3   14.70    0.73
   3  10   3   15.05    0.63
   3  10   3   15.37    0.63
  -3  10  -3   15.19    0.78
  -3  10  -3   14.88    0.61
   3  10   3   14.77    0.76
   3  10   3   13.96    0.60
   3  10   3   14.88    0.75
   3  10   3   14.54    0.54
  -4  10   3    3.13    0.15
  -4  10   3    3.30    0.15
   4  10  -3    2.84    0.21
  -4  10   3    3.23    0.21
   4  10  -3    3.29    0.14
  -4  10   3    3.25    0.14
  -4  10   3    3.03    0.15
   4  10  -3    3.02    0.15
   4  10  -3    3.15    0.13
   4  10  -3    2.92    0.22
   4  10  -3    3.18    0.22
  -4  10   3    3.28    0.12
   4  10  -3    3.10    0.21
   4  10  -3    2.97    0.13
  -4  10   3    3.23    0.21
  -4  10  -3    3.13    0.13
   4  10   3    3.32    0.16
   4  10   3    3.27    0.19
   4  10   3    3.33    0.12
  -4  10  -3    3.27    0.15
   4  10   3    2.88    0.14
   4  10   3    3.26    0.15
  -4  10  -3    3.23    0.22
  -4  10  -3    3.21    0.12
  -4  10  -3    3.02    0.21
  -4  10  -3    3.35    0.21
   4  10   3    3.18    0.20
   4  10   3    3.22    0.15
   4  10   3    3.39    0.12
  -4  10  -3    3.13    0.13
  -4  10  -3    3.07    0.21
   4  10   3    3.30    0.21
   5  10  -3   26.99    1.49
  -5  10   3   26.59    1.47
   5  10  -3   30.35    1.07
  -5  10   3   31.13    1.06
   5  10  -3   29.74    1.07
  -5  10   3   31.30    1.23
   5  10  -3   29.70    1.20
  -5  10   3   27.01    1.45
  -5  10   3   28.84    1.42
   5  10  -3   28.57    1.42
  -5  10   3   31.51    1.28
  -5  10   3   31.55    1.18
   5  10  -3   26.71    1.51
  -5  10   3   30.24    1.06
   5  10  -3   29.69    1.24
  -5  10  -3   30.60    1.23
   5  10   3   30.54    1.30
  -5  10  -3   28.59    1.42
  -5  10  -3   27.28    1.48
  -5  10  -3   28.87    1.42
   5  10   3   28.75    1.47
  -5  10  -3   29.96    1.07
  -5  10  -3   30.90    1.20
   5  10   3   27.74    1.47
  -5  10  -3   30.48    1.28
   5  10   3   29.87    1.07
   5  10   3   30.23    1.06
   5  10   3   29.89    1.23
  -5  10  -3   30.92    1.06
   5  10   3   31.68    1.24
  -6  10   3   13.11    0.57
  -6  10   3   13.70    0.54
  -6  10   3   13.89    0.59
  -6  10   3   13.80    0.49
   6  10  -3   13.08    0.57
  -6  10   3   13.17    0.48
   6  10  -3   13.51    0.55
   6  10  -3   13.41    0.49
   6  10  -3   13.01    0.49
   6  10   3   12.70    0.57
  -6  10  -3   13.73    0.59
   6  10   3   13.82    0.49
   6  10   3   13.72    0.49
  -6  10  -3   13.24    0.57
  -6  10  -3   13.70    0.49
   6  10   3   13.64    0.57
  -6  10  -3   13.42    0.49
  -7  10   3    3.59    0.17
   7  10  -3    3.69    0.18
  -7  10   3    3.75    0.18
  -7  10   3    3.97    0.15
   7  10  -3    3.92    0.15
   7  10  -3    3.96    0.16
  -7  10  -3    3.95    0.15
  -7  10  -3    3.88    0.15
   7  10   3    3.79    0.15
   7  10   3    3.90    0.18
   7  10   3    3.69    0.15
  -7  10  -3    4.05    0.19
   8  10  -3    6.27    0.28
   8  10  -3    6.40    0.24
   8  10  -3    6.27    0.26
  -8  10   3    6.52    0.24
  -8  10   3    6.52    0.29
   8  10   3    6.61    0.28
   8  10   3    6.39    0.24
  -8  10  -3    6.20    0.24
  -8  10  -3    6.42    0.29
  -8  10  -3    6.56    0.24
   8  10   3    6.71    0.24
   9  10  -3    1.45    0.06
  -9  10   3    1.50    0.06
   9  10  -3    1.49    0.08
  -9  10  -3    1.40    0.08
   9  10   3    1.54    0.09
  -9  10  -3    1.44    0.06
   9  10   3    1.44    0.06
  -9  10  -3    1.48    0.06
   9  10   3    1.50    0.06
   0  11  -3    0.78    0.09
   0  11  -3    0.77    0.09
   0  11   3    0.79    0.03
   0  11  -3    0.70    0.04
   0  11  -3    0.81    0.05
   0  11   3    0.85    0.10
   0  11  -3    0.81    0.05
   0  11   3    0.74    0.07
   0  11   3    0.76    0.07
   0  11  -3    0.71    0.06
   0  11  -3    0.82    0.10
   0  11  -3    0.68    0.04
   0  11  -3    0.67    0.06
   0  11   3    0.82    0.06
   0  11   3    0.85    0.06
   0  11   3    0.83    0.05
   0  11   3    0.69    0.05
   0  11  -3    0.78    0.06
   0  11   3    0.80    0.10
  -1  11   3   14.31    0.64
   1  11  -3   14.20    0.52
   1  11  -3   13.24    0.61
   1  11  -3   14.09    0.52
   1  11  -3   14.46    0.74
   1  11  -3   13.62    0.61
   1  11  -3   13.60    0.61
   1  11  -3   14.13    0.59
  -1  11   3   13.83    0.61
  -1  11   3   14.48    0.61
  -1  11   3   15.04    0.71
  -1  11   3   14.08    0.52
   1  11  -3   14.90    0.75
  -1  11   3   14.44    0.58
   1  11  -3   14.96    0.58
  -1  11   3   15.28    0.61
   1  11  -3   14.78    0.72
   1  11   3   15.10    0.61
  -1  11  -3   14.24    0.73
  -1  11  -3   14.38    0.59
  -1  11  -3   14.07    0.61
  -1  11  -3   15.19    0.52
   1  11   3   14.25    0.52
   1  11   3   14.35    0.58
  -1  11  -3   13.88    0.52
   1  11   3   14.51    0.71
  -1  11  -3   15.09    0.75
   1  11   3   14.74    0.61
  -1  11  -3   14.23    0.58
   1  11   3   14.96    0.74
  -1  11  -3   14.52    0.61
  -1  11  -3   14.69    0.72
   1  11   3   15.22    0.64
   2  11  -3   12.52    0.60
   2  11  -3   14.75    0.72
   2  11  -3   14.40    0.73
  -2  11   3   14.73    0.71
  -2  11   3   14.45    0.60
   2  11  -3   14.20    0.58
   2  11  -3   14.77    0.57
  -2  11   3   14.34    0.51
   2  11  -3   13.52    0.60
   2  11  -3   14.31    0.75
  -2  11   3   14.66    0.60
  -2  11   3   14.75    0.60
   2  11  -3   14.38    0.52
  -2  11   3   14.58    0.57
   2  11  -3   13.98    0.52
  -2  11   3   13.28    0.62
   2  11   3   14.74    0.74
   2  11   3   14.21    0.60
  -2  11  -3   14.07    0.57
  -2  11  -3   14.02    0.74
   2  11   3   14.65    0.60
  -2  11  -3   14.70    0.60
   2  11   3   14.02    0.57
  -2  11  -3   14.43    0.71
   2  11   3   14.03    0.51
   2  11   3   14.82    0.63
  -2  11  -3   14.43    0.73
   2  11   3   13.95    0.70
  -2  11  -3   13.83    0.60
  -2  11  -3   14.83    0.52
  -2  11  -3   13.96    0.52
  -3  11   3   33.45    1.57
   3  11  -3   32.55    1.18
  -3  11   3   34.22    1.37
   3  11  -3   31.11    1.63
   3  11  -3   31.63    1.37
  -3  11   3   33.04    1.17
  -3  11   3   32.62    1.41
  -3  11   3   33.83    1.30
   3  11  -3   32.44    1.62
   3  11  -3   32.20    1.66
   3  11  -3   32.01    1.18
   3  11  -3   33.01    1.57
   3  11  -3   32.80    1.33
  -3  11   3   35.17    1.37
   3  11   3   33.81    1.17
  -3  11  -3   34.12    1.37
  -3  11  -3   29.68    1.41
  -3  11  -3   32.74    1.66
   3  11   3   31.44    1.63
  -3  11  -3   31.29    1.30
  -3  11  -3   32.20    1.18
   3  11   3   33.17    1.62
   3  11   3   34.85    1.44
  -3  11  -3   32.49    1.63
   3  11   3   32.00    1.60
  -3  11  -3   33.73    1.57
   3  11   3   31.48    1.30
   3  11   3   32.89    1.18
  -3  11  -3   33.86    1.18
   3  11   3   33.18    1.37
  -3  11  -3   32.37    1.37
   3  11   3   33.30    1.36
   4  11  -3    3.96    0.15
  -4  11   3    4.02    0.17
   4  11  -3    3.66    0.17
  -4  11   3    3.71    0.24
  -4  11   3    3.92    0.17
  -4  11   3    3.90    0.17
  -4  11   3    3.22    0.22
   4  11  -3    3.57    0.25
   4  11  -3    3.68    0.16
  -4  11   3    3.90    0.18
   4  11  -3    3.82    0.25
   4  11  -3    3.88    0.15
  -4  11   3    3.77    0.14
   4  11  -3    3.52    0.24
   4  11  -3    3.40    0.24
   4  11   3    3.84    0.14
   4  11   3    3.49    0.21
  -4  11  -3    3.70    0.23
  -4  11  -3    3.49    0.23
  -4  11  -3    3.90    0.18
   4  11   3    3.63    0.16
   4  11   3    3.60    0.24
  -4  11  -3    3.91    0.15
   4  11   3    3.83    0.14
   4  11   3    3.87    0.17
   4  11   3    3.98    0.17
   4  11   3    3.35    0.21
   4  11   3    4.00    0.19
  -4  11  -3    3.89    0.15
  -4  11  -3    3.79    0.18
  -4  11  -3    3.49    0.24
   5  11  -3   18.69    0.69
   5  11  -3   19.22    0.78
  -5  11   3   19.05    0.76
  -5  11   3   19.56    0.80
   5  11  -3   19.26    0.69
  -5  11   3   19.89    0.83
  -5  11   3   19.88    0.69
   5  11  -3   18.86    0.80
   5  11   3   19.18    0.69
   5  11   3   18.85    0.80
  -5  11  -3   16.75    0.93
  -5  11  -3   19.66    0.80
  -5  11  -3   18.96    0.69
   5  11   3   19.99    0.81
   5  11   3   17.33    0.97
  -5  11  -3   19.19    0.69
   5  11   3   19.17    0.84
  -5  11  -3   17.98    0.83
   5  11   3   19.96    0.69
  -6  11   3    4.69    0.17
  -6  11   3    4.68    0.20
   6  11  -3    4.71    0.19
   6  11  -3    4.52    0.18
  -6  11   3    4.81    0.22
   6  11  -3    4.55    0.18
   6  11  -3    4.65    0.21
  -6  11   3    4.70    0.21
   6  11   3    4.30    0.21
   6  11   3    4.66    0.17
  -6  11  -3    4.48    0.21
   6  11   3    4.68    0.18
   6  11   3    4.72    0.21
  -6  11  -3    4.79    0.18
  -6  11  -3    4.68    0.18
  -6  11  -3    4.57    0.22
   7  11  -3    2.56    0.10
   7  11  -3    2.46    0.10
  -7  11   3    2.63    0.13
   7  11  -3    2.45    0.13
  -7  11   3    2.48    0.12
   7  11  -3    2.36    0.11
  -7  11   3    2.45    0.10
  -7  11  -3    2.38    0.10
   7  11   3    2.41    0.10
  -7  11  -3    2.53    0.13
   7  11   3    2.56    0.12
  -7  11  -3    2.40    0.10
   7  11   3    2.43    0.10
  -8  11   3    1.55    0.09
  -8  11   3    1.51    0.06
   8  11  -3    1.49    0.07
   8  11  -3    1.50    0.08
  -8  11  -3    1.48    0.06
  -8  11  -3    1.50    0.08
  -8  11  -3    1.59    0.07
   8  11   3    1.42    0.06
   8  11   3    1.62    0.08
   8  11   3    1.43    0.07
   9  11  -3    0.47    0.03
  -9  11   3    0.45    0.04
   9  11   3    0.55    0.05
   9  11   3    0.43    0.03
  -9  11  -3    0.47    0.04
  -9  11  -3    0.44    0.04
   0  12  -3    0.05    0.02
   0  12  -3    0.08    0.05
   0  12  -3    0.06    0.03
   0  12   3    0.03    0.03
   0  12   3    0.04    0.01
   0  12  -3    0.04    0.03
   0  12  -3    0.08    0.06
   0  12   3    0.07    0.04
   0  12   3    0.08    0.03
   0  12   3    0.05    0.04
   0  12  -3    0.07    0.08
   0  12  -3    0.04    0.02
   0  12  -3    0.04    0.02
   0  12   3    0.07    0.05
   0  12   3    0.05    0.03
   1  12  -3    5.31    0.24
   1  12  -3    5.55    0.32
  -1  12   3    5.62    0.23
  -1  12   3    5.46    0.31
  -1  12   3    5.86    0.25
  -1  12   3    5.57    0.24
  -1  12   3    5.56    0.20
   1  12  -3    5.22    0.31
   1  12  -3    5.80    0.21
   1  12  -3    5.70    0.23
   1  12  -3    5.29    0.24
   1  12  -3    5.39    0.31
   1  12  -3    5.28    0.24
  -1  12   3    5.80    0.24
   1  12  -3    5.49    0.21
   1  12   3    5.55    0.23
  -1  12  -3    5.19    0.24
  -1  12  -3    5.33    0.31
  -1  12  -3    5.72    0.21
   1  12   3    5.46    0.20
   1  12   3    5.54    0.25
  -1  12  -3    5.61    0.23
   1  12   3    5.53    0.24
   1  12   3    5.57    0.32
  -1  12  -3    5.45    0.31
   1  12   3    5.17    0.31
  -1  12  -3    5.60    0.20
  -1  12  -3    5.56    0.24
  -1  12  -3    5.58    0.31
   1  12   3    5.65    0.26
   2  12  -3    6.30    0.24
   2  12  -3    6.04    0.28
   2  12  -3    6.12    0.35
  -2  12   3    6.37    0.23
   2  12  -3    6.70    0.27
   2  12  -3    6.24    0.36
  -2  12   3    6.56    0.28
  -2  12   3    6.01    0.29
   2  12  -3    6.53    0.24
   2  12  -3    6.51    0.36
   2  12  -3    5.81    0.28
  -2  12   3    6.62    0.27
  -2  12   3    6.34    0.35
  -2  12   3    6.97    0.28
  -2  12   3    6.70    0.28
   2  12   3    5.76    0.34
   2  12   3    6.14    0.26
  -2  12  -3    6.25    0.27
   2  12   3    6.57    0.37
  -2  12  -3    6.58    0.28
   2  12   3    6.61    0.28
  -2  12  -3    6.48    0.24
  -2  12  -3    6.38    0.35
   2  12   3    6.98    0.30
  -2  12  -3    6.28    0.35
   2  12   3    6.29    0.23
   2  12   3    6.66    0.28
  -2  12  -3    5.98    0.35
  -2  12  -3    6.73    0.24
  -2  12  -3    6.12    0.28
  -3  12   3    9.50    0.43
   3  12  -3   10.23    0.36
   3  12  -3    9.19    0.52
  -3  12   3   10.24    0.43
  -3  12   3   10.26    0.40
   3  12  -3    9.30    0.52
  -3  12   3    9.46    0.52
   3  12  -3   10.45    0.40
   3  12  -3    9.99    0.36
   3  12  -3    9.35    0.42
  -3  12   3   10.02    0.42
  -3  12   3   10.07    0.36
   3  12  -3    9.40    0.54
   3  12   3    9.59    0.40
  -3  12  -3   10.01    0.36
  -3  12  -3    9.52    0.40
   3  12   3    9.33    0.54
  -3  12  -3   10.45    0.36
   3  12   3   10.40    0.44
   3  12   3   10.13    0.43
   3  12   3   10.10    0.36
  -3  12  -3    9.70    0.52
  -3  12  -3    9.61    0.42
   3  12   3   10.02    0.42
  -3  12  -3   10.14    0.42
  -3  12  -3    9.34    0.52
  -3  12  -3    9.62    0.53
  -4  12   3    2.86    0.13
  -4  12   3    2.88    0.11
   4  12  -3    2.78    0.13
   4  12  -3    2.60    0.13
  -4  12   3    2.88    0.13
   4  12  -3    2.65    0.20
  -4  12   3    2.44    0.20
  -4  12   3    2.73    0.13
   4  12  -3    2.81    0.11
   4  12  -3    2.84    0.11
  -4  12   3    2.77    0.14
   4  12   3    2.83    0.14
  -4  12  -3    2.73    0.11
  -4  12  -3    2.77    0.13
   4  12   3    2.59    0.13
  -4  12  -3    2.45    0.20
   4  12   3    2.78    0.14
  -4  12  -3    2.81    0.11
   4  12   3    2.58    0.21
  -4  12  -3    2.64    0.14
   4  12   3    2.80    0.11
   4  12   3    2.98    0.15
  -5  12   3    3.40    0.16
  -5  12   3    3.32    0.15
   5  12  -3    3.33    0.13
   5  12  -3    3.23    0.14
  -5  12   3    3.31    0.12
   5  12  -3    3.05    0.13
   5  12  -3    3.11    0.15
  -5  12   3    3.36    0.15
   5  12   3    3.31    0.13
  -5  12  -3    3.28    0.13
   5  12   3    3.33    0.16
  -5  12  -3    3.28    0.15
   5  12   3    3.11    0.15
   5  12   3    3.18    0.12
  -5  12  -3    3.00    0.15
  -5  12  -3    3.24    0.13
   6  12  -3    1.45    0.08
  -6  12   3    1.42    0.08
   6  12  -3    1.36    0.08
   6  12  -3    1.46    0.07
  -6  12   3    1.51    0.09
  -6  12   3    1.45    0.06
  -6  12   3    1.49    0.09
   6  12  -3    1.44    0.07
  -6  12  -3    1.45    0.08
   6  12   3    1.38    0.07
  -6  12  -3    1.39    0.08
  -6  12  -3    1.42    0.06
  -6  12  -3    1.43    0.07
   6  12   3    1.43    0.06
   6  12   3    1.47    0.08
   7  12  -3    5.07    0.20
  -7  12   3    5.03    0.23
   7  12  -3    5.03    0.22
   7  12  -3    5.08    0.23
   7  12  -3    5.47    0.20
  -7  12   3    5.45    0.20
  -7  12   3    5.68    0.25
   7  12   3    5.49    0.20
  -7  12  -3    5.42    0.20
   7  12   3    5.85    0.24
  -7  12  -3    5.41    0.20
  -7  12  -3    5.47    0.24
   8  12  -3    4.63    0.20
  -8  12   3    4.71    0.17
   8  12  -3    4.45    0.18
  -8  12   3    4.52    0.21
   8  12   3    4.22    0.17
  -8  12  -3    4.93    0.21
   8  12   3    4.84    0.20
  -8  12  -3    4.66    0.17
   0  13   3   12.02    0.48
   0  13  -3   12.54    0.43
   0  13   3   12.05    0.51
   0  13   3   12.54    0.51
   0  13  -3   11.15    0.61
   0  13  -3   12.21    0.51
   0  13  -3   11.19    0.62
   0  13  -3   11.50    0.51
   0  13   3   11.26    0.60
   0  13  -3   11.43    0.61
   0  13   3   11.40    0.50
   0  13   3   12.12    0.43
   0  13  -3   11.96    0.43
   0  13  -3   12.55    0.48
  -1  13   3    0.41    0.08
  -1  13   3    0.31    0.04
   1  13  -3    0.34    0.03
   1  13  -3    0.39    0.07
   1  13  -3    0.26    0.09
   1  13  -3    0.33    0.03
  -1  13   3    0.40    0.04
   1  13  -3    0.34    0.04
   1  13  -3    0.40    0.04
   1  13  -3    0.35    0.07
  -1  13   3    0.39    0.04
  -1  13   3    0.37    0.02
   1  13  -3    0.38    0.03
   1  13  -3    0.33    0.03
  -1  13   3    0.37    0.05
  -1  13  -3    0.36    0.04
  -1  13  -3    0.39    0.03
   1  13   3    0.37    0.04
  -1  13  -3    0.41    0.04
   1  13   3    0.42    0.08
  -1  13  -3    0.38    0.07
  -1  13  -3    0.34    0.04
  -1  13  -3    0.27    0.06
  -1  13  -3    0.36    0.03
   1  13   3    0.26    0.06
   1  13   3    0.39    0.03
   1  13   3    0.38    0.04
   1  13   3    0.39    0.05
  -1  13  -3    0.31    0.08
   1  13   3    0.44    0.04
  -2  13   3    1.80    0.09
  -2  13   3    1.82    0.09
  -2  13   3    1.76    0.07
  -2  13   3    1.84    0.10
   2  13  -3    1.83    0.08
   2  13  -3    1.88    0.10
   2  13  -3    1.61    0.10
   2  13  -3    1.83    0.08
   2  13  -3    1.85    0.10
  -2  13   3    1.89    0.10
   2  13  -3    1.68    0.16
   2  13  -3    1.54    0.13
  -2  13   3    1.65    0.14
   2  13   3    1.81    0.10
  -2  13  -3    1.80    0.08
  -2  13  -3    1.83    0.10
  -2  13  -3    1.60    0.13
   2  13   3    1.80    0.07
   2  13   3    1.78    0.11
  -2  13  -3    1.82    0.07
   2  13   3    1.80    0.09
  -2  13  -3    1.70    0.09
  -2  13  -3    1.64    0.09
  -2  13  -3    1.69    0.17
   2  13   3    1.84    0.09
   3  13  -3   46.05    1.77
  -3  13   3   45.49    1.77
  -3  13   3   41.52    2.12
   3  13  -3   45.95    1.60
  -3  13   3   47.10    1.87
  -3  13   3   45.20    1.85
   3  13  -3   43.47    1.86
   3  13  -3   40.82    2.12
  -3  13   3   42.02    1.92
  -3  13   3   45.10    1.60
   3  13  -3   43.53    1.60
   3  13   3   47.73    1.95
   3  13   3   45.24    1.86
  -3  13  -3   42.95    1.86
   3  13   3   43.35    1.60
  -3  13  -3   47.10    1.61
  -3  13  -3   43.43    1.77
   3  13   3   45.49    1.85
  -3  13  -3   46.61    1.86
   3  13   3   44.21    1.77
  -3  13  -3   47.39    1.60
   3  13   3   40.44    2.19
   4  13  -3   12.49    0.47
  -4  13   3   12.86    0.52
   4  13  -3   12.77    0.47
  -4  13   3   12.79    0.56
  -4  13   3   13.00    0.46
   4  13  -3   13.32    0.52
  -4  13   3   13.37    0.54
   4  13  -3   12.35    0.54
   4  13   3   12.78    0.46
   4  13   3   12.25    0.52
   4  13   3   13.11    0.55
  -4  13  -3   13.03    0.46
  -4  13  -3   13.31    0.54
   4  13   3   12.38    0.54
  -4  13  -3   12.72    0.47
  -4  13  -3   11.96    0.56
   5  13  -3    9.85    0.43
  -5  13   3   10.17    0.44
  -5  13   3   10.03    0.36
  -5  13   3    9.79    0.41
   5  13  -3   10.18    0.41
   5  13  -3   10.24    0.37
   5  13  -3   10.33    0.37
  -5  13   3   10.11    0.43
   5  13   3   10.20    0.36
   5  13   3    9.60    0.43
  -5  13  -3   10.16    0.43
  -5  13  -3    9.79    0.36
   5  13   3    9.96    0.43
  -5  13  -3   10.13    0.37
  -5  13  -3    9.46    0.44
   6  13  -3    8.26    0.35
  -6  13   3    8.80    0.31
   6  13  -3    8.31    0.32
  -6  13   3    8.91    0.39
   6  13  -3    8.68    0.38
  -6  13   3    9.00    0.37
  -6  13   3    8.51    0.36
   6  13  -3    9.02    0.32
  -6  13  -3    8.64    0.32
  -6  13  -3    8.69    0.31
  -6  13  -3    8.48    0.39
   6  13   3    8.75    0.38
   6  13   3    8.97    0.32
  -6  13  -3    8.67    0.37
   7  13  -3    2.81    0.13
  -7  13   3    3.20    0.15
  -7  13   3    3.07    0.11
   7  13  -3    2.92    0.14
   7  13  -3    2.97    0.12
   7  13  -3    3.03    0.11
  -7  13   3    2.93    0.14
   7  13   3    3.09    0.12
  -7  13  -3    2.98    0.12
  -7  13  -3    2.81    0.14
   7  13   3    3.35    0.15
  -7  13  -3    3.05    0.15
  -8  13   3    1.01    0.06
   8  13  -3    0.98    0.04
   8  13   3    1.12    0.06
   8  13   3    0.96    0.04
  -8  13  -3    0.98    0.04
   0  14   3    4.08    0.19
   0  14   3    3.87    0.14
   0  14   3    4.13    0.18
   0  14  -3    3.84    0.18
   0  14   3    4.13    0.19
   0  14  -3    3.65    0.25
   0  14  -3    3.99    0.18
   0  14   3    3.70    0.18
   0  14   3    3.41    0.24
   0  14  -3    4.09    0.15
   0  14  -3    3.94    0.15
   0  14  -3    4.11    0.18
  -1  14   3   23.72    0.93
   1  14  -3   22.27    0.97
   1  14  -3   22.86    0.98
   1  14  -3   24.18    0.84
   1  14  -3   23.95    0.93
  -1  14   3   21.67    1.13
  -1  14   3   23.75    0.98
   1  14  -3   21.23    1.13
   1  14  -3   23.27    0.84
  -1  14   3   23.18    0.97
  -1  14   3   24.17    0.97
   1  14   3   23.73    0.83
   1  14   3   23.89    0.98
  -1  14  -3   23.75    0.93
   1  14   3   20.22    1.12
   1  14   3   24.00    0.97
   1  14   3   23.97    0.93
  -1  14  -3   22.21    0.98
  -1  14  -3   23.99    0.84
  -1  14  -3   21.27    1.13
  -1  14  -3   24.40    0.84
  -1  14  -3   23.92    0.97
  -2  14   3   26.42    1.06
   2  14  -3   26.92    1.06
  -2  14   3   26.74    1.12
   2  14  -3   26.89    0.96
  -2  14   3   26.81    1.11
   2  14  -3   25.41    1.11
   2  14  -3   26.37    0.96
  -2  14  -3   25.76    1.12
   2  14   3   26.87    0.95
   2  14   3   26.98    1.06
   2  14   3   26.64    1.12
  -2  14  -3   26.82    1.11
  -2  14  -3   26.03    0.95
  -2  14  -3   27.23    0.96
   2  14   3   26.98    1.11
  -2  14  -3   26.39    1.06
  -3  14   3   42.94    1.74
  -3  14   3   42.51    1.66
   3  14  -3   41.31    1.50
  -3  14   3   37.90    1.79
  -3  14   3   40.83    1.49
  -3  14   3   43.34    1.75
   3  14  -3   42.13    1.66
   3  14  -3   40.32    1.74
   3  14  -3   42.11    1.50
  -3  14  -3   43.08    1.50
  -3  14  -3   41.34    1.65
  -3  14  -3   41.61    1.50
   3  14   3   42.34    1.73
   3  14   3   42.08    1.49
   3  14   3   41.68    1.75
  -3  14  -3   42.85    1.74
   3  14   3   41.24    1.65
  -4  14   3    1.66    0.06
   4  14  -3    1.70    0.07
   4  14  -3    1.61    0.09
   4  14  -3    1.73    0.07
   4  14  -3    1.71    0.08
  -4  14   3    1.62    0.09
  -4  14   3    1.61    0.09
  -4  14   3    1.65    0.09
   4  14   3    1.47    0.09
   4  14   3    1.51    0.08
  -4  14  -3    1.70    0.07
  -4  14  -3    1.61    0.06
  -4  14  -3    1.60    0.09
   4  14   3    1.60    0.07
   4  14   3    1.64    0.10
  -5  14   3    1.48    0.06
   5  14  -3    1.57    0.07
   5  14  -3    1.58    0.09
  -5  14   3    1.53    0.08
  -5  14   3    1.50    0.09
  -5  14   3    1.65    0.09
   5  14  -3    1.57    0.07
   5  14  -3    1.59    0.08
  -5  14  -3    1.35    0.08
  -5  14  -3    1.53    0.07
  -5  14  -3    1.56    0.09
   5  14   3    1.54    0.09
   5  14   3    1.51    0.07
   5  14   3    1.60    0.09
   6  14  -3    4.55    0.20
   6  14  -3    4.17    0.20
  -6  14   3    4.79    0.21
   6  14  -3    4.82    0.17
   6  14  -3    4.78    0.18
  -6  14   3    4.55    0.21
  -6  14   3    4.19    0.19
  -6  14  -3    4.41    0.21
   6  14   3    4.47    0.21
  -6  14  -3    5.02    0.17
   6  14   3    4.99    0.17
  -6  14  -3    4.67    0.20
   7  14  -3    1.24    0.07
  -7  14   3    1.50    0.08
   7  14  -3    1.40    0.06
  -7  14   3    1.44    0.07
  -7  14  -3    1.17    0.07
   7  14   3    1.52    0.08
  -7  14  -3    1.52    0.06
   7  14   3    1.50    0.06
   0  15   3   29.40    1.19
   0  15  -3   28.46    1.03
   0  15   3   29.20    1.20
   0  15  -3   26.91    1.20
   0  15   3   30.15    1.14
   0  15  -3   29.23    1.14
   0  15   3   26.32    1.19
   0  15  -3   28.63    1.19
   0  15  -3   28.71    1.02
  -1  15   3    9.30    0.40
  -1  15   3    9.41    0.40
   1  15  -3    8.52    0.40
   1  15  -3    9.08    0.33
   1  15  -3    9.32    0.38
  -1  15   3    9.29    0.38
  -1  15   3    8.90    0.39
   1  15  -3    9.24    0.34
  -1  15  -3    9.47    0.34
  -1  15  -3    9.28    0.38
  -1  15  -3    8.73    0.39
   1  15   3    9.15    0.40
   1  15   3    9.34    0.38
   1  15   3    9.34    0.40
  -1  15  -3    9.42    0.40
   2  15  -3    9.43    0.35
  -2  15   3    9.28    0.41
   2  15  -3    8.90    0.40
  -2  15   3    9.70    0.39
  -2  15   3    9.55    0.40
   2  15  -3    9.36    0.34
   2  15  -3    9.73    0.39
   2  15   3    9.67    0.39
  -2  15  -3    9.76    0.41
   2  15   3    9.32    0.34
   2  15   3    9.34    0.41
  -2  15  -3    9.23    0.38
  -2  15  -3    8.92    0.40
  -2  15  -3    9.41    0.34
   2  15   3    9.54    0.40
  -3  15   3    1.55    0.08
   3  15  -3    1.55    0.08
   3  15  -3    1.42    0.07
   3  15  -3    1.44    0.06
  -3  15   3    1.38    0.08
   3  15  -3    1.38    0.09
  -3  15   3    1.42    0.08
   3  15   3    1.50    0.08
   3  15   3    1.40    0.06
   3  15   3    1.42    0.08
  -3  15  -3    1.45    0.08
   3  15   3    1.47    0.08
  -3  15  -3    1.33    0.07
  -3  15  -3    1.42    0.07
   4  15  -3    0.20    0.03
   4  15  -3    0.12    0.03
  -4  15   3    0.24    0.04
  -4  15   3    0.16    0.03
   4  15  -3    0.16    0.03
  -4  15   3    0.15    0.04
   4  15  -3    0.17    0.02
   4  15   3    0.14    0.04
  -4  15  -3    0.19    0.02
  -4  15  -3    0.20    0.03
   4  15   3    0.14    0.03
   4  15   3    0.18    0.03
   4  15   3    0.16    0.02
   5  15  -3    7.47    0.27
   5  15  -3    6.61    0.26
  -5  15   3    7.63    0.31
   5  15  -3    6.93    0.31
  -5  15   3    7.04    0.32
  -5  15   3    7.11    0.29
   5  15  -3    7.23    0.30
  -5  15  -3    7.44    0.31
   5  15   3    6.50    0.31
   5  15   3    7.32    0.26
   5  15   3    7.61    0.32
  -5  15  -3    7.73    0.26
   6  15  -3    0.56    0.04
  -6  15   3    0.53    0.04
  -6  15   3    0.44    0.04
   6  15  -3    0.51    0.04
   6  15   3    0.56    0.05
  -6  15  -3    0.55    0.03
   6  15   3    0.53    0.03
   7  15  -3    0.63    0.03
   7  15   3    0.71    0.04
  -7  15  -3    0.67    0.03
   0  16  -3   11.03    0.44
   0  16   3   10.96    0.46
   0  16  -3   11.12    0.39
   0  16   3   10.69    0.46
   0  16   3   11.15    0.44
   0  16  -3   10.12    0.46
   0  16  -3   10.32    0.46
   1  16  -3    8.13    0.32
   1  16  -3    7.51    0.34
  -1  16   3    7.60    0.34
  -1  16   3    8.04    0.32
  -1  16   3    7.73    0.34
   1  16  -3    7.90    0.29
  -1  16  -3    6.89    0.34
   1  16   3    8.09    0.32
  -1  16  -3    7.78    0.32
  -1  16  -3    7.96    0.34
   1  16   3    8.10    0.34
   1  16   3    7.88    0.34
  -1  16  -3    8.13    0.29
   2  16  -3    7.33    0.29
  -2  16   3    7.26    0.29
  -2  16   3    7.09    0.31
   2  16  -3    6.96    0.26
   2  16  -3    6.41    0.31
  -2  16   3    6.96    0.31
  -2  16  -3    7.31    0.31
   2  16   3    7.32    0.31
   2  16   3    7.06    0.29
  -2  16  -3    7.12    0.26
   2  16   3    7.19    0.31
  -2  16  -3    7.02    0.29
   3  16  -3    0.17    0.04
  -3  16   3    0.29    0.03
  -3  16   3    0.33    0.04
   3  16  -3    0.25    0.03
  -3  16   3    0.26    0.03
   3  16  -3    0.24    0.02
   3  16   3    0.27    0.04
  -3  16  -3    0.25    0.03
   3  16   3    0.31    0.04
  -3  16  -3    0.29    0.02
  -3  16  -3    0.27    0.04
   3  16   3    0.28    0.04
   4  16  -3    1.43    0.09
   4  16  -3    1.58    0.07
  -4  16   3    1.48    0.08
  -4  16   3    1.61    0.09
   4  16   3    1.58    0.08
  -4  16  -3    1.49    0.06
  -4  16  -3    1.50    0.08
   4  16   3    1.41    0.08
   4  16   3    1.43    0.07
   5  16  -3    2.87    0.13
  -5  16   3    3.37    0.14
   5  16  -3    3.35    0.12
  -5  16   3    3.08    0.13
  -5  16  -3    3.16    0.12
   5  16   3    2.81    0.14
  -5  16  -3    3.24    0.14
  -6  16   3    2.89    0.13
   6  16  -3    2.90    0.11
   6  16   3    3.09    0.13
  -6  16  -3    2.96    0.11
   0  17  -3    0.28    0.04
   0  17   3    0.36    0.04
   0  17  -3    0.39    0.03
   0  17  -3    0.31    0.04
   0  17   3    0.40    0.04
   1  17  -3    5.41    0.22
  -1  17   3    5.28    0.23
  -1  17   3    5.28    0.23
  -1  17   3    5.31    0.22
   1  17  -3    5.26    0.20
  -1  17  -3    5.17    0.23
  -1  17  -3    5.44    0.20
  -1  17  -3    5.38    0.22
   1  17   3    5.34    0.22
   1  17   3    5.26    0.23
   2  17  -3    0.87    0.07
  -2  17   3    0.77    0.05
  -2  17   3    0.72    0.07
   2  17  -3    0.75    0.04
  -2  17   3    0.81    0.05
  -2  17  -3    0.87    0.07
  -2  17  -3    0.78    0.05
   2  17   3    0.80    0.06
   2  17   3    0.88    0.05
  -2  17  -3    0.84    0.04
   2  17   3    0.76    0.06
  -3  17   3    8.83    0.34
   3  17  -3    8.20    0.34
  -3  17   3    8.78    0.36
   3  17  -3    8.95    0.31
  -3  17  -3    7.89    0.34
   3  17   3    8.38    0.34
  -3  17  -3    7.87    0.36
   3  17   3    8.42    0.36
  -3  17  -3    8.95    0.31
   3  17   3    8.34    0.36
  -4  17   3    0.99    0.07
   4  17  -3    0.85    0.05
  -4  17   3    0.95    0.05
   4  17  -3    0.90    0.04
   4  17   3    0.80    0.06
   4  17   3    0.86    0.06
  -4  17  -3    0.88    0.04
  -5  17   3    5.72    0.24
  -5  17   3    5.17    0.22
   5  17  -3    5.37    0.22
   5  17  -3    5.32    0.20
   5  17   3    5.69    0.24
  -5  17  -3    5.58    0.23
   0  18   3    0.18    0.03
   0  18  -3    0.15    0.03
   0  18   3    0.16    0.04
   0  18  -3    0.14    0.01
  -1  18   3    0.75    0.06
  -1  18   3    0.72    0.05
   1  18  -3    0.65    0.03
   1  18  -3    0.76    0.05
  -1  18  -3    0.61    0.05
   1  18   3    0.71    0.06
  -1  18  -3    0.61    0.04
  -1  18  -3    0.67    0.03
   1  18   3    0.65    0.05
   2  18  -3    3.70    0.15
  -2  18   3    3.67    0.15
   2  18  -3    3.54    0.13
  -2  18   3    3.45    0.15
  -2  18  -3    3.14    0.15
  -2  18  -3    2.94    0.15
   2  18   3    3.59    0.16
   2  18   3    3.64    0.15
   3  18  -3    2.32    0.10
   3  18  -3    2.22    0.08
  -3  18   3    2.16    0.10
  -3  18   3    1.81    0.10
   3  18   3    2.39    0.11
   3  18   3    2.09    0.09
  -3  18  -3    2.34    0.11
   4  18  -3    0.57    0.04
  -4  18   3    0.62    0.04
  -4  18  -3    0.59    0.04
   4  18   3    0.62    0.04
   0  19  -3    0.01    0.02
   0  19   3    0.00    0.02
   0  19   3   -0.02    0.03
   1  19  -3    4.46    0.18
  -1  19   3    4.36    0.18
   1  19   3    4.37    0.19
  -1  19  -3    4.30    0.18
   2  19  -3    3.05    0.12
  -2  19   3    2.51    0.12
   0   0   4   88.16    4.30
   0   0  -4   84.88    4.54
   0   0  -4   98.28    4.42
   0   0   4   89.49    4.26
   0   0  -4   92.42    4.41
   0   0   4   85.42    4.54
   0   0   4   95.41    4.41
   0   0   4   95.10    4.59
   0   0   4   95.72    4.51
  -1   0  -4   21.37    1.13
   1   0   4   23.98    1.12
   1   0  -4   24.10    1.12
  -1   0   4   24.15    1.12
  -1   0  -4   24.92    1.12
   1   0   4   20.85    1.15
   1   0   4   20.05    1.15
  -1   0  -4   24.59    1.12
   1   0   4   23.61    1.07
  -1   0   4   23.86    1.13
  -1   0   4   22.85    1.07
   1   0  -4   24.51    1.12
   1   0  -4   20.18    1.14
   1   0   4   23.75    1.13
  -1   0  -4   20.76    1.15
  -1   0   4   22.76    1.15
   1   0   4   23.24    1.12
  -2   0   4   41.34    2.28
   2   0  -4   47.89    2.23
  -2   0   4   48.34    2.22
  -2   0   4   48.21    2.25
  -2   0  -4   45.95    2.22
   2   0  -4   41.54    2.25
   2   0  -4   41.53    2.28
   2   0   4   47.42    2.29
   2   0   4   47.31    2.23
   2   0   4   46.76    2.22
  -2   0  -4   44.91    2.29
  -2   0  -4   48.35    2.23
  -2   0   4   48.91    2.23
   2   0  -4   47.98    2.22
   2   0   4   45.95    2.14
  -2   0  -4   40.74    2.25
   2   0   4   46.10    2.25
  -2   0   4   47.69    2.29
  -2   0   4   46.38    2.13
   3   0  -4   47.09    2.52
   3   0   4   50.23    2.36
   3   0   4   50.79    2.46
  -3   0   4   49.78    2.46
  -3   0   4   51.91    2.48
  -3   0   4   52.77    2.53
  -3   0  -4   52.61    2.47
  -3   0  -4   48.00    2.48
  -3   0   4   49.68    2.46
  -3   0   4   51.59    2.35
   3   0   4   53.46    2.53
   3   0   4   50.65    2.46
   3   0  -4   50.10    2.46
  -3   0  -4   50.61    2.46
   3   0  -4   47.64    2.46
   3   0   4   53.45    2.48
  -3   0  -4   50.73    2.53
  -4   0   4    5.18    0.27
   4   0   4    4.70    0.26
   4   0  -4    4.13    0.28
  -4   0   4    4.86    0.27
  -4   0   4    4.85    0.24
  -4   0   4    4.61    0.29
   4   0   4    4.71    0.27
   4   0   4    4.28    0.29
  -4   0  -4    4.10    0.29
   4   0   4    4.30    0.29
  -5   0   4   56.16    2.88
   5   0   4   57.17    2.88
  -5   0   4   58.32    2.67
  -5   0   4   58.17    2.83
   5   0   4   57.55    2.83
  -6   0   4   20.62    0.92
   6   0   4   21.10    0.96
  -6   0   4   20.24    0.98
  -6   0   4   19.77    0.99
  -6   0   4   17.38    0.69
  -6   0   4   18.64    0.78
   6   0   4   16.29    0.78
  -7   0   4    0.04    0.08
  -7   0   4    0.11    0.03
   7   0   4    0.10    0.05
  -7   0   4    0.02    0.03
  -7   0   4    0.08    0.07
  -7   0   4    0.07    0.08
   7   0   4    0.07    0.02
  -7   0  -4    0.04    0.06
   8   0   4    0.74    0.11
   8   0   4    0.89    0.07
  -8   0   4    1.14    0.07
  -8   0   4    0.85    0.06
  -9   0   4    0.54    0.05
   9   0   4    0.45    0.05
  -9   0  -4    0.48    0.05
  -9   0   4    0.57    0.05
 -10   0  -4    0.41    0.05
  10   0   4    0.38    0.04
 -10   0   4    0.43    0.03
 -10   0   4    0.46    0.04
  11   0   4   12.09    0.46
 -11   0   4   11.16    0.40
 -11   0  -4   10.14    0.46
 -11   0   4   11.19    0.49
   0   1   4    7.47    0.38
   0  -1   4    7.94    0.41
   0  -1  -4    8.17    0.39
   0  -1   4    8.29    0.40
   0   1   4    7.48    0.38
   0   1   4    7.98    0.39
   0   1   4    7.78    0.40
   0   1  -4    8.16    0.41
   0  -1   4    8.44    0.40
   0   1   4    7.06    0.40
   0  -1   4    7.43    0.38
   0   1   4    7.46    0.39
   0   1  -4    8.48    0.40
   0   1  -4    7.53    0.40
   0   1   4    7.71    0.39
   0   1   4    8.02    0.39
   0  -1  -4    8.15    0.39
   0   1   4    7.05    0.38
   0  -1   4    7.98    0.41
   0   1  -4    7.43    0.41
  -1   1   4    5.83    0.34
   1   1  -4    6.20    0.34
  -1   1   4    6.68    0.34
  -1   1   4    6.34    0.32
   1   1  -4    6.58    0.34
  -1   1   4    6.64    0.34
   1  -1   4    6.44    0.34
  -1  -1  -4    6.58    0.34
   1  -1   4    6.42    0.32
  -1  -1  -4    6.62    0.34
  -1   1   4    6.10    0.33
   1  -1   4    6.38    0.34
  -1   1   4    6.69    0.32
   1  -1   4    6.46    0.35
  -1   1   4    6.37    0.33
  -1   1   4    6.50    0.34
   1   1  -4    6.02    0.34
   1  -1   4    6.79    0.35
   1   1  -4    6.85    0.35
   1   1   4    5.68    0.33
   1   1   4    6.46    0.34
  -1  -1   4    6.56    0.34
   1   1   4    6.40    0.34
  -1  -1   4    6.74    0.35
  -1   1  -4    6.61    0.35
  -1  -1   4    6.34    0.32
   1   1   4    6.37    0.33
   1  -1  -4    6.93    0.34
   1  -1  -4    6.62    0.34
  -1   1  -4    6.06    0.31
   1   1   4    6.75    0.32
  -1   1  -4    7.12    0.35
   1   1   4    6.11    0.34
  -1   1  -4    6.03    0.34
  -1   1  -4    6.17    0.34
  -1  -1   4    6.57    0.34
  -1  -1   4    6.74    0.35
   1   1   4    6.52    0.34
   2  -1   4  257.77   12.66
  -2   1   4  232.30   12.85
  -2  -1  -4  230.10   12.82
   2   1  -4  252.60   12.87
   2   1  -4  268.21   12.45
  -2   1   4  277.84   12.44
  -2   1   4  263.21   12.42
   2  -1   4  273.55   12.45
  -2   1   4  228.60   12.61
   2   1  -4  242.06   12.65
   2  -1   4  262.13   12.40
  -2   1   4  272.94   11.99
  -2  -1  -4  266.41   12.44
   2   1  -4  264.40   12.45
  -2  -1  -4  273.46   12.45
   2  -1   4  278.05   12.89
  -2   1   4  272.54   12.66
   2  -1   4  260.51   12.04
  -2   1   4  270.56   12.87
  -2  -1  -4  227.17   12.62
  -2   1  -4  257.23   12.88
  -2   1  -4  267.76   12.45
   2   1   4  264.53   12.45
  -2   1  -4  234.77   12.63
   2   1   4  227.49   12.81
  -2  -1   4  259.86   12.67
  -2  -1   4  271.09   12.89
   2   1   4  264.00   12.66
   2  -1  -4  264.46   12.43
  -2  -1   4  266.82   11.97
   2   1   4  260.22   12.44
   2   1   4  261.73   12.87
  -2  -1   4  264.60   12.45
   2   1   4  269.64   12.05
  -2   1  -4  254.09   12.42
  -2   1  -4  237.74   11.97
  -2  -1   4  266.94   12.45
   3  -1   4   54.31    2.70
   3  -1   4   57.45    2.77
   3   1  -4   52.53    2.72
  -3   1   4   57.49    2.58
  -3   1   4   54.79    2.69
   3   1  -4   52.59    2.77
   3   1  -4   56.28    2.71
   3   1  -4   47.27    2.66
   3  -1   4   58.60    2.73
   3  -1   4   57.58    2.70
  -3   1   4   56.89    2.77
  -3   1   4   57.75    2.72
  -3  -1  -4   50.71    2.77
   3   1  -4   60.16    2.70
  -3  -1  -4   55.60    2.70
  -3  -1  -4   49.42    2.72
   3  -1   4   54.84    2.59
  -3  -1  -4   55.48    2.70
  -3   1   4   57.52    2.69
  -3  -1   4   55.81    2.70
  -3  -1   4   57.37    2.70
  -3   1  -4   54.52    2.70
  -3  -1   4   57.40    2.57
   3  -1  -4   49.26    2.66
  -3  -1   4   57.99    2.77
   3   1   4   57.47    2.59
   3  -1  -4   50.83    2.69
   3   1   4   56.90    2.70
   3   1   4   57.10    2.77
   3   1   4   56.28    2.70
  -3   1  -4   57.82    2.70
  -3   1  -4   55.64    2.78
  -3   1  -4   56.11    2.73
   3   1   4   59.16    2.72
  -3  -1   4   59.23    2.73
   3  -1  -4   57.21    2.70
  -4   1   4    1.60    0.11
   4  -1   4    1.58    0.13
  -4   1   4    1.65    0.12
   4  -1   4    1.52    0.12
   4  -1   4    1.31    0.14
  -4   1   4    1.47    0.15
   4   1  -4    1.43    0.15
   4  -1   4    1.50    0.15
  -4  -1  -4    1.42    0.15
  -4   1   4    1.70    0.13
  -4   1  -4    1.48    0.13
  -4  -1   4    1.59    0.11
  -4  -1   4    1.46    0.13
   4   1   4    1.40    0.15
   4   1   4    1.50    0.12
  -4  -1   4    1.36    0.14
  -4   1  -4    1.43    0.13
  -4  -1   4    1.60    0.12
   4   1   4    1.57    0.13
  -4  -1   4    1.44    0.14
  -4   1  -4    1.33    0.15
  -4   1  -4    1.32    0.15
  -5   1   4    3.82    0.21
   5  -1   4    3.46    0.22
  -5   1   4    3.87    0.23
  -5   1   4    3.66    0.23
   5  -1   4    3.43    0.24
   5   1   4    3.49    0.21
   5   1   4    3.60    0.22
   5   1   4    3.49    0.23
  -5  -1   4    3.67    0.21
  -5  -1   4    3.58    0.22
  -5  -1   4    3.61    0.22
  -6   1   4   18.23    0.76
  -6   1   4   17.51    0.68
  -6   1   4   19.67    0.90
  -6   1   4   19.64    0.96
  -6   1   4   18.85    0.97
  -6  -1   4   18.58    0.96
  -6  -1   4   19.01    0.89
   6   1   4   19.87    0.94
   6   1   4   19.42    0.96
   6   1   4   16.50    0.76
  -6  -1   4   17.33    0.76
  -6  -1   4   19.61    0.98
   6   1   4   18.78    0.98
  -7   1   4    1.33    0.14
  -7   1   4    1.18    0.07
  -7   1   4    1.28    0.14
  -7   1   4    1.21    0.07
   7  -1   4    1.16    0.12
  -7   1   4    1.26    0.15
   7   1   4    1.15    0.13
   7   1   4    0.99    0.07
  -7  -1   4    1.09    0.08
  -7   1  -4    1.06    0.12
   8  -1   4    2.96    0.14
  -8   1   4    3.30    0.14
  -8   1   4    3.25    0.13
   8  -1   4    2.94    0.22
   8   1   4    3.26    0.15
   8   1   4    2.87    0.20
  -8   1  -4    2.96    0.23
  -8  -1   4    3.35    0.15
  -8   1  -4    2.91    0.15
  -9   1   4    8.40    0.35
  -9   1   4    8.48    0.31
   9  -1   4    8.25    0.35
  -9   1  -4    8.25    0.36
  -9  -1   4    8.46    0.35
   9   1   4    8.50    0.35
 -10   1   4    6.57    0.27
 -10   1   4    6.26    0.29
  10  -1   4    6.28    0.27
 -10   1   4    6.24    0.24
 -10  -1  -4    6.28    0.27
 -10  -1   4    6.55    0.27
 -10  -1   4    6.26    0.24
 -10   1  -4    6.97    0.28
  10   1   4    6.63    0.27
 -11   1   4    6.65    0.29
 -11   1   4    6.72    0.24
  11  -1   4    7.03    0.27
 -11  -1   4    6.22    0.29
  11   1   4    6.06    0.27
   0   2   4   34.60    1.65
   0   2  -4   35.97    1.73
   0   2   4   35.57    1.77
   0  -2   4   36.34    1.73
   0   2   4   33.54    1.77
   0   2  -4   34.89    1.77
   0  -2  -4   36.57    1.71
   0   2  -4   35.87    1.74
   0   2  -4   38.31    1.73
   0   2   4   35.89    1.65
   0  -2   4   36.18    1.74
   0  -2  -4   36.52    1.71
   0   2   4   34.69    1.75
   0   2   4   35.93    1.71
   0   2   4   34.48    1.74
   0  -2   4   35.82    1.77
   0  -2   4   36.84    1.73
   0   2   4   35.28    1.66
   0   2   4   33.14    1.71
   0   2   4   35.47    1.71
   1  -2   4  201.21    8.98
  -1   2   4  190.03    8.93
   1  -2   4  192.24    9.29
  -1  -2  -4  194.41    8.95
  -1   2   4  184.38    9.23
  -1   2   4  175.35    8.67
  -1   2   4  185.03    8.63
   1   2  -4  185.99    9.12
  -1  -2  -4  189.18    8.95
   1   2  -4  188.53    9.29
  -1   2   4  182.98    8.67
  -1   2   4  178.13    8.92
   1   2  -4  192.64    8.96
  -1   2   4  186.94    8.92
   1  -2   4  186.59    9.13
  -1   2   4  189.00    9.08
   1   2  -4  193.58    8.97
  -1   2   4  176.88    9.23
  -1   2   4  173.03    9.07
   1  -2   4  191.54    8.97
   1  -2   4  182.97    8.67
  -1   2  -4  188.24    8.95
  -1  -2   4  175.05    8.60
   1   2   4  191.76    9.25
  -1  -2   4  196.51    8.96
   1   2   4  179.21    8.96
   1   2   4  195.34    8.95
  -1  -2   4  201.61    8.98
  -1   2  -4  178.79    8.64
  -1   2  -4  186.44    9.28
   1  -2  -4  191.54    8.93
  -1  -2   4  188.28    9.14
  -1  -2   4  189.52    9.29
  -1   2  -4  182.56    9.12
   1  -2  -4  186.16    8.92
   1   2   4  166.41    9.24
   1   2   4  189.58    8.70
   1   2   4  168.20    9.08
  -1   2  -4  194.71    8.96
   1   2   4  165.61    8.61
   1   2   4  192.05    9.09
   1   2   4  184.40    8.94
   2  -2   4   25.62    1.23
   2  -2   4   26.11    1.23
  -2   2   4   23.01    1.22
  -2   2   4   22.81    1.25
   2   2  -4   26.36    1.24
   2   2  -4   25.21    1.23
  -2   2   4   25.73    1.17
   2  -2   4   25.70    1.26
  -2   2   4   25.69    1.23
  -2   2   4   25.85    1.22
  -2   2   4   25.75    1.25
  -2   2   4   25.23    1.22
   2  -2   4   25.64    1.24
   2   2  -4   21.23    1.20
  -2   2   4   24.30    1.17
   2   2  -4   24.71    1.23
  -2  -2  -4   25.58    1.22
   2   2  -4   24.02    1.25
   2  -2   4   24.08    1.17
  -2  -2  -4   24.72    1.22
   2   2   4   24.79    1.21
  -2   2  -4   24.11    1.16
  -2  -2   4   25.73    1.24
  -2   2  -4   24.82    1.23
   2   2   4   25.55    1.17
   2   2   4   26.25    1.23
  -2  -2   4   25.83    1.26
  -2  -2   4   25.08    1.23
   2   2   4   25.65    1.25
   2   2   4   24.68    1.22
  -2  -2   4   24.25    1.16
   2  -2  -4   26.28    1.22
  -2  -2   4   26.51    1.24
  -2   2  -4   25.63    1.26
  -2   2  -4   25.79    1.23
   2   2   4   21.45    1.23
   2   2   4   26.87    1.22
   2   2   4   23.09    1.25
  -2   2  -4   24.96    1.23
  -3  -2  -4   18.87    0.92
  -3   2   4   17.67    0.91
  -3   2   4   18.63    0.91
   3  -2   4   17.01    0.86
   3   2  -4   15.70    0.88
   3   2  -4   17.50    0.93
   3  -2   4   17.86    0.93
  -3   2   4   15.81    0.90
   3  -2   4   19.01    0.91
   3  -2   4   18.89    0.92
  -3  -2  -4   17.89    0.92
  -3   2   4   18.85    0.92
   3   2  -4   18.10    0.93
   3   2  -4   17.38    0.92
  -3   2   4   18.37    0.91
  -3   2   4   18.64    0.86
   3   2  -4   16.86    0.91
   3  -2   4   18.12    0.93
  -3   2  -4   18.68    0.93
   3   2   4   19.98    0.93
  -3   2  -4   18.17    0.93
   3  -2  -4   16.06    0.91
   3   2   4   18.62    0.90
  -3   2  -4   17.32    0.85
  -3   2  -4   18.83    0.92
   3   2   4   18.23    0.91
   3   2   4   19.85    0.91
  -3  -2   4   18.34    0.93
  -3  -2   4   19.53    0.93
   3   2   4   19.02    0.87
  -3  -2   4   18.91    0.86
  -3  -2   4   18.41    0.92
   3   2   4   19.38    0.92
  -3   2  -4   18.56    0.91
  -3  -2   4   19.01    0.92
   3  -2  -4   19.03    0.91
   4  -2   4    5.47    0.31
   4  -2   4    5.36    0.33
   4   2  -4    4.82    0.29
  -4   2   4    5.66    0.29
   4  -2   4    4.95    0.32
   4   2  -4    4.77    0.32
   4   2  -4    5.10    0.30
   4  -2   4    5.22    0.30
  -4   2   4    5.46    0.28
  -4   2   4    5.59    0.29
  -4  -2   4    4.93    0.32
  -4  -2   4    5.46    0.30
  -4  -2   4    5.40    0.27
  -4   2  -4    5.33    0.33
  -4  -2   4    5.34    0.29
   4   2   4    5.59    0.29
  -4   2  -4    5.63    0.31
  -4  -2   4    4.58    0.31
   4   2   4    5.71    0.30
  -4   2  -4    4.85    0.32
   4   2   4    5.36    0.29
   4   2   4    4.94    0.31
  -4   2  -4    5.26    0.30
  -5   2   4   12.58    0.64
  -5   2   4   12.83    0.61
  -5   2   4   13.22    0.66
   5   2   4   12.89    0.66
  -5   2  -4   11.64    0.66
   5   2   4   12.49    0.64
  -5  -2   4   11.70    0.65
  -5  -2   4   11.60    0.60
   5   2   4   12.77    0.63
  -5  -2   4   12.75    0.66
  -6   2   4    7.70    0.29
  -6   2   4    8.16    0.33
  -6   2   4    8.43    0.45
  -6   2   4    7.63    0.35
  -6   2   4    7.99    0.44
  -6   2   4    7.50    0.29
  -6   2   4    8.64    0.41
  -6  -2   4    6.94    0.33
   6   2   4    8.12    0.44
   6   2   4    7.65    0.33
   6   2   4    8.50    0.46
   6   2   4    8.60    0.43
  -7   2   4   12.57    0.44
  -7   2   4   12.32    0.50
  -7   2   4   12.56    0.61
  -7   2   4   12.03    0.64
  -7   2   4   11.13    0.66
  -7   2   4   11.66    0.44
  -7   2  -4   12.94    0.63
  -7  -2   4   11.60    0.50
   7   2   4   12.11    0.50
  -7   2  -4   11.86    0.50
   7   2   4   12.42    0.63
  -8   2   4    4.27    0.16
  -8   2   4    3.90    0.26
  -8   2   4    4.23    0.18
   8   2   4    4.24    0.18
   8   2   4    3.74    0.25
  -8  -2   4    4.29    0.18
   8   2   4    3.94    0.18
  -8   2  -4    4.22    0.19
  -8   2  -4    3.95    0.27
   9  -2   4    0.58    0.05
  -9   2   4    0.69    0.05
  -9   2   4    0.57    0.04
   9   2   4    0.60    0.05
  -9  -2   4    0.64    0.05
  -9   2  -4    0.52    0.05
  -9   2  -4    0.53    0.05
 -10  -2  -4    3.24    0.16
 -10   2   4    3.71    0.17
 -10   2   4    3.57    0.14
  10   2  -4    3.34    0.16
  10  -2   4    3.43    0.16
 -10  -2   4    3.53    0.16
  10   2   4    3.30    0.15
 -10   2  -4    3.77    0.16
 -11   2   4    4.66    0.22
  11  -2   4    5.12    0.20
 -11   2  -4    4.79    0.20
 -11  -2   4    4.85    0.22
   0  -3   4  253.50   11.94
   0  -3   4  236.25   12.35
   0   3   4  244.80   11.50
   0   3   4  246.48   11.54
   0  -3   4  267.95   11.96
   0   3   4  238.51   11.93
   0  -3   4  254.54   12.17
   0   3   4  240.41   11.56
   0   3  -4  237.97   12.35
   0   3  -4  251.48   12.17
   0   3  -4  259.42   11.95
   0   3  -4  247.91   11.92
  -1   3   4  123.96    6.02
   1  -3   4  120.30    6.00
   1   3  -4  125.42    6.05
  -1   3   4  119.41    6.01
  -1  -3  -4  124.97    5.94
  -1   3   4  123.78    5.91
   1   3  -4  128.75    6.14
  -1   3   4  125.71    6.12
  -1   3   4  123.88    5.91
  -1   3   4  122.60    5.76
   1  -3   4  127.05    5.92
  -1   3   4  124.74    5.95
   1   3  -4  128.36    5.92
   1   3  -4  126.29    5.92
  -1   3   4  118.11    5.77
  -1   3   4  123.37    5.75
  -1   3   4  121.39    6.12
   1  -3   4  122.23    6.11
   1  -3   4  119.46    5.75
  -1  -3  -4  131.83    5.94
   1  -3   4  122.86    5.92
   1   3   4  119.26    6.14
   1   3   4  115.59    5.73
   1  -3  -4  126.47    5.91
  -1  -3   4  127.90    5.92
  -1   3  -4  120.60    6.06
  -1   3  -4  115.66    5.92
   1   3   4  118.77    5.96
  -1   3  -4  121.64    5.76
   1   3   4  127.52    5.94
  -1   3  -4  124.04    6.14
  -1   3  -4  127.41    5.92
   1   3   4  127.55    6.03
   1   3   4  126.00    5.77
  -1  -3   4  121.51    6.03
   1   3   4  122.11    6.14
  -1  -3   4  126.68    5.92
   1   3   4  115.49    6.03
   1   3   4  116.54    5.93
   1  -3  -4  123.88    5.91
  -1  -3   4  124.83    6.12
  -2  -3  -4   20.71    1.00
   2  -3   4   20.35    1.03
   2  -3   4   21.35    1.02
   2   3  -4   19.73    1.01
   2   3  -4   20.89    1.03
  -2   3   4   19.48    1.00
  -2   3   4   20.99    1.00
   2  -3   4   19.58    0.95
   2   3  -4   20.56    1.02
   2  -3   4   20.05    1.01
  -2   3   4   20.67    0.96
  -2  -3  -4   20.57    1.00
  -2   3   4   19.97    1.01
  -2   3   4   20.89    0.99
  -2   3   4   20.76    0.95
  -2   3   4   18.94    1.01
  -2   3   4   19.20    0.95
   2   3  -4   20.57    1.01
   2  -3   4   21.14    1.02
   2   3  -4   18.67    0.98
  -2   3   4   21.02    0.99
   2   3   4   18.48    1.00
  -2  -3   4   20.20    1.01
   2   3   4   20.65    0.99
   2   3   4   18.00    0.94
   2   3   4   20.60    1.00
   2  -3  -4   20.91    0.99
  -2  -3   4   18.72    0.94
  -2   3  -4   20.82    1.02
  -2   3  -4   20.53    1.01
   2  -3  -4   19.59    0.99
  -2  -3   4   21.28    1.03
   2   3   4   20.93    1.00
  -2  -3   4   21.11    1.02
  -2   3  -4   20.49    1.01
   2   3   4   21.14    1.02
   2   3   4   20.30    1.00
   2   3   4   21.40    0.96
  -2   3  -4   22.19    1.03
   2   3   4   18.41    1.02
  -2  -3   4   21.24    1.02
  -2   3  -4   20.75    0.95
   3   3  -4    7.03    0.39
  -3   3   4    6.16    0.36
   3  -3   4    7.12    0.38
  -3   3   4    5.93    0.35
  -3   3   4    6.71    0.33
   3   3  -4    6.99    0.37
   3   3  -4    6.93    0.39
  -3  -3  -4    6.97    0.37
  -3   3   4    6.95    0.35
  -3   3   4    7.61    0.36
  -3  -3  -4    6.56    0.38
   3   3  -4    7.16    0.36
  -3   3   4    6.75    0.36
   3  -3   4    6.01    0.33
  -3   3   4    6.55    0.36
  -3   3   4    7.20    0.34
   3   3  -4    6.14    0.34
   3  -3   4    7.07    0.39
   3  -3   4    7.12    0.36
   3  -3   4    6.59    0.37
  -3   3  -4    6.77    0.38
   3   3   4    7.29    0.37
  -3  -3   4    7.47    0.38
   3   3   4    7.06    0.37
  -3   3  -4    7.02    0.36
   3   3   4    7.02    0.35
  -3   3  -4    7.09    0.37
   3   3   4    7.61    0.36
   3  -3  -4    6.87    0.37
   3   3   4    7.20    0.35
   3  -3  -4    5.80    0.37
   3   3   4    5.92    0.32
  -3  -3   4    7.08    0.39
  -3  -3   4    6.89    0.33
   3   3   4    6.58    0.37
  -3   3  -4    7.02    0.33
  -3  -3   4    7.27    0.39
  -3   3  -4    7.10    0.39
  -3  -3   4    7.43    0.37
   4   3  -4   10.27    0.53
   4  -3   4    9.76    0.55
   4   3  -4    9.08    0.54
  -4   3   4    9.86    0.49
   4   3  -4    9.91    0.52
  -4   3   4    9.92    0.51
  -4   3   4    9.93    0.52
  -4   3   4    9.30    0.48
  -4   3  -4    9.16    0.54
   4   3   4   10.20    0.52
  -4   3  -4   10.41    0.52
  -4  -3   4    9.15    0.55
  -4   3  -4    9.59    0.48
   4   3   4   10.09    0.51
  -4  -3   4   10.13    0.53
   4   3   4   10.33    0.51
  -4  -3   4    9.49    0.47
  -4  -3   4    9.24    0.54
  -4   3  -4   11.55    0.54
  -4  -3   4   10.03    0.52
  -5   3   4    0.11    0.07
  -5   3   4    0.15    0.06
  -5   3   4    0.15    0.06
  -5   3  -4    0.06    0.07
   5   3   4    0.09    0.06
   5   3   4    0.12    0.06
   5   3   4    0.30    0.07
  -5   3  -4    0.19    0.07
  -6   3   4    6.54    0.27
  -6   3   4    6.42    0.37
  -6   3   4    6.16    0.29
  -6   3   4    6.71    0.36
  -6   3   4    6.38    0.24
  -6   3   4    6.48    0.24
  -6   3   4    7.04    0.38
   6   3   4    6.19    0.27
   6   3   4    6.86    0.38
  -6   3  -4    6.05    0.28
   6   3   4    6.75    0.36
   6   3   4    6.23    0.24
   6   3   4    7.03    0.37
  -7   3   4    5.34    0.32
  -7   3   4    5.64    0.21
  -7   3   4    5.77    0.23
  -7   3   4    5.77    0.21
  -7   3   4    5.26    0.33
  -7   3   4    5.56    0.25
  -7   3   4    5.58    0.33
   7   3   4    5.39    0.21
   7   3   4    5.34    0.24
  -7   3  -4    5.45    0.23
   7   3   4    5.42    0.32
   7   3   4    4.97    0.33
  -7  -3   4    5.18    0.24
   7   3   4    5.24    0.23
   7   3   4    5.13    0.34
  -7   3  -4    5.51    0.33
  -8   3   4    7.30    0.38
  -8   3   4    8.76    0.32
  -8   3   4    9.04    0.36
  -8   3   4    9.01    0.32
  -8  -3   4    8.58    0.37
   8   3   4    8.83    0.32
  -8   3  -4    9.19    0.37
   8   3   4    8.87    0.36
  -9   3   4    4.52    0.19
  -9   3   4    4.21    0.17
   9   3  -4    4.23    0.20
  -9   3   4    4.44    0.21
  -9   3   4    4.60    0.18
  -9  -3   4    4.57    0.20
  -9   3  -4    4.46    0.21
  -9   3  -4    4.52    0.20
   9   3   4    4.61    0.19
 -10   3   4    0.67    0.05
  10   3  -4    0.65    0.05
  10  -3   4    0.63    0.06
 -10   3   4    0.62    0.05
 -10   3  -4    0.69    0.06
  10   3   4    0.64    0.05
 -10  -3   4    0.64    0.05
  10   3   4    0.61    0.04
   0   4   4   76.94    3.54
   0   4   4   75.86    3.55
   0  -4   4   72.28    3.80
   0  -4   4   72.36    3.73
   0   4   4   76.08    3.68
   0   4  -4   77.84    3.69
   0   4  -4   76.98    3.73
   0  -4   4   79.74    3.69
   0  -4   4   77.44    3.69
   0   4  -4   78.94    3.80
   0   4  -4   77.66    3.69
   0   4   4   75.90    3.55
  -1   4   4  163.40    7.86
  -1   4   4  168.29    7.61
   1   4  -4  152.45    7.84
  -1  -4  -4  160.34    7.81
   1   4  -4  163.42    8.02
  -1  -4  -4  163.99    7.81
   1  -4   4  163.59    7.81
   1  -4   4  157.66    8.06
   1   4  -4  167.96    7.81
   1  -4   4  171.04    7.81
  -1   4   4  157.26    7.59
   1   4  -4  165.49    8.13
   1  -4   4  160.45    7.93
   1  -4   4  153.82    7.58
   1   4  -4  165.04    7.81
  -1   4   4  164.08    7.58
  -1  -4   4  151.67    7.92
  -1   4  -4  167.14    7.61
  -1  -4   4  171.45    7.81
  -1   4  -4  169.75    7.81
   1   4   4  158.33    7.94
   1   4   4  165.57    8.09
  -1   4  -4  166.34    7.81
  -1   4  -4  164.80    8.14
  -1  -4   4  159.79    8.08
   1   4   4  160.75    7.81
   1   4   4  158.90    7.81
   1   4   4  156.37    8.08
  -1  -4   4  164.77    7.81
   1   4   4  170.28    7.65
   1   4   4  162.14    7.89
   1   4   4  165.54    7.95
  -1   4  -4  173.53    8.02
   1   4   4  149.00    7.57
   2   4  -4    8.13    0.41
  -2   4   4    7.35    0.38
   2   4  -4    7.49    0.39
   2   4  -4    8.16    0.42
   2  -4   4    7.76    0.41
  -2   4   4    8.33    0.39
   2   4  -4    7.74    0.43
   2  -4   4    8.14    0.43
   2  -4   4    8.04    0.43
  -2   4   4    7.61    0.39
   2  -4   4    7.84    0.42
   2  -4   4    7.12    0.37
  -2   4   4    7.82    0.39
  -2   4   4    8.01    0.39
  -2   4   4    7.36    0.39
  -2   4   4    8.16    0.39
  -2   4   4    8.10    0.40
   2   4  -4    7.71    0.42
  -2  -4  -4    8.32    0.41
  -2  -4  -4    7.77    0.40
  -2   4   4    7.50    0.40
   2   4   4    8.14    0.40
   2   4   4    8.10    0.40
   2   4   4    7.18    0.37
   2   4   4    8.16    0.40
  -2  -4   4    7.70    0.41
  -2  -4   4    7.96    0.42
   2   4   4    7.25    0.39
   2  -4  -4    6.93    0.39
   2   4   4    8.28    0.39
   2   4   4    7.64    0.40
  -2   4  -4    8.09    0.38
  -2   4  -4    8.14    0.41
  -2  -4   4    7.67    0.43
  -2   4  -4    7.68    0.43
  -2   4  -4    8.36    0.42
   2   4   4    8.35    0.39
  -2  -4   4    7.89    0.43
   2  -4  -4    7.96    0.39
   2   4   4    7.60    0.40
  -2   4  -4    8.08    0.43
   3  -4   4   73.90    3.71
   3  -4   4   77.62    3.68
  -3   4   4   79.09    3.51
  -3   4   4   70.64    3.76
   3   4  -4   75.74    3.78
  -3   4   4   80.13    3.53
  -3   4   4   72.16    3.65
   3   4  -4   73.01    3.68
   3   4  -4   77.21    3.71
  -3   4   4   70.78    3.52
  -3   4   4   71.30    3.70
  -3   4   4   80.83    3.80
   3  -4   4   76.66    3.68
   3   4  -4   76.84    3.68
   3   4  -4   70.04    3.64
  -3   4   4   77.31    3.74
  -3   4   4   72.83    3.65
   3  -4   4   73.11    3.78
   3   4   4   80.84    3.73
   3   4   4   67.33    3.51
  -3  -4   4   76.77    3.68
   3   4   4   74.35    3.66
  -3  -4   4   75.37    3.78
   3   4   4   80.23    3.65
  -3   4  -4   75.62    3.67
  -3  -4   4   74.72    3.71
   3   4   4   81.46    3.77
  -3   4  -4   79.48    3.78
  -3   4  -4   76.19    3.68
   3   4   4   74.80    3.66
  -3  -4   4   74.90    3.68
  -3   4  -4   82.68    3.71
  -3   4  -4   78.33    3.52
  -4   4   4   14.35    0.71
  -4   4   4   14.24    0.70
  -4   4   4   13.39    0.67
   4   4  -4   13.78    0.71
   4   4  -4   13.29    0.72
   4   4  -4   12.07    0.68
  -4   4  -4   14.37    0.72
  -4   4  -4   13.55    0.66
  -4  -4   4   12.01    0.72
  -4   4  -4   12.40    0.72
  -4   4  -4   14.31    0.71
   4   4   4   14.59    0.71
   4   4   4   15.24    0.70
   4   4   4   14.53    0.69
  -5   4   4   21.37    0.94
  -5   4   4   24.00    1.11
  -5   4   4   24.95    1.18
  -5   4   4   24.14    1.16
  -5   4   4   21.38    0.83
  -5   4  -4   23.33    1.19
   5   4   4   24.07    1.15
   5   4   4   23.42    1.19
  -5   4  -4   22.70    1.17
   5   4   4   24.17    1.16
   5   4   4   21.54    0.94
  -6   4   4    3.03    0.12
  -6   4   4    3.28    0.21
  -6   4   4    3.18    0.21
  -6   4   4    3.14    0.15
  -6   4   4    3.13    0.13
  -6   4   4    3.07    0.12
  -6   4   4    3.30    0.21
   6   4   4    3.11    0.21
   6   4   4    3.26    0.20
   6   4   4    3.08    0.12
   6   4   4    3.06    0.21
  -6   4  -4    3.05    0.14
   6   4   4    2.92    0.14
   6   4   4    2.82    0.12
   6   4   4    3.07    0.14
  -7   4   4    6.68    0.24
  -7   4   4    6.61    0.37
  -7   4   4    6.76    0.24
  -7   4   4    6.98    0.29
  -7   4   4    6.40    0.38
  -7   4   4    6.34    0.37
  -7   4   4    6.57    0.27
   7   4   4    6.49    0.27
  -7   4  -4    6.65    0.38
  -7   4  -4    6.50    0.27
   7   4   4    5.31    0.38
   7   4   4    6.08    0.24
   7   4   4    6.52    0.36
   7   4   4    6.23    0.28
   7   4   4    5.87    0.37
  -8   4   4    0.10    0.03
  -8   4   4    0.06    0.03
  -8   4   4    0.10    0.02
  -8   4   4    0.05    0.02
   8   4  -4    0.08    0.04
  -8  -4   4    0.13    0.04
   8   4   4    0.07    0.02
  -8   4  -4    0.02    0.04
   8   4   4    0.05    0.02
   9   4  -4    5.74    0.25
  -9   4   4    6.03    0.22
  -9   4   4    6.03    0.27
  -9   4   4    5.67    0.22
  -9   4  -4    5.81    0.25
   9   4   4    5.51    0.22
  -9  -4   4    5.91    0.25
   9   4   4    5.67    0.24
  -9   4  -4    5.79    0.27
  10   4  -4    4.26    0.18
 -10   4   4    4.38    0.16
 -10   4   4    3.98    0.19
 -10   4  -4    3.94    0.16
 -10  -4   4    4.34    0.18
 -10   4  -4    4.20    0.18
 -10   4  -4    3.72    0.19
  10   4   4    4.01    0.16
  10   4   4    4.18    0.17
   0   5   4   43.81    2.09
   0   5  -4   44.05    2.02
   0   5  -4   45.09    2.16
   0  -5   4   43.59    2.11
   0   5  -4   42.82    2.11
   0  -5   4   41.51    2.16
   0   5   4   42.75    2.01
   0  -5   4   39.67    2.12
   0   5   4   43.66    2.00
   0  -5   4   42.67    2.11
   0   5  -4   44.78    2.12
   0   5  -4   43.54    2.11
   0   5   4   44.43    2.02
  -1   5   4    3.63    0.19
   1  -5   4    2.98    0.20
   1   5  -4    3.36    0.19
   1   5  -4    3.61    0.23
  -1  -5  -4    3.39    0.18
   1   5  -4    3.64    0.20
   1  -5   4    3.66    0.22
  -1   5   4    3.39    0.18
   1  -5   4    3.49    0.22
   1   5  -4    3.52    0.20
  -1  -5  -4    3.31    0.18
   1   5  -4    3.50    0.22
  -1   5   4    3.40    0.18
   1  -5   4    3.23    0.20
  -1   5   4    3.55    0.19
   1   5   4    3.57    0.19
  -1   5  -4    3.58    0.22
  -1  -5   4    3.20    0.20
   1   5   4    3.28    0.17
  -1   5  -4    3.38    0.22
  -1   5  -4    3.63    0.20
   1   5   4    3.28    0.18
  -1  -5   4    3.48    0.23
   1   5   4    3.33    0.18
  -1  -5   4    3.57    0.23
   1   5   4    3.40    0.18
   1   5   4    3.55    0.18
   1   5   4    3.56    0.17
  -1  -5   4    3.35    0.20
   1   5   4    3.24    0.17
  -1   5  -4    3.50    0.19
   1   5   4    3.45    0.19
  -1   5  -4    3.64    0.20
  -2   5   4   52.88    2.57
  -2   5   4   53.80    2.70
   2  -5   4   57.95    2.70
  -2   5   4   54.91    2.77
  -2   5   4   52.47    2.75
   2   5  -4   54.83    2.67
   2  -5   4   55.53    2.69
   2   5  -4   55.27    2.70
  -2   5   4   53.51    2.66
  -2   5   4   56.89    2.72
  -2   5   4   56.69    2.57
  -2   5   4   58.47    2.58
  -2  -5  -4   53.23    2.67
  -2   5   4   53.63    2.66
   2   5  -4   53.44    2.69
   2   5  -4   59.18    2.76
  -2  -5  -4   52.48    2.67
   2   5  -4   59.71    2.72
  -2   5  -4   60.82    2.76
   2   5   4   51.11    2.57
  -2  -5   4   54.65    2.76
   2  -5  -4   55.04    2.66
   2   5   4   53.27    2.67
  -2  -5   4   53.33    2.72
   2   5   4   53.85    2.67
   2   5   4   59.35    2.59
   2   5   4   51.37    2.75
   2   5   4   59.01    2.74
   2   5   4   56.86    2.76
  -2   5  -4   56.64    2.69
  -2   5  -4   59.21    2.58
   2  -5  -4   50.40    2.66
   2   5   4   53.27    2.70
  -2   5  -4   59.91    2.72
   2   5   4   57.26    2.67
  -2  -5   4   56.40    2.70
  -2  -5   4   53.03    2.69
  -2   5  -4   54.90    2.69
  -3   5   4   29.53    1.32
   3   5  -4   29.73    1.40
  -3   5   4   28.18    1.32
  -3   5   4   29.21    1.38
   3   5  -4   27.30    1.40
  -3   5   4   26.25    1.40
  -3   5   4   29.40    1.40
   3   5  -4   27.06    1.42
   3  -5   4   26.80    1.40
  -3   5   4   25.02    1.36
   3   5  -4   26.96    1.36
  -3   5   4   25.29    1.37
   3   5  -4   29.86    1.42
   3   5   4   25.06    1.31
   3   5   4   29.42    1.41
  -3   5  -4   28.72    1.39
  -3  -5   4   28.42    1.40
  -3   5  -4   30.07    1.42
   3   5   4   29.39    1.38
  -3   5  -4   29.45    1.32
  -3   5  -4   25.84    1.39
   3   5   4   28.88    1.37
  -4   5   4   10.82    0.55
  -4   5   4   10.75    0.54
   4   5  -4    9.34    0.53
   4   5  -4   10.94    0.57
   4   5  -4   10.32    0.55
  -4   5   4   10.67    0.52
  -4   5  -4   10.16    0.56
   4   5   4   10.51    0.54
  -4   5  -4   10.63    0.55
  -4   5  -4   10.22    0.51
   4   5   4   10.75    0.54
   4   5   4   10.88    0.55
  -5   5   4   18.11    0.77
  -5   5   4   20.38    0.96
  -5   5   4   18.78    0.68
  -5   5   4   18.52    0.82
  -5   5   4   19.80    0.92
   5   5  -4   19.03    1.01
  -5   5   4   19.38    0.97
  -5   5   4   19.03    0.76
  -5   5   4   18.59    0.69
  -5   5  -4   20.39    1.00
  -5   5  -4   19.90    0.98
   5   5   4   18.40    0.69
   5   5   4   19.71    0.96
   5   5   4   19.95    0.98
   5   5   4   17.86    0.69
   5   5   4   20.26    0.96
   5   5   4   18.57    0.78
   5   5   4   17.90    0.79
  -5   5  -4   17.90    0.78
  -6   5   4   21.16    0.76
  -6   5   4   21.83    0.86
   6   5  -4   20.30    0.86
  -6   5   4   21.69    1.02
  -6   5   4   21.48    1.08
  -6   5   4   21.43    0.91
  -6   5   4   21.49    0.76
  -6   5   4   21.69    1.07
  -6   5  -4   19.26    0.76
  -6   5  -4   21.12    1.08
   6   5   4   21.33    0.86
  -6   5  -4   20.67    1.10
   6   5   4   21.11    0.76
   6   5   4   20.21    0.88
  -6   5  -4   20.16    0.86
   6   5   4   22.11    1.06
   6   5   4   21.14    1.09
   6   5   4   20.48    0.76
  -6   5  -4   21.56    1.03
   6   5   4   20.83    1.07
  -7   5   4   16.76    0.84
  -7   5   4   17.73    0.69
  -7   5   4   17.73    0.75
  -7   5   4   17.56    0.74
  -7   5   4   17.73    0.62
  -7   5   4   16.45    0.88
   7   5  -4   16.08    0.70
  -7   5   4   17.42    0.62
  -7   5  -4   16.48    0.70
   7   5   4   17.53    0.62
   7   5   4   15.97    0.88
   7   5   4   17.67    0.70
  -7   5  -4   15.97    0.62
   7   5   4   16.56    0.71
  -7   5  -4   16.92    0.85
   7   5   4   16.75    0.62
  -8   5   4    8.49    0.31
  -8   5   4    8.30    0.38
  -8   5   4    8.64    0.31
  -8   5   4    8.48    0.38
   8   5  -4    8.22    0.36
   8   5   4    8.58    0.35
  -8   5  -4    8.85    0.36
  -8   5  -4    8.04    0.32
  -9   5   4    5.43    0.24
  -9   5   4    4.87    0.20
   9   5  -4    5.19    0.22
  -9   5   4    4.93    0.23
  -9   5   4    5.29    0.20
  -9   5  -4    5.05    0.22
  -9  -5   4    5.09    0.23
  -9   5  -4    5.30    0.24
   9   5   4    5.38    0.20
  -9   5  -4    4.97    0.20
   9   5   4    5.23    0.22
 -10   5   4    2.55    0.10
  10   5  -4    2.65    0.12
 -10   5   4    2.42    0.12
  10   5   4    2.59    0.11
 -10   5  -4    2.41    0.12
 -10  -5   4    2.52    0.12
 -10   5  -4    2.57    0.11
 -10   5  -4    2.57    0.10
  10   5   4    2.77    0.13
   0   6   4   47.61    2.23
   0   6  -4   46.07    2.33
   0   6  -4   49.98    2.39
   0  -6   4   46.65    2.33
   0   6  -4   51.04    2.35
   0  -6   4   47.15    2.34
   0   6   4   47.32    2.23
   0   6  -4   48.31    2.24
   0   6   4   46.73    2.22
   0   6  -4   47.23    2.34
   0   6   4   48.53    2.31
  -1  -6  -4   33.52    1.65
   1  -6   4   33.50    1.70
  -1  -6  -4   33.03    1.65
  -1   6   4   35.41    1.67
  -1   6   4   34.72    1.61
   1   6  -4   35.41    1.67
   1   6  -4   36.22    1.70
   1   6  -4   33.18    1.70
  -1   6   4   34.21    1.61
   1  -6   4   34.06    1.70
  -1   6   4   34.83    1.62
   1   6  -4   37.55    1.73
   1   6  -4   33.51    1.70
   1   6   4   33.16    1.65
   1   6   4   32.84    1.68
  -1  -6   4   33.70    1.70
   1   6   4   33.70    1.71
   1   6   4   34.74    1.67
  -1   6  -4   36.26    1.62
   1   6   4   32.43    1.65
  -1   6  -4   36.20    1.70
  -1  -6   4   34.87    1.70
   1   6   4   36.31    1.62
   1   6   4   33.68    1.61
   1   6   4   34.57    1.72
   1   6   4   35.24    1.69
  -1   6  -4   33.88    1.70
  -1   6  -4   37.37    1.73
  -1   6  -4   33.26    1.70
  -2   6   4   13.59    0.68
   2   6  -4   14.35    0.70
  -2  -6  -4   12.55    0.69
  -2   6   4   14.56    0.67
  -2   6   4   13.06    0.67
  -2   6   4   13.77    0.69
   2   6  -4   15.32    0.72
  -2   6   4   13.11    0.67
  -2   6   4   14.12    0.69
   2   6  -4   12.88    0.72
  -2   6   4   13.18    0.65
  -2   6   4   14.76    0.67
   2  -6   4   13.85    0.72
   2   6  -4   14.38    0.69
  -2   6   4   14.09    0.68
  -2  -6   4   13.48    0.72
   2   6   4   13.29    0.69
  -2   6  -4   15.03    0.71
   2   6   4   14.52    0.69
   2   6   4   12.95    0.69
  -2   6  -4   13.75    0.72
  -2   6  -4   14.98    0.67
  -2   6  -4   15.19    0.72
   2   6   4   12.71    0.69
   2   6   4   13.44    0.66
   2   6   4   14.91    0.70
   2   6   4   12.61    0.70
   2   6   4   14.35    0.69
  -3   6   4    4.14    0.24
  -3   6   4    4.19    0.23
  -3   6   4    4.36    0.23
  -3   6   4    4.63    0.25
  -3   6   4    4.42    0.24
   3   6  -4    4.21    0.24
   3   6  -4    4.73    0.26
  -3   6   4    4.77    0.25
   3   6  -4    4.76    0.26
   3   6  -4    3.91    0.29
   3   6   4    4.79    0.24
  -3   6  -4    4.79    0.24
   3   6   4    3.94    0.22
   3   6   4    4.69    0.25
   3   6   4    4.51    0.25
  -3   6  -4    4.81    0.26
  -3   6  -4    4.46    0.26
  -4   6   4    4.32    0.24
   4   6  -4    4.17    0.26
  -4   6   4    4.15    0.23
   4   6  -4    4.11    0.26
  -4   6   4    4.30    0.25
   4   6  -4    3.83    0.23
  -4   6  -4    4.24    0.25
   4   6   4    4.39    0.24
  -4   6  -4    4.17    0.26
   4   6   4    4.35    0.25
  -4   6  -4    4.24    0.23
   4   6   4    4.54    0.25
  -5   6   4   14.12    0.58
  -5   6   4   13.78    0.60
   5   6  -4   14.67    0.77
  -5   6   4   14.21    0.52
   5   6  -4   13.78    0.75
  -5   6   4   15.33    0.75
  -5   6   4   13.45    0.63
  -5   6   4   14.64    0.52
   5   6  -4   13.60    0.59
  -5   6   4   15.43    0.72
  -5   6   4   14.75    0.73
  -5   6   4   14.26    0.63
  -5   6  -4   13.56    0.52
   5   6   4   14.37    0.52
   5   6   4   15.17    0.74
   5   6   4   15.24    0.76
  -5   6  -4   14.04    0.70
  -5   6  -4   13.52    0.59
  -5   6  -4   15.09    0.77
  -5   6  -4   15.56    0.75
   5   6   4   14.44    0.52
   5   6   4   14.29    0.59
   5   6   4   13.52    0.60
   5   6   4   15.79    0.74
  -6   6   4    4.49    0.20
  -6   6   4    4.31    0.26
  -6   6   4    4.07    0.19
  -6   6   4    4.22    0.16
  -6   6   4    4.22    0.20
   6   6  -4    4.22    0.18
  -6   6   4    4.17    0.25
  -6   6   4    4.52    0.16
  -6   6   4    4.36    0.27
   6   6   4    4.08    0.27
   6   6   4    4.19    0.19
  -6   6  -4    4.48    0.28
   6   6   4    4.50    0.18
   6   6   4    4.34    0.26
   6   6   4    4.33    0.27
  -6   6  -4    4.60    0.28
   6   6   4    4.20    0.16
  -6   6  -4    4.02    0.28
  -6   6  -4    3.95    0.17
  -6   6  -4    4.39    0.19
   6   6   4    4.11    0.16
  -7   6   4    0.37    0.04
   7   6  -4    0.33    0.04
  -7   6   4    0.39    0.04
  -7   6   4    0.39    0.05
  -7   6   4    0.31    0.10
  -7   6   4    0.34    0.03
   7   6   4    0.34    0.04
  -7   6  -4    0.35    0.04
  -7   6  -4    0.34    0.03
  -7   6  -4    0.26    0.11
   7   6   4    0.40    0.04
   7   6   4    0.38    0.04
   7   6   4    0.42    0.09
   8   6  -4    1.19    0.08
  -8   6   4    1.26    0.06
  -8   6   4    1.21    0.08
  -8   6   4    1.19    0.07
  -8   6   4    1.10    0.06
   8   6   4    1.15    0.06
   8   6   4    1.21    0.06
   8   6   4    1.08    0.07
  -8   6  -4    1.07    0.07
  -9   6   4    3.31    0.13
  -9   6   4    3.21    0.15
  -9   6   4    3.10    0.13
   9   6  -4    3.31    0.14
  -9   6   4    3.04    0.15
  -9   6  -4    3.10    0.13
   9   6   4    3.21    0.13
   9   6   4    3.43    0.16
   9   6   4    3.25    0.13
  -9   6  -4    3.25    0.14
  -9   6  -4    3.44    0.16
  -9  -6   4    3.08    0.16
 -10   6   4    0.28    0.02
  10   6  -4    0.23    0.03
 -10   6   4    0.24    0.03
  10   6  -4    0.29    0.03
 -10  -6   4    0.25    0.04
 -10   6  -4    0.23    0.02
  10   6   4    0.19    0.03
 -10   6  -4    0.19    0.03
  10   6   4    0.22    0.02
   0   7  -4   37.95    1.82
   0   7   4   34.75    1.68
   0   7   4   36.32    1.70
   0   7  -4   33.46    1.78
   0   7   4   36.15    1.70
   0   7  -4   37.67    1.79
   0   7   4   36.43    1.76
   0   7  -4   37.09    1.70
  -1   7   4   16.79    0.82
   1   7  -4   17.76    0.83
   1   7  -4   18.28    0.89
  -1   7   4   17.01    0.82
  -1   7   4   17.52    0.85
   1   7  -4   15.56    0.88
   1   7  -4   17.99    0.87
  -1   7   4   16.42    0.82
  -1   7  -4   17.83    0.87
  -1   7  -4   15.83    0.88
   1   7   4   17.43    0.83
  -1   7  -4   17.98    0.83
   1   7   4   17.34    0.85
  -1   7  -4   17.94    0.88
   1   7   4   16.96    0.82
   2   7  -4   58.96    2.80
  -2   7   4   57.33    2.66
  -2   7   4   55.75    2.64
   2   7  -4   55.14    2.75
   2   7  -4   57.54    2.85
   2   7   4   57.04    2.83
   2   7   4   52.10    2.78
  -2   7  -4   62.24    2.85
   2   7   4   58.37    2.80
  -2   7  -4   58.86    2.80
  -2   7  -4   60.45    2.66
   2   7   4   58.75    2.76
   2   7   4   53.22    2.65
   2   7   4   52.50    2.83
   3   7  -4   14.11    0.72
   3   7  -4   13.40    0.71
  -3   7   4   12.91    0.68
  -3   7   4   14.16    0.68
  -3   7   4   13.69    0.67
  -3   7   4   12.65    0.69
  -3   7   4   14.38    0.68
  -3   7   4   13.86    0.69
   3   7  -4   13.19    0.69
   3   7   4   14.76    0.71
   3   7   4   14.24    0.69
  -3   7  -4   14.63    0.67
   3   7   4   14.48    0.70
  -3   7  -4   14.33    0.72
  -3   7  -4   14.06    0.71
   3   7   4   12.42    0.66
  -4   7   4    0.83    0.04
   4   7  -4    0.93    0.11
  -4   7   4    0.90    0.05
  -4   7   4    0.80    0.06
  -4   7   4    0.83    0.04
   4   7  -4    0.71    0.05
  -4   7   4    0.87    0.06
  -4   7   4    0.97    0.10
   4   7  -4    0.66    0.08
  -4   7   4    1.10    0.11
   4   7  -4    0.82    0.10
  -4   7   4    0.88    0.08
  -4   7   4    0.96    0.07
  -4   7  -4    0.94    0.10
   4   7   4    0.82    0.06
   4   7   4    0.95    0.09
  -4   7  -4    0.99    0.11
   4   7   4    0.85    0.05
   4   7   4    1.00    0.09
   4   7   4    0.88    0.05
   4   7   4    1.04    0.10
  -4   7  -4    1.01    0.10
   4   7   4    0.89    0.04
   4   7   4    0.82    0.04
  -4   7  -4    0.86    0.06
  -5   7   4    5.81    0.32
  -5   7   4    6.02    0.31
  -5   7   4    5.87    0.21
  -5   7   4    5.67    0.25
  -5   7   4    5.72    0.31
  -5   7   4    5.94    0.24
   5   7  -4    5.63    0.35
   5   7  -4    5.27    0.22
  -5   7   4    5.67    0.21
  -5   7   4    5.64    0.26
   5   7  -4    5.56    0.24
  -5   7   4    5.40    0.26
   5   7  -4    5.77    0.33
   5   7   4    6.24    0.33
   5   7   4    5.74    0.25
  -5   7  -4    5.31    0.21
  -5   7  -4    5.62    0.30
  -5   7  -4    5.24    0.25
   5   7   4    5.86    0.21
   5   7   4    5.82    0.32
   5   7   4    5.62    0.21
  -5   7  -4    5.54    0.21
  -5   7  -4    5.93    0.32
  -5   7  -4    5.62    0.34
  -5   7  -4    5.98    0.34
   5   7   4    5.58    0.33
   5   7   4    5.70    0.23
  -5   7  -4    5.56    0.24
  -6   7   4   13.98    0.63
  -6   7   4   14.57    0.52
  -6   7   4   14.20    0.60
   6   7  -4   14.81    0.59
  -6   7   4   15.01    0.63
  -6   7   4   13.64    0.74
  -6   7   4   14.80    0.52
  -6   7   4   14.45    0.72
   6   7   4   14.24    0.76
  -6   7  -4   13.54    0.76
   6   7   4   14.93    0.52
   6   7   4   14.34    0.60
  -6   7  -4   14.05    0.59
  -6   7  -4   13.22    0.77
   6   7   4   14.62    0.59
   6   7   4   15.11    0.52
  -6   7  -4   14.30    0.53
   6   7   4   14.29    0.74
  -6   7  -4   14.44    0.73
   6   7   4   13.88    0.74
  -7   7   4    5.54    0.34
  -7   7   4    6.49    0.28
  -7   7   4    6.40    0.23
  -7   7   4    5.97    0.28
  -7   7   4    6.20    0.23
   7   7  -4    6.06    0.26
  -7   7  -4    5.72    0.36
  -7   7  -4    6.17    0.26
  -7   7  -4    6.04    0.23
   7   7   4    5.41    0.35
   7   7   4    5.92    0.26
   7   7   4    6.32    0.25
   7   7   4    5.83    0.23
   7   7   4    6.33    0.23
  -8   7   4   11.46    0.49
   8   7  -4   11.48    0.46
  -8   7   4   10.92    0.41
  -8   7   4   10.98    0.49
  -8   7   4   11.31    0.41
   8   7   4   10.51    0.41
  -8   7  -4   10.82    0.41
   8   7   4   11.20    0.48
  -8   7  -4   11.51    0.49
   8   7   4   11.00    0.41
   8   7   4   11.25    0.45
   9   7  -4    1.92    0.09
  -9   7   4    1.86    0.10
  -9   7   4    1.90    0.09
  -9   7   4    1.79    0.10
  -9   7   4    1.96    0.08
   9   7  -4    1.90    0.10
   9   7   4    1.74    0.08
   9   7   4    1.88    0.08
  -9   7  -4    2.06    0.09
  -9   7  -4    1.95    0.10
  -9   7  -4    1.88    0.08
   9   7   4    2.01    0.10
  10   7  -4    1.16    0.05
  10   7  -4    1.08    0.06
 -10   7  -4    1.07    0.06
 -10  -7   4    1.11    0.06
  10   7   4    1.18    0.06
  10   7   4    1.15    0.05
   0   8  -4    2.14    0.13
   0   8   4    2.06    0.13
   0   8  -4    1.97    0.14
   0   8  -4    1.93    0.14
   0   8   4    1.86    0.11
   0   8   4    1.88    0.14
  -1   8   4   80.09    3.92
   1   8  -4   84.71    3.95
  -1   8   4   85.25    4.08
  -1   8   4   84.10    3.95
   1   8  -4   85.98    4.15
   1   8  -4   89.08    4.22
   1   8   4   85.45    4.09
  -1   8  -4   88.63    4.15
   1   8   4   79.76    3.94
  -1   8  -4   86.01    3.95
  -1   8  -4   84.06    4.22
  -2   8   4   18.23    0.92
   2   8  -4   19.07    0.96
   2   8  -4   20.40    1.00
  -2   8   4   19.97    0.93
   2   8  -4   19.88    0.93
   2   8  -4   19.67    0.98
   2   8   4   19.42    0.95
   2   8   4   17.67    0.95
   2   8   4   19.78    0.97
  -2   8  -4   19.83    0.97
   2   8   4   20.22    0.96
  -2   8  -4   19.93    0.93
  -2   8  -4   20.22    0.99
   2   8   4   18.25    0.92
   2   8   4   18.19    0.97
  -3   8   4   17.64    0.82
  -3   8   4   16.25    0.83
  -3   8   4   17.43    0.84
   3   8  -4   18.00    0.87
  -3   8   4   17.08    0.83
  -3   8   4   16.37    0.84
  -3   8   4   16.87    0.68
   3   8  -4   15.73    0.69
   3   8  -4   16.87    0.85
   3   8  -4   18.01    0.88
  -3   8   4   15.92    0.73
  -3   8   4   16.10    0.71
  -3   8   4   17.22    0.71
  -3   8   4   16.09    0.61
  -3   8   4   16.81    0.82
  -3   8  -4   18.70    0.86
   3   8   4   15.70    0.61
  -3   8  -4   16.59    0.69
  -3   8  -4   17.34    0.88
   3   8   4   17.26    0.80
   3   8   4   16.73    0.61
   3   8   4   16.76    0.71
   3   8   4   17.29    0.84
   3   8   4   17.61    0.85
   3   8   4   16.30    0.71
   3   8   4   17.36    0.86
  -3   8  -4   17.96    0.82
  -4   8   4    1.02    0.08
   4   8  -4    0.91    0.11
  -4   8   4    0.98    0.06
  -4   8   4    1.05    0.11
  -4   8   4    0.87    0.05
  -4   8   4    0.96    0.11
  -4   8   4    0.96    0.04
  -4   8   4    1.02    0.08
  -4   8   4    0.98    0.06
   4   8  -4    0.92    0.05
  -4   8   4    0.95    0.06
  -4   8   4    0.99    0.06
   4   8  -4    0.88    0.06
   4   8  -4    0.82    0.09
   4   8  -4    0.83    0.06
  -4   8   4    1.01    0.04
   4   8  -4    0.87    0.11
  -4   8  -4    0.97    0.05
  -4   8  -4    1.00    0.12
  -4   8  -4    1.01    0.10
  -4   8  -4    0.99    0.06
   4   8   4    1.00    0.04
  -4   8  -4    0.96    0.06
  -4   8  -4    0.91    0.12
   4   8   4    1.04    0.09
   4   8   4    1.05    0.10
  -4   8  -4    0.96    0.11
   4   8   4    1.00    0.06
   4   8   4    0.99    0.05
  -4   8  -4    0.97    0.05
   4   8   4    0.97    0.06
   4   8   4    0.95    0.10
   4   8   4    1.00    0.07
  -5   8   4    2.38    0.09
  -5   8   4    2.42    0.10
  -5   8   4    2.29    0.11
  -5   8   4    2.06    0.11
   5   8  -4    2.25    0.11
[truncated: 815,182 more chars]
