# Supplementary material for: Crystal structure of (E)-13-{4-[(Z)-2-cyano-2-(3,4,5-tri­meth­oxy­phen­yl)ethen­yl]phen­yl}parthenolide methanol hemisolvate
Source: Acta Crystallogr Sect E Struct Rep Online. 2014 Sep 6;70(Pt 10):o1092–3. doi: 10.1107/S1600536814019333 (PMC4257209; doi:10.1107/S1600536814019333)
Supplement: Supplementary file 2 [file e-70-o1092-Isup2.hkl]

#
# h,k,l, Fc-squared, Fo-squared, sigma(Fo-squared), status flag
#
data_I
_shelx_title ' x14297 in P2(1)2(1)2(1)'
_shelx_refln_list_code          4
_shelx_F_calc_maximum      287.55
_exptl_crystal_F_000      1188.00
_reflns_d_resolution_high  0.8290

loop_
 _space_group_symop_operation_xyz
 'x, y, z'
 '-x+1/2, -y, z+1/2'
 '-x, y+1/2, -z+1/2'
 'x+1/2, -y+1/2, -z'

_cell_length_a     9.3347
_cell_length_b    16.2442
_cell_length_c    19.2580
_cell_angle_alpha  90.000
_cell_angle_beta   90.000
_cell_angle_gamma  90.000

_shelx_F_squared_multiplier     1.000

loop_
 _refln_index_h
 _refln_index_k
 _refln_index_l
 _refln_F_squared_calc
 _refln_F_squared_meas
 _refln_F_squared_sigma
 _refln_observed_status
   2   0   0      82687.31      67718.55      2370.07 o
   4   0   0        990.49       1018.38        16.98 o
   6   0   0        251.20        224.92         8.86 o
   8   0   0        109.15         97.75         5.51 o
  10   0   0          0.76         -1.20         1.20 o
   1   1   0       3064.36       3083.49        35.71 o
   2   1   0      15613.42      15962.55       199.85 o
   3   1   0      12201.89      12642.91       148.94 o
   4   1   0       6333.46       6458.93        71.62 o
   5   1   0        209.78        225.17         4.18 o
   6   1   0       2576.55       2590.11        51.00 o
   7   1   0        259.86        253.71        14.54 o
   8   1   0         93.57         94.10         3.54 o
   9   1   0        561.00        556.34        13.32 o
  10   1   0        102.96        104.07         3.08 o
  11   1   0         58.93         59.97         1.36 o
   0   2   0      14937.50      14710.34       354.82 o
   1   2   0       8673.79       8380.46       118.82 o
   2   2   0      25886.28      26684.06       303.66 o
   3   2   0       3379.52       3433.32        39.26 o
   4   2   0         31.85         40.49         1.35 o
   5   2   0       2572.57       2851.91        48.90 o
   6   2   0       1446.73       1417.35        30.07 o
   7   2   0        815.78        734.39        55.21 o
   8   2   0        294.20        279.78         5.57 o
   9   2   0        444.99        446.36         9.05 o
  10   2   0          1.65          1.56         0.61 o
  11   2   0          0.13         -0.13         0.65 o
   1   3   0      13039.02      12975.77       143.95 o
   2   3   0       1079.66       1089.66        13.08 o
   3   3   0         11.42         13.02         1.27 o
   4   3   0          2.19          3.11         0.71 o
   5   3   0        783.39        757.82        15.70 o
   6   3   0       1118.52       1006.46        22.38 o
   7   3   0        418.74        384.37         8.17 o
   8   3   0        250.07        231.69         4.72 o
   9   3   0        210.28        214.44         4.78 o
  10   3   0         54.27         47.48         1.59 o
  11   3   0         32.09         30.84         1.42 o
   0   4   0       3005.61       2903.74        44.05 o
   1   4   0       1534.97       1624.15        18.05 o
   2   4   0         19.86         20.02         0.77 o
   3   4   0        874.66        791.77        10.17 o
   4   4   0          7.12          7.73         0.86 o
   5   4   0          6.42          4.15         1.07 o
   6   4   0         71.00         57.75         1.37 o
   7   4   0         42.22         42.30         1.58 o
   8   4   0         96.58         99.51         3.38 o
   9   4   0         11.29         15.18         1.01 o
  10   4   0         25.23         25.07         1.15 o
  11   4   0          6.01          5.86         0.75 o
   1   5   0        863.71        918.25        10.03 o
   2   5   0         34.98         35.43         0.84 o
   3   5   0        483.40        471.88         6.32 o
   4   5   0          2.47          5.23         1.09 o
   5   5   0       1380.98       1454.16        32.24 o
   6   5   0        128.90        122.27         2.23 o
   7   5   0        787.40        761.18        10.63 o
   8   5   0        161.11        159.11         3.60 o
   9   5   0        348.85        345.05         6.28 o
  10   5   0          6.48          6.95         0.59 o
   0   6   0        535.32        491.16         7.40 o
   1   6   0         93.85         96.91         1.36 o
   2   6   0       1001.75       1028.58        11.91 o
   3   6   0         54.85         44.84         1.59 o
   4   6   0       3188.96       3555.51        64.99 o
   5   6   0       4007.28       3938.20        80.78 o
   6   6   0        406.29        389.53         5.74 o
   7   6   0        456.12        442.78         7.56 o
   8   6   0        136.67        138.13         2.50 o
   9   6   0          4.53          2.29         0.52 o
  10   6   0         27.44         32.82         1.01 o
   1   7   0         46.00         41.49         0.86 o
   2   7   0          4.21          2.66         0.71 o
   3   7   0        565.08        563.47        10.04 o
   4   7   0        169.99        156.25         3.71 o
   5   7   0          0.50          7.91         0.52 o
   6   7   0         38.79         35.64         0.88 o
   7   7   0        157.94        157.22         2.81 o
   8   7   0       1514.64       1591.33        24.96 o
   9   7   0         52.01         49.57         1.26 o
  10   7   0         10.81          6.57         0.57 o
   0   8   0       2748.30       2556.03        70.09 o
   1   8   0         34.17         24.48         0.92 o
   2   8   0        130.32        153.67         3.16 o
   3   8   0         81.54         90.57         2.27 o
   4   8   0        184.19        170.99         2.53 o
   5   8   0          3.72          4.60         0.35 o
   6   8   0        471.57        489.14         5.74 o
   7   8   0        129.66        121.69         2.06 o
   8   8   0         43.30         45.75         1.18 o
   9   8   0         82.46         86.77         1.65 o
  10   8   0        785.48        755.59        37.65 o
   1   9   0       1242.42       1307.85        24.24 o
   2   9   0          7.78          4.94         0.82 o
   3   9   0          3.74         14.17         0.40 o
   4   9   0        430.11        429.52         4.24 o
   5   9   0         44.91         36.33         0.89 o
   6   9   0          0.13          0.75         0.64 o
   7   9   0        821.71        873.36        12.70 o
   8   9   0        205.09        207.03         3.19 o
   9   9   0        388.41        391.34         6.84 o
  10   9   0        101.54         61.16         2.51 o
   0  10   0        179.06        175.52         3.25 o
   1  10   0        332.54        316.25         3.72 o
   2  10   0        342.53        377.31         3.72 o
   3  10   0          0.27          1.36         0.32 o
   4  10   0         24.99         22.95         0.49 o
   5  10   0        654.90        645.49         6.85 o
   6  10   0        589.30        596.60         7.51 o
   7  10   0         25.16         30.31         0.92 o
   8  10   0        344.33        341.38         5.46 o
   9  10   0         31.22         28.42         1.22 o
   1  11   0         61.01         70.98         0.89 o
   2  11   0         62.26         85.10         1.11 o
   3  11   0        515.37        471.85         4.82 o
   4  11   0          5.38          8.04         0.39 o
   5  11   0        504.21        507.36         7.13 o
   6  11   0          8.75          9.35         0.53 o
   7  11   0        475.85        492.54         7.24 o
   8  11   0         35.52         37.20         1.15 o
   9  11   0         18.07         17.49         0.96 o
   0  12   0        920.70        907.15        12.71 o
   1  12   0        168.35        186.54         2.01 o
   2  12   0        254.17        240.86         2.65 o
   3  12   0        323.44        323.98         3.45 o
   4  12   0        738.84        728.15         8.25 o
   5  12   0        308.43        329.93         4.39 o
   6  12   0          1.84          4.14         0.50 o
   7  12   0         71.59         76.29         1.53 o
   8  12   0         55.00         39.43         1.57 o
   1  13   0         62.66         69.13         1.00 o
   2  13   0        794.00        805.74         9.81 o
   3  13   0       1014.11       1056.16        12.70 o
   4  13   0        557.89        586.38         7.76 o
   5  13   0       1042.56       1094.28        15.10 o
   6  13   0        489.99        535.18         7.94 o
   7  13   0        121.33        116.60         2.04 o
   8  13   0         82.51         76.29         2.75 o
   0  14   0        413.13        426.64         7.43 o
   1  14   0         83.67         84.93         1.46 o
   2  14   0        462.15        453.68         6.08 o
   3  14   0        157.68        153.02         2.41 o
   4  14   0        366.82        360.02         5.55 o
   5  14   0        164.70        177.96         2.88 o
   6  14   0        330.12        349.67         6.93 o
   7  14   0          3.19          1.25         0.43 o
   1  15   0         78.78        101.00         1.71 o
   2  15   0       2048.40       2119.05        29.57 o
   3  15   0          0.32         -0.04         0.42 o
   4  15   0         46.00         45.08         1.10 o
   5  15   0        210.58        204.13         3.23 o
   6  15   0          2.49          1.50         0.36 o
   7  15   0        146.14        138.37         5.01 o
   0  16   0          7.59         12.07         0.66 o
   1  16   0          1.75          4.22         0.38 o
   2  16   0          0.36          2.37         0.90 o
   3  16   0        405.52        409.06         6.18 o
   4  16   0         29.84         23.26         0.72 o
   5  16   0          3.71          4.36         0.64 o
   6  16   0          1.10          1.46         1.00 o
   1  17   0        249.51        283.67         4.83 o
   2  17   0        146.36        143.96         2.60 o
   3  17   0          1.75          2.54         0.50 o
   4  17   0          4.65          7.13         0.54 o
   5  17   0        141.55        144.65        10.53 o
   0  18   0        197.86        235.55        10.03 o
   1  18   0         30.40         28.27         1.06 o
   2  18   0         81.08         83.30         2.06 o
   3  18   0         36.62         35.71         2.39 o
   4  18   0         31.25         20.46         4.26 o
   1  19   0        408.33        431.51        15.93 o
   2  19   0         53.52         63.72         2.13 o
   1   0   1       6835.88       6711.07        74.43 o
   2   0   1       9759.41       9908.78       116.53 o
   3   0   1       5579.80       5788.77        67.94 o
   4   0   1         69.49         75.52         1.51 o
   5   0   1         13.85         20.50         1.08 o
   6   0   1         50.66         40.60         2.16 o
   7   0   1       1101.76        993.50        23.43 o
   8   0   1         52.90         62.22         2.64 o
   9   0   1        185.72        184.85         7.41 o
  10   0   1         47.92         52.66         2.60 o
  11   0   1         54.72         40.17         1.10 o
 -11   1   1         11.59         11.37         0.67 o
 -10   1   1        225.82        216.05         4.20 o
  -9   1   1        745.02        735.77        34.62 o
  -8   1   1        339.47        335.98         9.93 o
  -7   1   1        702.34        707.60        21.69 o
  -6   1   1       1619.56       1631.04        39.64 o
  -5   1   1        458.89        442.61        10.88 o
  -4   1   1       3323.20       3470.31        39.85 o
  -3   1   1       9189.05       9281.10       106.04 o
  -2   1   1      10935.89      11178.36       128.26 o
  -1   1   1         37.18         33.16         0.61 o
   0   1   1       2919.46       2738.12        38.45 o
   1   1   1         35.33         31.78         0.63 o
   2   1   1      10938.10      11270.73       127.98 o
   3   1   1       9181.46       9312.77       109.14 o
   4   1   1       3321.49       3471.54        39.84 o
   5   1   1        458.77        458.97         7.90 o
   6   1   1       1613.79       1628.87        39.40 o
   7   1   1        708.53        667.60        19.56 o
   8   1   1        337.17        322.85         7.43 o
   9   1   1        748.49        740.05        24.39 o
  10   1   1        228.89        225.12         5.50 o
  11   1   1         11.01         12.57         0.58 o
 -11   2   1          9.15          8.57         0.88 o
 -10   2   1        157.23        155.17         3.55 o
  -9   2   1         72.15         70.40         1.98 o
  -8   2   1        322.01        301.70         8.69 o
  -7   2   1       1141.74       1077.17        19.51 o
  -6   2   1        194.81        179.12         5.52 o
  -5   2   1       6189.49       6263.85       124.54 o
  -4   2   1       2203.06       2235.08        25.96 o
  -3   2   1       1935.22       1927.76        22.26 o
  -2   2   1      10060.29      10251.13       117.30 o
  -1   2   1       2681.05       2493.24        26.85 o
   0   2   1         66.04         84.09         1.01 o
   1   2   1       2686.07       2474.63        29.74 o
   2   2   1      10057.76      10332.49       117.16 o
   3   2   1       1934.27       1937.85        21.60 o
   4   2   1       2208.09       2258.58        27.50 o
   5   2   1       6211.40       6399.28       115.29 o
   6   2   1        196.14        180.74         7.29 o
   7   2   1       1145.97       1082.40        24.04 o
   8   2   1        319.85        296.78         6.14 o
   9   2   1         73.08         69.67         2.50 o
  10   2   1        159.35        162.64         3.62 o
  11   2   1          9.62          8.81         0.50 o
 -11   3   1         96.98         92.12         4.26 o
 -10   3   1          5.84          8.43         0.69 o
  -9   3   1         10.80         13.73         1.03 o
  -8   3   1         17.22         15.17         0.92 o
  -7   3   1        569.45        542.96         9.07 o
  -6   3   1        189.15        187.46         5.62 o
  -5   3   1        672.53        712.93        14.74 o
  -4   3   1       3829.23       3925.33        56.73 o
  -3   3   1      13479.61      13813.41       158.42 o
  -2   3   1      28707.40      29572.35       407.21 o
  -1   3   1      12227.60      12417.07       145.84 o
   0   3   1       2638.36       2470.06        26.01 o
   1   3   1      12253.25      12555.99       143.47 o
   2   3   1      28687.44      30156.96       396.78 o
   3   3   1      13464.34      14068.51       162.66 o
   4   3   1       3840.66       3841.44        48.61 o
   5   3   1        674.81        703.03        14.77 o
   6   3   1        189.42        193.67         3.88 o
   7   3   1        565.58        524.54         9.27 o
   8   3   1         16.92         15.75         0.98 o
   9   3   1         10.41         11.23         0.90 o
  10   3   1          5.59          6.81         0.75 o
  11   3   1         96.36         90.59         2.51 o
 -11   4   1         22.32         21.66         1.50 o
 -10   4   1        110.53        111.68         2.59 o
  -9   4   1        137.01        134.53         3.18 o
  -8   4   1        367.27        370.97         7.84 o
  -7   4   1         64.02         50.27         1.33 o
  -6   4   1        159.50        152.04         2.86 o
  -5   4   1        313.53        318.73         7.15 o
  -4   4   1        457.01        527.97         9.52 o
  -3   4   1        214.70        214.94         3.38 o
  -2   4   1       3995.15       3935.88        44.86 o
  -1   4   1        747.85        707.18         8.11 o
   0   4   1         28.11         35.89         0.66 o
   1   4   1        743.64        701.23         7.75 o
   2   4   1       4008.09       3966.88        49.80 o
   3   4   1        216.20        213.19         3.07 o
   4   4   1        462.46        521.81        10.86 o
   5   4   1        310.34        316.35         7.19 o
   6   4   1        158.49        154.66         2.59 o
   7   4   1         64.89         50.59         1.66 o
   8   4   1        367.34        379.62         7.78 o
   9   4   1        137.37        132.57         3.13 o
  10   4   1        108.76        110.30         2.27 o
 -10   5   1        206.81        212.24         5.07 o
  -9   5   1          3.26          2.31         0.48 o
  -8   5   1        609.08        604.73        10.91 o
  -7   5   1        552.85        535.92         8.21 o
  -6   5   1        321.68        293.85         4.51 o
  -5   5   1        386.91        396.02         7.75 o
  -4   5   1       2511.47       2557.62        46.89 o
  -3   5   1       1878.43       1857.17        25.27 o
  -2   5   1        670.37        669.89         8.06 o
  -1   5   1       3712.10       3589.58        37.60 o
   0   5   1       1727.72       1790.09        18.83 o
   1   5   1       3708.41       3564.11        39.60 o
   2   5   1        672.09        665.00         7.85 o
   3   5   1       1864.75       1884.26        27.60 o
   4   5   1       2512.84       2558.39        46.95 o
   5   5   1        389.31        402.87         8.80 o
   6   5   1        320.95        292.73         4.64 o
   7   5   1        553.43        530.03         9.73 o
   8   5   1        610.68        619.84        10.95 o
   9   5   1          3.29          2.03         0.70 o
  10   5   1        205.83        215.87         4.04 o
 -10   6   1         32.31         33.16         0.87 o
  -9   6   1         28.38         32.95         1.23 o
  -8   6   1         48.77         44.49         1.32 o
  -7   6   1        304.84        285.24         4.29 o
  -6   6   1         31.58         31.06         0.86 o
  -5   6   1       1342.76       1345.82        18.97 o
  -4   6   1       1148.52       1187.87        22.14 o
  -3   6   1        951.14       1051.42        18.34 o
  -2   6   1        437.93        415.82         5.36 o
  -1   6   1        133.75        145.56         1.81 o
   0   6   1        637.59        676.46         7.09 o
   1   6   1        134.96        147.53         1.86 o
   2   6   1        441.39        417.26         5.03 o
   3   6   1        951.35       1051.78        19.56 o
   4   6   1       1153.09       1185.89        22.11 o
   5   6   1       1348.37       1338.99        18.94 o
   6   6   1         31.02         29.22         0.88 o
   7   6   1        306.03        277.07         5.72 o
   8   6   1         46.98         45.06         1.43 o
   9   6   1         27.25         32.56         1.13 o
  10   6   1         33.42         34.08         0.94 o
 -10   7   1        156.09        152.16         3.88 o
  -9   7   1        315.46        319.90         5.27 o
  -8   7   1        542.82        546.88         8.82 o
  -7   7   1        976.34        952.86        13.51 o
  -6   7   1        369.14        339.80         4.29 o
  -5   7   1        762.31        716.47         8.00 o
  -4   7   1        984.05        980.11        18.69 o
  -3   7   1        818.28        813.00        15.20 o
  -2   7   1       2912.88       3002.93        44.17 o
  -1   7   1        441.40        457.41         5.84 o
   0   7   1       1247.52       1103.42        12.17 o
   1   7   1        442.16        465.48         6.13 o
   2   7   1       2906.80       3091.49        51.60 o
   3   7   1        816.60        803.40        14.16 o
   4   7   1        989.72       1003.52        17.34 o
   5   7   1        763.75        719.08         8.11 o
   6   7   1        375.52        350.34         4.55 o
   7   7   1        975.24        946.53        14.27 o
   8   7   1        542.14        541.54         8.71 o
   9   7   1        316.13        320.15         5.24 o
  10   7   1        158.87        152.68         2.99 o
 -10   8   1        256.35        254.07         5.75 o
  -9   8   1        336.18        335.86         5.48 o
  -8   8   1         82.34         82.95         1.70 o
  -7   8   1        634.03        616.66         9.91 o
  -6   8   1        339.53        347.69         4.29 o
  -5   8   1        393.34        368.82         4.17 o
  -4   8   1        405.68        450.51         5.43 o
  -3   8   1         31.76         27.54         1.29 o
  -2   8   1        399.97        456.13         8.24 o
  -1   8   1       1157.55       1173.43        17.16 o
   0   8   1        252.10        238.40         4.21 o
   1   8   1       1153.68       1158.90        17.99 o
   2   8   1        407.25        456.04         8.20 o
   3   8   1         31.87         29.31         1.30 o
   4   8   1        401.89        441.88         4.82 o
   5   8   1        388.64        368.92         4.25 o
   6   8   1        339.28        349.28         4.19 o
   7   8   1        630.01        619.04         8.53 o
   8   8   1         81.84         81.97         1.65 o
   9   8   1        339.89        336.96         5.95 o
  10   8   1        256.13        248.39         5.40 o
  -9   9   1         77.49         93.53         1.87 o
  -8   9   1        591.93        606.30         9.60 o
  -7   9   1        586.73        560.42         8.24 o
  -6   9   1       1300.72       1304.21        15.69 o
  -5   9   1        834.82        836.16         8.75 o
  -4   9   1        209.62        201.22         2.23 o
  -3   9   1        446.25        444.69         4.57 o
  -2   9   1        601.36        604.15        10.77 o
  -1   9   1       1456.74       1482.99        27.41 o
   0   9   1        123.80         92.47         1.95 o
   1   9   1       1452.55       1544.55        27.83 o
   2   9   1        603.77        611.45        10.82 o
   3   9   1        442.87        436.47         4.47 o
   4   9   1        209.91        200.61         2.04 o
   5   9   1        835.58        834.40         8.96 o
   6   9   1       1301.18       1302.30        15.98 o
   7   9   1        582.14        559.62         8.24 o
   8   9   1        590.38        592.78        11.17 o
   9   9   1         80.41         94.97         1.80 o
  -9  10   1         41.60         41.46         1.45 o
  -8  10   1        596.92        602.38         9.47 o
  -7  10   1        131.15        150.19         2.25 o
  -6  10   1        131.79        136.34         1.97 o
  -5  10   1        546.50        552.32         5.90 o
  -4  10   1       1199.17       1160.79        11.64 o
  -3  10   1         49.58         38.05         0.66 o
  -2  10   1        117.35        112.11         1.23 o
  -1  10   1          2.59          1.55         0.27 o
   0  10   1        108.41        106.55         1.79 o
   1  10   1          2.42          2.23         0.22 o
   2  10   1        114.66        109.19         1.30 o
   3  10   1         48.98         38.45         0.69 o
   4  10   1       1196.04       1149.23        11.33 o
   5  10   1        552.60        563.98         6.55 o
   6  10   1        133.30        135.86         2.46 o
   7  10   1        128.83        147.44         2.59 o
   8  10   1        594.74        608.47         9.49 o
   9  10   1         42.19         42.48         1.09 o
  -9  11   1          2.52          2.00         0.50 o
  -8  11   1        758.88        790.88        13.56 o
  -7  11   1        262.12        268.75         4.49 o
  -6  11   1         60.99         57.20         1.11 o
  -5  11   1          2.36          0.39         0.41 o
  -4  11   1         71.36         74.07         1.04 o
  -3  11   1        378.89        376.52         3.91 o
  -2  11   1        380.86        345.64         3.54 o
  -1  11   1       1136.48       1098.06        10.31 o
   0  11   1          0.39          0.64         0.27 o
   1  11   1       1135.68       1106.64        10.73 o
   2  11   1        385.92        356.52         3.65 o
   3  11   1        377.77        381.00         3.84 o
   4  11   1         72.44         75.21         1.04 o
   5  11   1          1.94          1.05         0.42 o
   6  11   1         59.79         60.65         1.29 o
   7  11   1        258.74        269.44         4.09 o
   8  11   1        762.13        781.74        12.18 o
   9  11   1          2.53          2.21         0.37 o
  -8  12   1        300.85        297.22         5.27 o
  -7  12   1        247.13        261.55         4.45 o
  -6  12   1        317.05        321.14         4.62 o
  -5  12   1         44.76         44.09         1.07 o
  -4  12   1        609.73        609.31         7.38 o
  -3  12   1        660.05        661.69         7.30 o
  -2  12   1        303.01        280.56         3.30 o
  -1  12   1        466.05        474.56         5.17 o
   0  12   1        351.22        358.39         4.00 o
   1  12   1        465.55        470.37         4.79 o
   2  12   1        302.39        274.52         2.98 o
   3  12   1        665.10        662.14         6.67 o
   4  12   1        607.63        608.31         7.18 o
   5  12   1         45.97         46.22         0.97 o
   6  12   1        317.39        323.87         4.84 o
   7  12   1        248.03        268.19         4.35 o
   8  12   1        304.37        302.81         5.52 o
  -8  13   1         95.96         98.42         2.87 o
  -7  13   1         17.54         17.14         0.69 o
  -6  13   1         39.86         37.79         0.94 o
  -5  13   1        384.86        409.21         5.76 o
  -4  13   1        529.40        570.10         7.93 o
  -3  13   1        326.49        319.99         4.40 o
  -2  13   1        945.35        950.29        11.33 o
  -1  13   1        876.78        878.39         9.50 o
   0  13   1       3965.21       4023.09        45.07 o
   1  13   1        879.05        886.35        10.19 o
   2  13   1        953.31        965.67        10.74 o
   3  13   1        330.33        322.83         3.86 o
   4  13   1        535.01        563.72         7.08 o
   5  13   1        384.82        407.44         5.76 o
   6  13   1         38.22         36.28         0.97 o
   7  13   1         17.97         16.14         0.74 o
   8  13   1         96.57         95.37         2.68 o
  -7  14   1         32.02         31.18         1.02 o
  -6  14   1        149.36        145.18         3.26 o
  -5  14   1        112.97        123.95         1.93 o
  -4  14   1        569.37        590.79         8.18 o
  -3  14   1         85.19         92.49         1.45 o
  -2  14   1       1505.44       1493.94        18.88 o
  -1  14   1        109.78        103.94         1.63 o
   0  14   1          7.46          6.46         0.49 o
   1  14   1        109.36        103.72         1.68 o
   2  14   1       1506.83       1521.60        20.18 o
   3  14   1         84.90         90.27         1.65 o
   4  14   1        563.48        583.28         8.81 o
   5  14   1        111.66        120.11         2.31 o
   6  14   1        150.96        150.79         3.14 o
   7  14   1         31.12         30.50         0.89 o
  -7  15   1         12.02         16.71         1.00 o
  -6  15   1         25.03         26.28         1.00 o
  -5  15   1         63.55         74.91         1.42 o
  -4  15   1         46.81         42.90         1.12 o
  -3  15   1        238.72        237.54         3.51 o
  -2  15   1        205.74        232.67         3.49 o
  -1  15   1         70.14         80.13         1.43 o
   0  15   1       4626.52       4797.71        63.42 o
   1  15   1         72.12         83.47         1.48 o
   2  15   1        207.23        236.54         3.46 o
   3  15   1        236.99        236.66         3.56 o
   4  15   1         46.88         42.93         1.02 o
   5  15   1         64.41         77.00         1.70 o
   6  15   1         23.17         25.88         0.81 o
   7  15   1         11.47         13.89         2.51 o
  -6  16   1         23.66         25.56         1.20 o
  -5  16   1         43.70         50.05         1.16 o
  -4  16   1        174.53        184.92         3.56 o
  -3  16   1        481.10        512.07         9.15 o
  -2  16   1        204.19        206.25         3.70 o
  -1  16   1        353.98        365.87         5.61 o
   0  16   1       1068.07       1066.99        14.95 o
   1  16   1        353.04        367.09         5.29 o
   2  16   1        204.71        210.35         3.10 o
   3  16   1        483.66        502.86         7.60 o
   4  16   1        174.76        184.63         3.90 o
   5  16   1         41.59         46.80         1.20 o
   6  16   1         23.10         24.10         1.25 o
  -5  17   1        107.12        117.91         3.33 o
  -4  17   1        333.25        366.75         9.19 o
  -3  17   1        279.42        288.89         5.30 o
  -2  17   1         56.25         59.85         1.33 o
  -1  17   1        158.54        157.86         2.87 o
   0  17   1        157.62        136.02         2.49 o
   1  17   1        156.13        162.45         2.90 o
   2  17   1         56.40         58.36         1.35 o
   3  17   1        282.46        293.44         6.14 o
   4  17   1        330.34        377.16        12.29 o
   5  17   1        105.33        116.30         5.51 o
  -4  18   1        112.60        113.35         3.54 o
  -3  18   1        168.32        181.79        12.03 o
  -2  18   1         71.11         74.31         2.50 o
  -1  18   1        341.79        358.24         7.91 o
   0  18   1        260.64        240.23         7.96 o
   1  18   1        345.22        368.45         6.89 o
   2  18   1         70.02         72.29         1.95 o
   3  18   1        167.25        177.08         3.88 o
   4  18   1        110.99        108.28         5.01 o
  -2  19   1         15.59         15.29         1.06 o
  -1  19   1        155.59        171.77         4.96 o
   0  19   1          0.01          0.13         0.64 o
   1  19   1        154.32        172.46         7.02 o
   2  19   1         16.04         12.88         0.83 o
   0   0   2        541.16        522.52         9.04 o
   1   0   2      11820.77      11710.89       133.10 o
   2   0   2       1207.99       1220.96        14.04 o
   3   0   2       1848.59       1759.14        20.92 o
   4   0   2         12.56         19.97         0.83 o
   5   0   2       1279.62       1212.59        20.16 o
   6   0   2          1.22          5.31         1.36 o
   7   0   2        332.19        316.13         8.01 o
   8   0   2        292.03        264.75        11.53 o
   9   0   2        608.70        622.28        15.06 o
  10   0   2         68.31         63.17         1.81 o
  11   0   2        411.50        378.89        17.38 o
 -11   1   2        229.04        215.32         5.15 o
 -10   1   2         22.62         21.16         0.89 o
  -9   1   2        115.72        112.50         5.01 o
  -8   1   2       1148.43       1057.41        30.38 o
  -7   1   2         11.21         12.19         1.27 o
  -6   1   2       1354.49       1312.23        27.80 o
  -5   1   2        808.99        764.63        25.15 o
  -4   1   2        294.36        318.50         4.18 o
  -3   1   2        426.82        465.17         5.73 o
  -2   1   2      12164.96      12271.28       136.68 o
  -1   1   2       1296.73       1202.48        13.32 o
   0   1   2        982.50        849.01         9.20 o
   1   1   2       1301.14       1218.30        14.30 o
   2   1   2      12183.34      12412.24       136.46 o
   3   1   2        434.75        480.15         5.91 o
   4   1   2        294.06        326.18         4.63 o
   5   1   2        815.61        801.31        14.14 o
   6   1   2       1349.20       1335.11        36.73 o
   7   1   2         10.91         12.12         1.63 o
   8   1   2       1139.46       1050.40        32.77 o
   9   1   2        113.77        117.02         3.37 o
  10   1   2         23.60         23.68         1.23 o
  11   1   2        232.16        218.23         6.95 o
 -11   2   2          0.29          0.30         0.45 o
 -10   2   2         49.82         51.51         1.42 o
  -9   2   2        188.77        193.49         4.82 o
  -8   2   2         15.26         16.54         1.35 o
  -7   2   2        667.33        654.76        11.39 o
  -6   2   2        766.00        750.45        16.59 o
  -5   2   2       1316.31       1324.56        32.19 o
  -4   2   2       2640.23       2704.39        33.34 o
  -3   2   2       4568.09       4639.98        53.41 o
  -2   2   2        954.68        913.65        11.62 o
  -1   2   2       1031.81        977.25        10.13 o
   0   2   2        324.75        333.87         4.86 o
   1   2   2       1043.00        987.70        10.38 o
   2   2   2        944.50        931.71        10.63 o
   3   2   2       4600.90       4721.61        51.82 o
   4   2   2       2644.03       2764.27        34.45 o
   5   2   2       1322.26       1302.80        23.10 o
   6   2   2        766.93        755.14        13.70 o
   7   2   2        669.40        651.91        18.28 o
   8   2   2         15.03         14.29         2.19 o
   9   2   2        187.70        190.43         5.33 o
  10   2   2         50.10         51.77         1.98 o
  11   2   2          0.32          0.17         0.51 o
 -11   3   2          5.01          7.22         1.75 o
 -10   3   2        309.68        339.72         9.05 o
  -9   3   2        472.07        469.12        10.95 o
  -8   3   2        151.61        141.05         3.07 o
  -7   3   2        706.43        632.00        11.67 o
  -6   3   2         78.90         69.29         1.95 o
  -5   3   2       1343.51       1420.94        28.97 o
  -4   3   2        247.96        261.92         5.10 o
  -3   3   2       4130.03       4058.78        48.38 o
  -2   3   2       1473.78       1374.69        14.89 o
  -1   3   2         95.07         76.70         1.01 o
   0   3   2       1079.95       1126.88        14.53 o
   1   3   2         94.08         78.54         1.18 o
   2   3   2       1463.27       1366.81        15.32 o
   3   3   2       4138.65       4221.41        48.33 o
   4   3   2        248.85        263.91         3.96 o
   5   3   2       1343.15       1447.16        32.04 o
   6   3   2         79.57         71.72         1.95 o
   7   3   2        705.47        644.61        14.45 o
   8   3   2        150.35        141.66         4.91 o
   9   3   2        480.39        475.58         8.74 o
  10   3   2        311.80        342.46         6.98 o
  11   3   2          5.02          7.16         0.65 o
 -10   4   2        827.15        843.87        19.44 o
  -9   4   2         98.60         91.36         2.31 o
  -8   4   2       1211.51       1154.85        20.38 o
  -7   4   2        223.91        220.57         3.66 o
  -6   4   2        901.99        784.60        14.06 o
  -5   4   2        560.68        580.71        13.45 o
  -4   4   2         75.30         84.59         2.39 o
  -3   4   2       2563.07       2553.01        30.40 o
  -2   4   2       3280.57       3171.18        34.63 o
  -1   4   2       4842.48       4902.65        51.47 o
   0   4   2       1112.25       1132.90        11.46 o
   1   4   2       4836.51       4870.47        54.16 o
   2   4   2       3289.13       3251.67        35.60 o
   3   4   2       2585.98       2604.11        32.39 o
   4   4   2         73.67         81.19         3.07 o
   5   4   2        556.97        586.31        13.64 o
   6   4   2        902.11        789.62        15.34 o
   7   4   2        226.22        218.85         3.86 o
   8   4   2       1210.90       1172.86        31.60 o
   9   4   2         97.97         91.64         1.94 o
  10   4   2        833.22        839.57        16.17 o
 -10   5   2         18.49         25.84         0.95 o
  -9   5   2        202.15        203.36         3.91 o
  -8   5   2         91.16         92.16         2.00 o
  -7   5   2        161.78        155.27         2.73 o
  -6   5   2        552.20        535.58         8.39 o
  -5   5   2       1212.95       1210.64        19.12 o
  -4   5   2       1884.73       1943.65        36.02 o
  -3   5   2       3462.07       3586.61        50.56 o
  -2   5   2       1133.81       1141.10        13.23 o
  -1   5   2        183.98        238.76         2.73 o
   0   5   2       8080.26       7740.54        85.39 o
   1   5   2        184.37        241.81         3.13 o
   2   5   2       1130.37       1158.54        14.09 o
   3   5   2       3459.31       3589.88        51.95 o
   4   5   2       1883.05       1969.51        39.18 o
   5   5   2       1217.62       1247.93        22.53 o
   6   5   2        549.94        548.55         7.92 o
   7   5   2        159.31        153.27         3.36 o
   8   5   2         90.92         94.00         2.10 o
   9   5   2        203.19        208.96         3.87 o
  10   5   2         17.97         27.39         0.87 o
 -10   6   2         42.02         34.01         0.90 o
  -9   6   2         11.97         14.80         0.93 o
  -8   6   2        375.87        370.79         6.69 o
  -7   6   2        434.07        449.65         7.60 o
  -6   6   2        153.76        138.80         2.13 o
  -5   6   2        339.97        356.77         4.82 o
  -4   6   2       2014.55       2101.72        38.39 o
  -3   6   2       4629.05       4956.79        85.64 o
  -2   6   2       2753.80       2699.85        32.59 o
  -1   6   2       2959.58       2935.56        33.53 o
   0   6   2       3632.89       3778.76        40.67 o
   1   6   2       2971.12       2971.99        34.60 o
   2   6   2       2754.61       2689.06        31.59 o
   3   6   2       4657.73       5103.39        91.60 o
   4   6   2       2026.16       2061.71        38.05 o
   5   6   2        340.12        364.18         6.40 o
   6   6   2        149.87        137.40         2.55 o
   7   6   2        439.81        451.08         7.16 o
   8   6   2        370.58        363.43         6.62 o
   9   6   2         11.20         13.09         0.74 o
  10   6   2         41.96         36.16         1.17 o
 -10   7   2        160.21        154.08         3.28 o
  -9   7   2         10.71         11.55         0.56 o
  -8   7   2        262.18        257.37         4.39 o
  -7   7   2       1086.77       1071.45        19.62 o
  -6   7   2        234.12        215.85         2.69 o
  -5   7   2        299.71        290.53         3.44 o
  -4   7   2        656.89        611.43        13.31 o
  -3   7   2         90.38         88.38         2.43 o
  -2   7   2        730.79        779.83        11.57 o
  -1   7   2        762.42        739.01         9.08 o
   0   7   2       1965.05       2151.86        23.67 o
   1   7   2        762.56        734.31         9.07 o
   2   7   2        727.81        775.35        12.12 o
   3   7   2         93.33         90.54         2.25 o
   4   7   2        659.10        623.59        11.57 o
   5   7   2        301.58        296.13         3.46 o
   6   7   2        229.35        216.49         2.99 o
   7   7   2       1089.09       1084.01        15.87 o
   8   7   2        262.11        262.43         4.42 o
   9   7   2         11.18         12.30         0.62 o
  10   7   2        159.62        155.85         2.93 o
 -10   8   2        143.28        138.49         3.54 o
  -9   8   2         35.43         33.41         0.87 o
  -8   8   2         86.14         75.78         1.62 o
  -7   8   2        468.60        467.25         7.57 o
  -6   8   2        212.97        196.11         2.97 o
  -5   8   2        207.09        192.72         2.42 o
  -4   8   2        153.59        160.40         1.87 o
  -3   8   2       2651.19       2857.66        48.87 o
  -2   8   2        596.20        626.03         9.91 o
  -1   8   2       2665.17       2916.77        40.27 o
   0   8   2         93.95         71.06         1.30 o
   1   8   2       2669.22       2877.50        53.94 o
   2   8   2        599.58        630.06        11.10 o
   3   8   2       2642.94       2876.28        48.87 o
   4   8   2        152.60        161.43         1.83 o
   5   8   2        206.86        194.19         2.31 o
   6   8   2        212.54        194.15         2.47 o
   7   8   2        468.70        467.36         6.52 o
   8   8   2         88.17         77.97         1.53 o
   9   8   2         33.93         31.14         1.12 o
  10   8   2        142.97        141.06         2.89 o
  -9   9   2        290.34        279.81         5.65 o
  -8   9   2        136.96        138.41         2.41 o
  -7   9   2         65.05         63.48         1.73 o
  -6   9   2        418.78        403.71         4.97 o
  -5   9   2       2146.03       2162.48        22.18 o
  -4   9   2       1551.17       1582.27        15.81 o
  -3   9   2        152.91        182.11         2.04 o
  -2   9   2        736.63        773.92        12.17 o
  -1   9   2        209.26        226.69         3.80 o
   0   9   2        290.76        305.51         5.25 o
   1   9   2        207.22        227.88         4.09 o
   2   9   2        736.21        782.19        13.63 o
   3   9   2        153.61        184.18         2.05 o
   4   9   2       1541.83       1556.76        16.17 o
   5   9   2       2134.66       2151.85        22.08 o
   6   9   2        417.93        405.88         5.09 o
   7   9   2         64.56         60.16         1.47 o
   8   9   2        133.80        131.52         2.39 o
   9   9   2        291.31        277.96         4.50 o
  -9  10   2         17.74         19.64         0.80 o
  -8  10   2         46.79         48.69         1.59 o
  -7  10   2        203.42        212.94         3.69 o
  -6  10   2       1799.03       1789.17        22.92 o
  -5  10   2       1476.82       1482.85        16.90 o
  -4  10   2        178.27        162.94         1.86 o
  -3  10   2        571.17        549.97         5.65 o
  -2  10   2        150.66        164.33         1.90 o
  -1  10   2        785.35        828.60         9.36 o
   0  10   2        832.80        804.35         9.51 o
   1  10   2        782.51        827.45         8.00 o
   2  10   2        152.43        165.06         1.74 o
   3  10   2        574.93        551.39         5.23 o
   4  10   2        178.95        160.59         1.85 o
   5  10   2       1475.71       1496.05        16.73 o
   6  10   2       1799.37       1778.01        24.64 o
   7  10   2        203.00        215.68         3.59 o
   8  10   2         46.63         49.88         1.15 o
   9  10   2         17.50         17.86         0.82 o
  -9  11   2         20.16         20.85         1.23 o
  -8  11   2        115.12        125.78         2.44 o
  -7  11   2        342.36        355.38         5.45 o
  -6  11   2          3.12          4.60         0.35 o
  -5  11   2        850.00        862.82        10.50 o
  -4  11   2        724.42        712.31         7.61 o
  -3  11   2         73.35         70.90         1.07 o
  -2  11   2        105.02         97.63         1.22 o
  -1  11   2        835.69        819.14         8.58 o
   0  11   2        292.84        255.18         2.77 o
   1  11   2        834.39        816.31         8.69 o
   2  11   2        106.20         99.00         1.19 o
   3  11   2         75.04         74.05         0.97 o
   4  11   2        724.61        705.09         7.31 o
   5  11   2        847.91        853.31        12.37 o
   6  11   2          3.17          4.46         0.47 o
   7  11   2        345.55        365.17         5.73 o
   8  11   2        114.76        125.03         2.13 o
   9  11   2         20.70         24.60         0.92 o
  -8  12   2         37.72         36.50         0.94 o
  -7  12   2        357.06        354.76         6.01 o
  -6  12   2        234.95        235.06         3.49 o
  -5  12   2         80.17         93.24         1.57 o
  -4  12   2        346.14        332.48         4.24 o
  -3  12   2        735.01        714.24         8.13 o
  -2  12   2        123.70        124.57         1.66 o
  -1  12   2         20.08         22.48         0.56 o
   0  12   2          5.63          5.83         0.37 o
   1  12   2         20.70         22.92         0.57 o
   2  12   2        123.91        124.80         1.63 o
   3  12   2        734.95        713.07         7.00 o
   4  12   2        342.75        328.23         3.98 o
   5  12   2         79.45         90.01         1.44 o
   6  12   2        235.49        240.29         3.66 o
   7  12   2        356.84        349.95         5.17 o
   8  12   2         38.47         39.52         1.23 o
  -8  13   2        102.30         93.31         3.00 o
  -7  13   2        107.57        109.53         1.94 o
  -6  13   2        138.50        139.88         2.15 o
  -5  13   2        398.37        393.84         5.55 o
  -4  13   2        856.01        901.91        12.34 o
  -3  13   2       1194.65       1203.81        16.33 o
  -2  13   2        169.44        171.91         2.32 o
  -1  13   2        311.17        314.54         3.54 o
   0  13   2         72.78         56.05         0.90 o
   1  13   2        310.65        317.62         3.82 o
   2  13   2        171.00        176.34         2.67 o
   3  13   2       1197.09       1230.15        15.31 o
   4  13   2        853.53        883.47        11.73 o
   5  13   2        395.91        392.20         5.57 o
   6  13   2        137.44        141.61         2.81 o
   7  13   2        105.66        108.83         2.28 o
   8  13   2        101.93         92.57         3.23 o
  -7  14   2         20.22         22.49         1.25 o
  -6  14   2        339.84        354.87         5.05 o
  -5  14   2        140.62        148.69         2.26 o
  -4  14   2        176.47        176.18         2.62 o
  -3  14   2        121.82        116.75         1.88 o
  -2  14   2       1076.97       1104.07        13.51 o
  -1  14   2         66.08         67.81         1.07 o
   0  14   2        121.02        113.29         1.61 o
   1  14   2         65.67         68.77         1.12 o
   2  14   2       1070.55       1117.16        14.47 o
   3  14   2        122.79        117.65         2.00 o
   4  14   2        175.78        173.76         2.82 o
   5  14   2        139.58        147.31         3.16 o
   6  14   2        339.19        365.43         6.47 o
   7  14   2         20.13         21.62         0.74 o
  -7  15   2        102.65         88.73         4.51 o
  -6  15   2         51.03         48.70         1.40 o
  -5  15   2        412.51        445.50         7.60 o
  -4  15   2         90.85         91.51         2.00 o
  -3  15   2        582.37        649.44        10.73 o
  -2  15   2        322.22        308.54         4.77 o
  -1  15   2        410.02        415.12         6.34 o
   0  15   2        404.13        388.18         5.29 o
   1  15   2        405.03        414.93         5.98 o
   2  15   2        319.96        312.57         4.55 o
   3  15   2        583.24        651.10         9.77 o
   4  15   2         91.78         91.92         1.66 o
   5  15   2        413.86        468.84        10.04 o
   6  15   2         51.22         52.88         2.68 o
   7  15   2        102.76        101.02         2.22 o
  -6  16   2         13.62          8.64         1.25 o
  -5  16   2         56.08         54.30         1.79 o
  -4  16   2         27.08         28.42         0.96 o
  -3  16   2        451.60        439.99         8.29 o
  -2  16   2        737.55        808.55        13.11 o
  -1  16   2        414.93        407.67         6.95 o
   0  16   2        401.89        422.53         6.63 o
   1  16   2        412.98        416.49         6.47 o
   2  16   2        736.37        781.66        11.18 o
   3  16   2        449.69        441.78         6.70 o
   4  16   2         27.31         26.81         1.01 o
   5  16   2         55.24         55.82         1.46 o
   6  16   2         13.59         10.52         1.00 o
  -5  17   2        297.28        300.72        11.63 o
  -4  17   2         83.59         84.36         3.04 o
  -3  17   2        129.11        124.24         2.42 o
  -2  17   2        202.66        228.65         3.96 o
  -1  17   2        109.55        111.54         2.28 o
   0  17   2        398.84        435.27         7.78 o
   1  17   2        109.16        111.99         2.13 o
   2  17   2        200.77        225.85         4.28 o
   3  17   2        129.17        124.93         2.25 o
   4  17   2         81.43         82.42         4.51 o
   5  17   2        297.83        297.89        13.04 o
  -4  18   2        121.21        136.61         4.25 o
  -3  18   2         89.28         97.80         5.42 o
  -2  18   2         49.86         49.22         1.31 o
  -1  18   2         11.58          8.68         0.77 o
   0  18   2         68.76         62.36         2.21 o
   1  18   2         11.73          7.73         0.88 o
   2  18   2         50.32         48.30         1.56 o
   3  18   2         89.15         91.01         3.00 o
  -1  19   2         38.20         41.83         2.00 o
   0  19   2         83.30         68.61         3.80 o
   1  19   2         38.63         42.57         1.54 o
   1   0   3         82.21         68.61         1.08 o
   2   0   3       8508.68       8396.93        92.96 o
   3   0   3       9522.46       9758.35       107.93 o
   4   0   3        171.03        183.74         2.81 o
   5   0   3         22.40         16.49         1.53 o
   6   0   3         18.63         10.43         1.17 o
   7   0   3          0.01         -0.69         0.87 o
   8   0   3        283.14        285.82         8.86 o
   9   0   3         81.83         79.77         2.18 o
  10   0   3        149.12        154.00         5.28 o
  11   0   3         15.31         12.66         0.61 o
 -11   1   3        152.84        140.01         4.27 o
 -10   1   3         41.88         43.39         1.66 o
  -9   1   3       1013.71        993.25        25.64 o
  -8   1   3         32.05         33.79         1.93 o
  -7   1   3       1410.37       1348.73        24.77 o
  -6   1   3         25.99         30.30         1.38 o
  -5   1   3        810.01        834.16        18.79 o
  -4   1   3         41.44         50.45         2.49 o
  -3   1   3       1840.60       1785.47        20.53 o
  -2   1   3       8228.50       8102.69        95.67 o
  -1   1   3      11125.68      10775.78       116.90 o
   0   1   3       1450.18       1430.45        15.97 o
   1   1   3      11187.21      10923.11       126.47 o
   2   1   3       8235.78       8215.09        92.62 o
   3   1   3       1826.56       1774.95        21.79 o
   4   1   3         42.89         50.19         2.01 o
   5   1   3        808.19        828.57        14.91 o
   6   1   3         27.14         30.38         2.46 o
   7   1   3       1409.86       1344.58        29.92 o
   8   1   3         32.43         33.26         1.66 o
   9   1   3       1015.24       1012.21        23.77 o
  10   1   3         42.34         45.57         3.42 o
  11   1   3        154.47        137.70         4.25 o
 -11   2   3          1.79          3.32         0.48 o
 -10   2   3         38.71         40.32         1.10 o
  -9   2   3        173.40        173.21         5.32 o
  -8   2   3        364.61        329.99         9.35 o
  -7   2   3       1538.46       1436.48        24.30 o
  -6   2   3        574.39        548.34        13.99 o
  -5   2   3       3335.44       3412.18        94.38 o
  -4   2   3       1240.98       1222.08        17.30 o
  -3   2   3        244.82        221.03         3.41 o
  -2   2   3        183.35        168.83         2.03 o
  -1   2   3       1664.07       1752.19        17.98 o
   0   2   3        471.25        481.96         5.29 o
   1   2   3       1661.05       1746.94        18.83 o
   2   2   3        175.50        163.43         2.21 o
   3   2   3        245.20        228.97         3.07 o
   4   2   3       1243.27       1252.82        16.49 o
   5   2   3       3332.67       3358.04        58.43 o
   6   2   3        574.19        534.18        19.48 o
   7   2   3       1541.85       1438.87        28.04 o
   8   2   3        360.50        323.07         7.40 o
   9   2   3        172.85        181.70         4.72 o
  10   2   3         37.10         39.39         1.69 o
  11   2   3          1.87          3.82         0.49 o
 -11   3   3         16.14         12.05         0.71 o
 -10   3   3        246.94        270.19         7.46 o
  -9   3   3        554.56        550.91        12.99 o
  -8   3   3        121.94        115.14         2.66 o
  -7   3   3        329.70        336.28         5.73 o
  -6   3   3         32.89         34.09         1.19 o
  -5   3   3         36.73         49.73         4.11 o
  -4   3   3        227.69        242.28         4.95 o
  -3   3   3       1760.86       1668.99        19.08 o
  -2   3   3       2827.02       2791.66        29.32 o
  -1   3   3        268.18        252.28         2.78 o
   0   3   3       4240.35       4043.91        56.04 o
   1   3   3        269.89        257.74         3.01 o
   2   3   3       2838.01       2790.84        30.54 o
   3   3   3       1781.11       1740.29        20.16 o
   4   3   3        231.46        249.16         3.88 o
   5   3   3         38.03         45.72         2.27 o
   6   3   3         33.17         34.52         1.23 o
   7   3   3        333.67        328.07         7.42 o
   8   3   3        121.23        111.73         3.08 o
   9   3   3        554.10        575.90        11.96 o
  10   3   3        246.00        258.63         6.18 o
  11   3   3         15.18         10.97         0.84 o
 -10   4   3         21.51         23.17         0.95 o
  -9   4   3        783.40        766.43        12.65 o
  -8   4   3        101.99         93.70         1.99 o
  -7   4   3        773.11        742.59        11.13 o
  -6   4   3         56.45         48.55         1.29 o
  -5   4   3       3933.33       4072.64        90.27 o
  -4   4   3        402.02        422.11         8.49 o
  -3   4   3        972.63        945.55        12.48 o
  -2   4   3       2070.79       2071.19        21.90 o
  -1   4   3        973.97        941.64         9.98 o
   0   4   3        455.73        447.65         6.21 o
   1   4   3        966.61        931.48        10.52 o
   2   4   3       2063.90       2082.30        22.49 o
   3   4   3        978.10        966.93        11.93 o
   4   4   3        403.97        426.86         7.97 o
   5   4   3       3930.13       4211.86        91.16 o
   6   4   3         55.87         45.94         1.28 o
   7   4   3        775.15        728.70        12.51 o
   8   4   3         99.35         86.96         2.42 o
   9   4   3        785.40        777.26        12.54 o
  10   4   3         21.48         25.23         0.93 o
 -10   5   3        301.86        274.49         8.69 o
  -9   5   3         37.12         40.05         1.32 o
  -8   5   3         21.22         23.63         0.90 o
  -7   5   3        286.30        265.15         4.25 o
  -6   5   3        233.27        245.22         3.88 o
  -5   5   3        130.63        139.29         2.42 o
  -4   5   3       3078.72       3302.45        60.93 o
  -3   5   3       4521.42       4700.50        67.92 o
  -2   5   3       2646.94       2635.58        29.90 o
  -1   5   3        366.14        368.24         4.93 o
   0   5   3       2216.53       2220.54        29.59 o
   1   5   3        370.61        374.85         4.49 o
   2   5   3       2650.97       2628.22        30.09 o
   3   5   3       4531.18       4792.18        72.16 o
   4   5   3       3095.89       3323.21        60.58 o
   5   5   3        130.40        136.09         3.82 o
   6   5   3        231.92        241.83         3.35 o
   7   5   3        287.62        258.60         4.41 o
   8   5   3         21.61         24.42         1.80 o
   9   5   3         36.56         38.50         1.22 o
  10   5   3        301.96        279.53         4.33 o
 -10   6   3          4.63          4.69         0.55 o
  -9   6   3        292.83        285.36         5.38 o
  -8   6   3        215.53        228.75         4.47 o
  -7   6   3        466.45        433.40         7.58 o
  -6   6   3        575.98        561.78         8.12 o
  -5   6   3        418.90        434.79         5.41 o
  -4   6   3        951.27        974.89        18.23 o
  -3   6   3        346.68        333.63         5.81 o
  -2   6   3       1489.44       1503.88        19.19 o
  -1   6   3       1351.29       1413.87        18.26 o
   0   6   3        478.38        537.71         8.11 o
   1   6   3       1345.07       1411.79        17.71 o
   2   6   3       1478.28       1505.64        19.65 o
   3   6   3        344.34        346.57         7.22 o
   4   6   3        945.05        965.94        19.80 o
   5   6   3        421.22        438.81         5.48 o
   6   6   3        581.08        563.51         7.99 o
   7   6   3        465.56        425.07         6.25 o
   8   6   3        220.22        240.69         4.84 o
   9   6   3        290.38        293.82         4.90 o
  10   6   3          4.65          4.03         0.62 o
 -10   7   3          1.05          1.34         0.35 o
  -9   7   3        106.31        107.31         1.83 o
  -8   7   3        603.06        575.34        10.40 o
  -7   7   3        137.44        126.00         2.69 o
  -6   7   3        503.74        449.54         5.67 o
  -5   7   3        465.33        445.44         5.49 o
  -4   7   3         29.57         31.96         0.77 o
  -3   7   3        107.83        119.46         2.93 o
  -2   7   3        686.53        741.10        11.60 o
  -1   7   3       1071.68       1134.44        18.17 o
   0   7   3        487.46        530.09        10.03 o
   1   7   3       1079.62       1114.85        15.85 o
   2   7   3        687.44        746.68        12.26 o
   3   7   3        108.14        117.94         3.96 o
   4   7   3         29.31         31.59         0.89 o
   5   7   3        470.41        454.94         5.14 o
   6   7   3        505.96        451.38         5.50 o
   7   7   3        137.88        122.64         2.06 o
   8   7   3        600.32        584.51         8.71 o
   9   7   3        106.52        109.91         2.47 o
  10   7   3          1.08          0.90         0.45 o
 -10   8   3         42.66         39.60         2.51 o
  -9   8   3         86.79        100.57         1.84 o
  -8   8   3        456.85        504.04         7.64 o
  -7   8   3        946.32       1019.72        15.10 o
  -6   8   3        386.96        377.92         5.93 o
  -5   8   3        546.26        557.92         6.47 o
  -4   8   3        132.24        116.34         1.44 o
  -3   8   3        118.68        127.59         2.59 o
  -2   8   3       2157.17       2280.45        43.66 o
  -1   8   3       2285.36       2465.96        43.56 o
   0   8   3        103.52        170.48         3.90 o
   1   8   3       2286.75       2370.57        35.00 o
   2   8   3       2145.55       2196.56        34.36 o
   3   8   3        117.99        131.82         3.36 o
   4   8   3        133.80        117.53         1.44 o
   5   8   3        542.50        560.10         6.10 o
   6   8   3        391.21        381.03         4.49 o
   7   8   3        953.19       1004.90        14.70 o
   8   8   3        456.51        506.66         7.83 o
   9   8   3         86.17         98.56         2.13 o
  10   8   3         42.89         38.19         1.08 o
  -9   9   3          3.44          3.54         0.46 o
  -8   9   3         82.87         72.87         1.43 o
  -7   9   3        137.63        147.26         2.43 o
  -6   9   3        204.38        198.43         2.77 o
  -5   9   3         61.03         61.85         1.00 o
  -4   9   3        185.69        175.03         1.98 o
  -3   9   3       1674.36       1626.79        15.73 o
  -2   9   3        144.51        150.69         3.19 o
  -1   9   3        520.08        572.66        12.91 o
   0   9   3         80.28         76.82         2.73 o
   1   9   3        516.34        576.06        13.00 o
   2   9   3        142.42        152.82         2.58 o
   3   9   3       1664.94       1628.96        15.91 o
   4   9   3        180.76        173.48         2.11 o
   5   9   3         61.55         63.33         1.00 o
   6   9   3        203.22        190.41         2.74 o
   7   9   3        138.05        149.21         2.43 o
   8   9   3         80.92         69.45         1.76 o
   9   9   3          3.53          4.62         0.52 o
  -9  10   3         85.47         74.12         1.88 o
  -8  10   3        299.72        320.97         5.82 o
  -7  10   3        188.95        192.33         3.35 o
  -6  10   3        660.42        672.69         8.79 o
  -5  10   3       1467.70       1494.50        19.22 o
  -4  10   3        166.51        157.92         2.05 o
  -3  10   3        769.39        751.53         8.34 o
  -2  10   3       1652.70       1609.15        17.34 o
  -1  10   3        426.22        434.75         4.98 o
   0  10   3         77.01         72.84         1.08 o
   1  10   3        426.99        438.46         4.90 o
   2  10   3       1638.31       1584.23        14.57 o
   3  10   3        767.55        749.17         7.21 o
   4  10   3        166.95        161.42         1.88 o
   5  10   3       1468.29       1506.27        16.07 o
   6  10   3        664.34        678.76         9.35 o
   7  10   3        191.57        193.83         3.26 o
   8  10   3        298.68        325.11         5.17 o
   9  10   3         85.42         73.45         1.34 o
  -9  11   3         23.30         23.21         1.20 o
  -8  11   3         79.78         75.65         1.82 o
  -7  11   3        125.13        124.45         2.10 o
  -6  11   3        227.47        233.48         3.42 o
  -5  11   3        929.64        968.77        13.30 o
  -4  11   3        197.83        189.82         2.37 o
  -3  11   3       1594.40       1654.81        18.53 o
  -2  11   3        734.06        714.50         7.53 o
  -1  11   3        664.11        717.45         7.40 o
   0  11   3         20.74         38.41         0.63 o
   1  11   3        665.89        731.10         7.70 o
   2  11   3        730.68        718.08         7.88 o
   3  11   3       1585.47       1647.40        16.32 o
   4  11   3        198.43        189.83         2.23 o
   5  11   3        935.90        954.21        11.93 o
   6  11   3        226.20        232.10         3.41 o
   7  11   3        124.52        122.36         2.18 o
   8  11   3         80.61         75.17         1.42 o
   9  11   3         22.75         23.17         1.09 o
  -8  12   3        230.72        229.93         4.71 o
  -7  12   3        262.73        264.10         4.85 o
  -6  12   3         70.42         72.50         1.34 o
  -5  12   3        158.58        163.58         2.47 o
  -4  12   3        132.39        139.61         1.97 o
  -3  12   3        501.44        496.93         5.90 o
  -2  12   3        326.74        321.72         3.65 o
  -1  12   3        266.15        278.42         3.16 o
   0  12   3          2.20          2.53         0.31 o
   1  12   3        262.90        276.86         3.21 o
   2  12   3        324.62        321.97         3.69 o
   3  12   3        498.31        497.70         5.69 o
   4  12   3        133.28        137.94         2.03 o
   5  12   3        157.30        161.52         2.45 o
   6  12   3         69.69         71.36         1.32 o
   7  12   3        266.27        276.47         4.79 o
   8  12   3        231.38        232.51         6.77 o
  -8  13   3         49.76         49.59         1.67 o
  -7  13   3        153.37        150.15         2.39 o
  -6  13   3        420.29        435.85         6.14 o
  -5  13   3        493.76        506.62         7.08 o
  -4  13   3        630.02        645.70         8.98 o
  -3  13   3       2213.23       2238.37        27.53 o
  -2  13   3         84.83         89.85         1.33 o
  -1  13   3         18.77         18.10         0.47 o
   0  13   3        636.97        599.92         6.76 o
   1  13   3         19.39         18.94         0.54 o
   2  13   3         83.46         89.08         1.32 o
   3  13   3       2212.99       2271.29        28.97 o
   4  13   3        630.05        638.40         9.01 o
   5  13   3        493.04        498.04         7.55 o
   6  13   3        417.49        437.08         7.04 o
   7  13   3        151.88        153.16         3.28 o
   8  13   3         51.68         50.16         2.13 o
  -7  14   3         78.05         69.95         2.24 o
  -6  14   3        221.77        229.50         4.41 o
  -5  14   3         74.72         77.84         1.35 o
  -4  14   3         81.13         83.70         1.37 o
  -3  14   3       1998.99       2090.12        27.42 o
  -2  14   3       1315.72       1332.61        19.90 o
  -1  14   3       1213.98       1168.74        14.51 o
   0  14   3        201.38        198.04         2.67 o
   1  14   3       1212.22       1178.24        15.36 o
   2  14   3       1313.38       1338.60        17.44 o
   3  14   3       1985.37       2114.30        28.72 o
   4  14   3         78.94         80.22         1.45 o
   5  14   3         73.67         75.89         1.64 o
   6  14   3        225.41        239.41         6.19 o
   7  14   3         77.68         72.69         3.40 o
  -7  15   3         41.77         31.58         1.50 o
  -6  15   3         24.32         25.75         1.01 o
  -5  15   3        365.88        358.38         5.54 o
  -4  15   3          6.10          8.70         0.59 o
  -3  15   3         73.21         72.74         1.43 o
  -2  15   3        462.62        472.99         7.21 o
  -1  15   3        440.52        458.64         6.64 o
   0  15   3       1474.69       1438.15        19.06 o
   1  15   3        443.59        464.55         7.25 o
   2  15   3        459.48        471.45         6.75 o
   3  15   3         71.36         71.30         1.38 o
   4  15   3          5.71          8.74         0.53 o
   5  15   3        361.94        369.63         7.97 o
   6  15   3         24.99         27.23         0.98 o
   7  15   3         41.88         34.33         1.20 o
  -6  16   3        150.47        145.18         4.21 o
  -5  16   3        180.76        159.52         5.57 o
  -4  16   3         77.81         76.84         2.03 o
  -3  16   3         14.26         13.02         0.82 o
  -2  16   3        345.08        352.21         6.00 o
  -1  16   3        381.01        393.15         6.62 o
   0  16   3        525.27        542.20         8.38 o
   1  16   3        381.58        394.71         6.17 o
   2  16   3        346.82        359.21         6.00 o
   3  16   3         14.41         14.07         0.64 o
   4  16   3         75.97         74.31         1.63 o
   5  16   3        178.08        154.92         5.91 o
   6  16   3        150.20        151.18         4.21 o
  -5  17   3        281.52        270.05         5.48 o
  -4  17   3         44.81         45.79         1.37 o
  -3  17   3        401.34        436.87         8.43 o
  -2  17   3         35.36         39.08         1.17 o
  -1  17   3        235.38        266.11         4.91 o
   0  17   3         17.55         18.02         1.01 o
   1  17   3        235.14        267.15         4.91 o
   2  17   3         36.68         41.40         1.07 o
   3  17   3        404.37        418.97         7.03 o
   4  17   3         42.98         42.99         1.46 o
   5  17   3        281.59        282.50         8.33 o
  -4  18   3         28.65         29.87         1.42 o
  -3  18   3        107.00        108.00         4.20 o
  -2  18   3        166.33        179.92         3.61 o
  -1  18   3         33.49         35.03         1.32 o
   0  18   3          8.33          7.33         0.44 o
   1  18   3         33.95         32.63         0.94 o
   2  18   3        167.90        167.75         8.32 o
   3  18   3        107.76        113.08         4.54 o
   4  18   3         28.16         30.34         1.42 o
  -2  19   3        156.82        140.69        13.54 o
  -1  19   3        206.77        221.15         6.38 o
   0  19   3          0.10         -0.06         0.64 o
   1  19   3        206.89        217.28         6.55 o
   0   0   4       4824.99       4721.77        76.04 o
   1   0   4       1271.13       1162.26        16.86 o
   2   0   4       2312.16       2332.29        25.93 o
   3   0   4       2430.53       2560.05        30.19 o
   4   0   4        192.09        231.75         4.81 o
   5   0   4       2676.74       2898.95        63.44 o
   6   0   4        993.29        950.30        30.73 o
   7   0   4          1.71          3.47         0.65 o
   8   0   4         57.70         47.39         3.99 o
   9   0   4         23.93         25.78         1.30 o
  10   0   4         20.73         21.27         0.95 o
  11   0   4        588.64        561.37        14.34 o
 -11   1   4        335.34        341.24         7.65 o
 -10   1   4        303.13        317.20         5.98 o
  -9   1   4        397.66        420.59         9.70 o
  -8   1   4        164.60        158.18         4.70 o
  -7   1   4         52.95         60.93         2.01 o
  -6   1   4        968.46        933.96        19.17 o
  -5   1   4        176.52        183.67         5.05 o
  -4   1   4         58.86         77.25         2.10 o
  -3   1   4       2686.10       2794.31        31.33 o
  -2   1   4      13728.41      13679.55       164.76 o
  -1   1   4        379.18        324.03         3.88 o
   0   1   4        374.05        392.38         4.43 o
   1   1   4        380.30        324.82         3.88 o
   2   1   4      13699.86      13627.28       159.34 o
   3   1   4       2688.50       2846.31        33.07 o
   4   1   4         58.19         74.07         1.90 o
   5   1   4        178.02        179.28         4.46 o
   6   1   4        970.62        928.86        17.65 o
   7   1   4         51.29         52.85         2.27 o
   8   1   4        165.82        156.45         4.97 o
   9   1   4        401.18        421.65        10.23 o
  10   1   4        303.95        330.19         6.61 o
  11   1   4        334.88        307.73         9.91 o
 -11   2   4        250.84        246.85        11.53 o
 -10   2   4        176.38        173.79         3.69 o
  -9   2   4         26.32         30.62         1.78 o
  -8   2   4        213.55        210.33         5.45 o
  -7   2   4        658.17        607.79        10.76 o
  -6   2   4        412.91        397.62         7.20 o
  -5   2   4        598.80        645.99        18.42 o
  -4   2   4        277.48        264.25         4.79 o
  -3   2   4        901.09        898.50        10.76 o
  -2   2   4       1324.43       1254.74        13.75 o
  -1   2   4       9646.73       9742.69       102.11 o
   0   2   4       1879.94       1801.30        19.47 o
   1   2   4       9660.72       9683.55       102.09 o
   2   2   4       1329.68       1267.47        14.12 o
   3   2   4        909.94        939.29        10.75 o
   4   2   4        277.43        265.48         4.20 o
   5   2   4        601.16        615.95        12.17 o
   6   2   4        413.82        393.78        13.94 o
   7   2   4        660.50        607.92        12.16 o
   8   2   4        215.02        206.24         4.19 o
   9   2   4         26.99         28.91         1.37 o
  10   2   4        174.96        177.16         5.60 o
  11   2   4        250.82        241.58         7.42 o
 -10   3   4         34.08         32.28         1.30 o
  -9   3   4        224.41        220.75         4.22 o
  -8   3   4        460.94        433.86        16.00 o
  -7   3   4        304.86        281.74         4.82 o
  -6   3   4        329.86        325.64         5.53 o
  -5   3   4          3.33          6.92         1.82 o
  -4   3   4        483.98        489.84         9.15 o
  -3   3   4        372.76        340.60         4.13 o
  -2   3   4       1021.04       1021.08        10.93 o
  -1   3   4       6338.69       6365.84        66.57 o
   0   3   4      13148.58      13105.80       181.63 o
   1   3   4       6363.43       6291.80        68.39 o
   2   3   4       1031.37       1025.78        10.93 o
   3   3   4        373.80        350.45         4.17 o
   4   3   4        480.81        500.83         7.75 o
   5   3   4          3.43          8.03         1.91 o
   6   3   4        334.60        322.04         8.11 o
   7   3   4        300.54        266.32         4.36 o
   8   3   4        454.36        444.85         8.85 o
   9   3   4        224.50        227.84         5.00 o
  10   3   4         33.40         31.99         1.21 o
 -10   4   4        206.36        212.33         5.07 o
  -9   4   4        272.09        294.06         5.95 o
  -8   4   4          2.51          4.06         0.57 o
  -7   4   4        342.16        334.32         5.54 o
  -6   4   4        166.11        156.66         2.84 o
  -5   4   4       1112.47       1148.52        37.54 o
  -4   4   4        688.81        679.85        14.30 o
  -3   4   4       3745.36       3800.41        43.83 o
  -2   4   4        404.84        393.01         4.40 o
  -1   4   4       8240.15       8367.46       100.54 o
   0   4   4       3979.91       3890.90        53.91 o
   1   4   4       8247.17       8410.94        95.54 o
   2   4   4        403.50        394.89         4.52 o
   3   4   4       3736.88       3894.59        48.04 o
   4   4   4        697.75        701.06        16.95 o
   5   4   4       1108.11       1160.86        22.99 o
   6   4   4        168.25        151.40         2.63 o
   7   4   4        338.22        313.90         6.33 o
   8   4   4          2.26          3.31         0.94 o
   9   4   4        270.57        287.12         5.48 o
  10   4   4        206.54        204.27         3.92 o
 -10   5   4        122.65        127.55         3.24 o
  -9   5   4        260.33        257.73         4.86 o
  -8   5   4        428.17        423.68         7.70 o
  -7   5   4        889.64        866.91        12.69 o
  -6   5   4       1082.96       1072.46        15.83 o
  -5   5   4       1024.61        952.80        13.68 o
  -4   5   4        499.39        526.20        11.11 o
  -3   5   4       1423.71       1399.60        21.29 o
  -2   5   4       2778.85       2795.11        31.88 o
  -1   5   4        189.36        172.68         2.55 o
   0   5   4       2108.13       2185.02        29.18 o
   1   5   4        188.86        172.51         2.27 o
   2   5   4       2796.13       2809.51        30.42 o
   3   5   4       1420.93       1429.11        23.05 o
   4   5   4        499.49        528.14        11.08 o
   5   5   4       1022.10        947.91        16.04 o
   6   5   4       1073.58       1041.50        13.22 o
   7   5   4        885.92        842.35        12.34 o
   8   5   4        431.45        424.78        10.88 o
   9   5   4        261.26        259.35         4.44 o
  10   5   4        124.48        128.90         2.33 o
 -10   6   4         15.03         13.38         0.72 o
  -9   6   4        149.07        160.51         3.12 o
  -8   6   4         57.31         59.68         1.53 o
  -7   6   4         16.16         18.00         0.85 o
  -6   6   4        214.35        215.47         3.30 o
  -5   6   4        707.98        717.54         9.15 o
  -4   6   4        229.11        207.93         5.00 o
  -3   6   4        210.47        222.01         4.20 o
  -2   6   4        720.20        696.34         8.90 o
  -1   6   4       1857.46       1741.69        23.31 o
   0   6   4       2309.89       2415.26        34.96 o
   1   6   4       1855.43       1740.88        21.11 o
   2   6   4        722.35        702.41        11.97 o
   3   6   4        210.45        229.12         4.68 o
   4   6   4        231.52        216.88         5.04 o
   5   6   4        709.73        723.75        10.07 o
   6   6   4        215.64        212.91         3.00 o
   7   6   4         17.13         18.08         0.81 o
   8   6   4         58.24         57.06         1.61 o
   9   6   4        151.11        162.66         2.70 o
  10   6   4         14.72         10.96         0.57 o
 -10   7   4         56.30         56.57         2.00 o
  -9   7   4         96.02         95.09         1.89 o
  -8   7   4        535.79        563.03        10.04 o
  -7   7   4        298.74        309.62         5.68 o
  -6   7   4        713.89        727.55        10.74 o
  -5   7   4        298.85        284.89         3.60 o
  -4   7   4         40.05         42.52         1.24 o
  -3   7   4        675.03        683.43        11.54 o
  -2   7   4       2634.38       2870.78        61.70 o
  -1   7   4        807.30        863.39        15.02 o
   0   7   4       1634.73       1824.47        30.94 o
   1   7   4        813.36        871.93        16.14 o
   2   7   4       2655.56       2886.36        52.62 o
   3   7   4        683.24        709.96        13.15 o
   4   7   4         41.56         44.35         1.03 o
   5   7   4        297.38        283.70         3.34 o
   6   7   4        717.17        721.57         9.14 o
   7   7   4        297.23        302.81         4.69 o
   8   7   4        530.55        552.64         8.97 o
   9   7   4         98.01         95.81         1.94 o
  10   7   4         56.81         56.70         1.43 o
 -10   8   4          4.64          3.01         0.50 o
  -9   8   4        500.98        488.84         8.81 o
  -8   8   4        412.65        425.39         6.50 o
  -7   8   4       1163.45       1165.05        17.23 o
  -6   8   4       1557.74       1534.48        20.83 o
  -5   8   4        117.53        114.82         1.55 o
  -4   8   4         44.78         47.58         0.75 o
  -3   8   4        825.27        841.28         9.94 o
  -2   8   4        954.24        981.28        19.52 o
  -1   8   4       3980.18       4288.61        83.39 o
   0   8   4         99.01         98.97         2.66 o
   1   8   4       3988.38       4288.02        91.92 o
   2   8   4        961.26        969.64        16.00 o
   3   8   4        823.95        853.65        10.88 o
   4   8   4         45.54         49.44         0.81 o
   5   8   4        111.68        111.79         1.50 o
   6   8   4       1557.53       1553.90        19.71 o
   7   8   4       1161.95       1149.02        16.69 o
   8   8   4        408.47        432.21         6.89 o
   9   8   4        500.85        500.73         8.57 o
  10   8   4          4.68          2.29         0.72 o
  -9   9   4         10.79          9.95         0.51 o
  -8   9   4        636.94        652.49        11.57 o
  -7   9   4         75.64         72.51         1.43 o
  -6   9   4        617.05        620.01         8.68 o
  -5   9   4        433.66        431.74         5.08 o
  -4   9   4        805.31        799.29         9.00 o
  -3   9   4        838.55        828.16         8.98 o
  -2   9   4        198.09        207.96         3.03 o
  -1   9   4        302.57        309.55         6.78 o
   0   9   4        324.44        369.53         8.69 o
   1   9   4        302.45        309.83         7.48 o
   2   9   4        197.57        207.70         2.43 o
   3   9   4        841.14        845.58         8.50 o
   4   9   4        804.75        817.07         8.74 o
   5   9   4        430.46        424.78         4.73 o
   6   9   4        611.84        614.96         8.57 o
   7   9   4         77.76         73.67         1.76 o
   8   9   4        639.76        648.64        10.18 o
   9   9   4         10.79          8.56         0.56 o
  -9  10   4        108.52        105.25         2.66 o
  -8  10   4        159.83        171.72         2.93 o
  -7  10   4        335.19        337.92         5.67 o
  -6  10   4        187.33        191.31         3.03 o
  -5  10   4        456.14        444.43         5.74 o
  -4  10   4         35.58         32.66         0.74 o
  -3  10   4        188.08        184.55         2.27 o
  -2  10   4        387.62        335.04         4.53 o
  -1  10   4        219.73        218.99         2.60 o
   0  10   4       3051.77       3080.68        34.51 o
   1  10   4        216.67        217.13         2.56 o
   2  10   4        391.66        345.07         3.88 o
   3  10   4        187.47        183.20         2.02 o
   4  10   4         35.64         33.57         0.70 o
   5  10   4        456.63        450.27         5.42 o
   6  10   4        186.47        185.03         2.82 o
   7  10   4        336.04        338.58         5.40 o
   8  10   4        159.65        171.78         2.86 o
   9  10   4        107.85        102.23         2.29 o
  -9  11   4        271.02        269.80        12.04 o
  -8  11   4        311.21        319.65         7.38 o
  -7  11   4        130.99        136.36         2.30 o
  -6  11   4        374.06        384.53         5.40 o
  -5  11   4        365.36        374.11         5.18 o
  -4  11   4        147.78        174.83         2.27 o
  -3  11   4         21.27         24.94         0.65 o
  -2  11   4        463.68        425.39         4.58 o
  -1  11   4         14.06         13.47         0.38 o
   0  11   4        113.75        112.29         1.40 o
   1  11   4         13.76         13.96         0.42 o
   2  11   4        460.12        427.47         4.79 o
   3  11   4         20.84         23.42         0.56 o
   4  11   4        146.81        172.63         2.51 o
   5  11   4        365.94        375.76         4.78 o
   6  11   4        373.57        371.18         5.31 o
   7  11   4        130.40        137.54         2.36 o
   8  11   4        315.01        313.32         5.50 o
   9  11   4        275.19        271.69         8.33 o
  -8  12   4         14.56         10.39         0.79 o
  -7  12   4          1.30          1.90         0.35 o
  -6  12   4        109.39        106.09         1.76 o
  -5  12   4        279.18        277.56         3.76 o
  -4  12   4        152.17        156.04         2.10 o
  -3  12   4        144.54        150.16         1.95 o
  -2  12   4        168.53        152.76         1.89 o
  -1  12   4        460.51        442.91         4.78 o
   0  12   4          0.80          2.36         0.26 o
   1  12   4        461.71        450.82         5.20 o
   2  12   4        170.18        160.66         2.09 o
   3  12   4        147.11        150.30         1.97 o
   4  12   4        151.71        156.65         2.54 o
   5  12   4        274.78        273.44         4.05 o
   6  12   4        110.57        105.17         1.87 o
   7  12   4          1.52          1.00         0.55 o
   8  12   4         15.01         11.84         0.66 o
  -8  13   4        121.94        110.29         4.01 o
  -7  13   4         35.06         29.76         0.93 o
  -6  13   4        256.04        255.62         3.68 o
  -5  13   4        419.48        442.42         6.27 o
  -4  13   4         82.43         85.44         1.47 o
  -3  13   4          8.26          9.82         0.41 o
  -2  13   4         32.00         29.39         0.85 o
  -1  13   4        152.45        140.65         1.99 o
   0  13   4       1016.92        996.98        13.50 o
   1  13   4        153.00        143.30         1.91 o
   2  13   4         33.40         32.59         0.76 o
   3  13   4          8.17          9.86         0.49 o
   4  13   4         80.61         84.35         1.51 o
   5  13   4        418.22        441.96         6.66 o
   6  13   4        254.18        260.49         3.96 o
   7  13   4         34.63         31.56         1.81 o
   8  13   4        123.15        109.57         3.02 o
  -7  14   4        100.33        101.23         2.17 o
  -6  14   4         47.94         54.64         1.27 o
  -5  14   4        293.58        311.26         4.78 o
  -4  14   4        119.59        120.41         2.12 o
  -3  14   4        150.11        157.37         2.50 o
  -2  14   4        121.57        116.39         2.21 o
  -1  14   4       1356.06       1317.84        17.69 o
   0  14   4       1774.08       1735.53        28.16 o
   1  14   4       1350.48       1330.80        18.70 o
   2  14   4        120.46        115.56         1.80 o
   3  14   4        149.27        158.27         2.41 o
   4  14   4        119.66        122.10         2.23 o
   5  14   4        290.66        303.76         4.67 o
   6  14   4         47.88         51.15         1.32 o
   7  14   4         99.94        101.28         2.46 o
  -6  15   4        205.81        215.83         4.48 o
  -5  15   4        183.59        195.42         3.33 o
  -4  15   4         34.91         35.75         1.01 o
  -3  15   4        470.40        476.47         7.72 o
  -2  15   4        176.14        175.59         3.07 o
  -1  15   4        217.78        234.33         3.49 o
   0  15   4          8.61          6.75         0.47 o
   1  15   4        214.87        233.92         3.70 o
   2  15   4        175.52        175.70         2.84 o
   3  15   4        471.63        471.56         7.91 o
   4  15   4         34.66         36.21         0.97 o
   5  15   4        186.36        194.60         3.59 o
   6  15   4        202.70        215.83         5.16 o
  -6  16   4        106.11         96.75         4.51 o
  -5  16   4        247.35        270.54         5.60 o
  -4  16   4        744.75        799.93        18.43 o
  -3  16   4        520.47        548.07        11.94 o
  -2  16   4         20.18         19.82         0.86 o
  -1  16   4        462.27        489.09         8.93 o
   0  16   4         86.95         80.76         1.68 o
   1  16   4        466.59        494.71         8.22 o
   2  16   4         20.91         18.98         0.81 o
   3  16   4        521.88        534.47         8.93 o
   4  16   4        747.04        771.06        15.76 o
   5  16   4        249.11        280.20         6.49 o
   6  16   4        104.98         95.75         3.51 o
  -5  17   4        353.78        334.31         9.35 o
  -4  17   4         86.64         87.73         1.98 o
  -3  17   4         15.43         13.18         1.01 o
  -2  17   4         25.32         30.11         0.99 o
  -1  17   4         62.57         60.66         1.47 o
   0  17   4        689.31        728.71        12.95 o
   1  17   4         61.19         63.13         1.42 o
   2  17   4         26.84         31.79         0.98 o
   3  17   4         15.00         13.33         0.67 o
   4  17   4         86.15         86.38         3.39 o
   5  17   4        356.66        356.13        14.55 o
  -4  18   4         29.78         39.09         2.51 o
  -3  18   4         84.72         84.56         6.34 o
  -2  18   4         15.06         18.13         0.94 o
  -1  18   4         89.40         96.57         2.14 o
   0  18   4          2.08          5.37         1.09 o
   1  18   4         90.34         91.82         1.90 o
   2  18   4         14.32         14.24         0.92 o
   3  18   4         84.64         85.09         3.26 o
   4  18   4         30.46         38.62         1.77 o
  -1  19   4        115.99        111.40         3.51 o
   0  19   4         23.22         16.27         2.76 o
   1  19   4        116.29         96.75         5.01 o
   1   0   5        986.70       1027.53        13.28 o
   2   0   5       2014.92       2045.54        23.38 o
   3   0   5       1684.12       1746.78        21.35 o
   4   0   5       2898.68       3048.21        63.00 o
   5   0   5        578.78        651.48        15.05 o
   6   0   5         41.89         29.51         1.70 o
   7   0   5          8.01          7.82         0.89 o
   8   0   5        101.94        107.13         3.08 o
   9   0   5        267.44        268.47         5.68 o
  10   0   5          3.85          1.92         0.57 o
 -10   1   5          9.06          8.43         0.75 o
  -9   1   5         77.43         72.06         2.21 o
  -8   1   5        224.07        219.13         5.37 o
  -7   1   5        274.34        266.05         4.73 o
  -6   1   5        161.23        143.22         3.89 o
  -5   1   5        295.05        299.67         7.57 o
  -4   1   5        688.36        725.21        14.03 o
  -3   1   5        810.00        868.15        11.66 o
  -2   1   5       2458.57       2315.30        26.07 o
  -1   1   5        921.54        918.63        10.29 o
   0   1   5         19.92         21.96         0.59 o
   1   1   5        917.04        913.03        10.28 o
   2   1   5       2475.24       2375.53        28.27 o
   3   1   5        816.43        878.56        10.94 o
   4   1   5        691.94        728.41        16.72 o
   5   1   5        296.66        303.87         6.91 o
   6   1   5        163.21        147.83         3.08 o
   7   1   5        272.94        261.41         6.59 o
   8   1   5        221.82        222.40         5.48 o
   9   1   5         77.69         71.75         2.28 o
  10   1   5          9.64          8.94         0.62 o
 -10   2   5         90.69         87.62         2.42 o
  -9   2   5        283.90        308.82         6.46 o
  -8   2   5        159.48        147.76         3.13 o
  -7   2   5        156.07        151.02         3.02 o
  -6   2   5        233.16        239.95         4.95 o
  -5   2   5       1550.64       1529.66        43.19 o
  -4   2   5        750.68        823.79        16.99 o
  -3   2   5        188.60        180.44         2.63 o
  -2   2   5       1570.22       1560.56        17.41 o
  -1   2   5        672.76        696.86         7.67 o
   0   2   5      21469.88      21782.70       291.32 o
   1   2   5        667.94        694.56         7.67 o
   2   2   5       1572.01       1552.32        16.95 o
   3   2   5        189.54        186.67         2.61 o
   4   2   5        751.90        821.10        13.20 o
   5   2   5       1556.96       1518.73        30.78 o
   6   2   5        235.77        241.55         5.98 o
   7   2   5        156.86        145.27         3.37 o
   8   2   5        158.05        143.46         2.99 o
   9   2   5        286.68        307.97        11.91 o
  10   2   5         90.94         91.10         1.82 o
 -10   3   5         99.44        108.62         2.47 o
  -9   3   5         57.19         55.35         2.75 o
  -8   3   5         92.44         90.62         2.50 o
  -7   3   5        585.03        544.35         8.91 o
  -6   3   5        110.32        110.79         2.17 o
  -5   3   5       1483.08       1396.68        33.10 o
  -4   3   5        365.80        366.22        10.43 o
  -3   3   5        110.25        124.16         2.03 o
  -2   3   5       1073.85       1088.62        12.28 o
  -1   3   5        274.46        268.73         3.07 o
   0   3   5        689.91        685.50         7.75 o
   1   3   5        273.92        265.94         3.13 o
   2   3   5       1077.92       1089.97        11.97 o
   3   3   5        110.31        128.06         2.07 o
   4   3   5        365.36        377.89         7.01 o
   5   3   5       1477.55       1438.00        32.61 o
   6   3   5        109.77        107.70         2.58 o
   7   3   5        584.85        540.32         8.16 o
   8   3   5         92.84         88.00         2.04 o
   9   3   5         56.86         57.45         2.28 o
  10   3   5         99.11        110.84         2.27 o
 -10   4   5         27.62         26.84         1.37 o
  -9   4   5        701.40        736.15        14.33 o
  -8   4   5        637.83        636.70        10.38 o
  -7   4   5         29.81         23.04         1.02 o
  -6   4   5        110.70        104.81         2.11 o
  -5   4   5        447.47        409.21         7.63 o
  -4   4   5       1085.04       1032.60        23.25 o
  -3   4   5        672.90        640.62         9.16 o
  -2   4   5        509.79        587.15         6.44 o
  -1   4   5        414.03        472.71         6.13 o
   0   4   5        454.15        506.74         7.43 o
   1   4   5        409.25        467.54         5.59 o
   2   4   5        511.64        590.25         6.64 o
   3   4   5        678.37        671.98         9.28 o
   4   4   5       1081.93       1048.05        18.45 o
   5   4   5        442.87        402.54         8.41 o
   6   4   5        112.55        102.46         2.42 o
   7   4   5         29.74         24.48         0.92 o
   8   4   5        634.19        630.64        11.48 o
   9   4   5        697.11        735.90        13.34 o
  10   4   5         28.85         28.02         0.96 o
 -10   5   5         86.12         78.99         1.83 o
  -9   5   5        399.76        435.29         7.90 o
  -8   5   5        137.26        133.73         2.73 o
  -7   5   5        694.18        720.02        11.82 o
  -6   5   5        226.93        211.36         3.31 o
  -5   5   5        622.16        669.05         9.09 o
  -4   5   5        207.28        204.63         5.41 o
  -3   5   5        100.64        100.79         2.14 o
  -2   5   5       1394.46       1459.32        17.24 o
  -1   5   5       3366.56       3529.92        43.57 o
   0   5   5       3426.85       3641.34        48.46 o
   1   5   5       3387.35       3511.86        40.08 o
   2   5   5       1395.17       1460.40        15.94 o
   3   5   5         99.94        107.62         2.45 o
   4   5   5        206.92        206.53         4.84 o
   5   5   5        623.47        676.12         9.44 o
   6   5   5        228.05        217.69         3.53 o
   7   5   5        689.56        699.20        10.65 o
   8   5   5        137.79        133.13         3.24 o
   9   5   5        401.55        442.29         7.21 o
  10   5   5         85.26         77.78         1.50 o
 -10   6   5         17.10         20.88         0.88 o
  -9   6   5        189.89        182.52         3.46 o
  -8   6   5         62.71         68.59         1.65 o
  -7   6   5         47.31         46.30         1.31 o
  -6   6   5        574.49        577.36         8.20 o
  -5   6   5       1968.47       1966.90        26.01 o
  -4   6   5        431.22        438.30         6.68 o
  -3   6   5        389.50        392.37         6.98 o
  -2   6   5        682.86        713.53        19.04 o
  -1   6   5       2266.15       2336.26        35.49 o
   0   6   5         23.76         43.75         1.38 o
   1   6   5       2284.96       2341.96        37.58 o
   2   6   5        683.19        728.26        14.48 o
   3   6   5        394.25        425.09         8.59 o
   4   6   5        429.56        448.43         7.35 o
   5   6   5       1974.07       1955.70        25.15 o
   6   6   5        576.55        559.49         7.24 o
   7   6   5         47.45         45.93         1.29 o
   8   6   5         62.47         64.45         1.49 o
   9   6   5        187.83        182.79         3.27 o
  10   6   5         16.56         20.90         0.99 o
 -10   7   5         26.50         29.57         1.50 o
  -9   7   5        522.25        519.78         8.44 o
  -8   7   5        212.15        228.53         3.91 o
  -7   7   5        804.05        850.74        15.01 o
  -6   7   5        577.35        576.93         8.19 o
  -5   7   5         87.38         83.63         1.40 o
  -4   7   5        402.41        410.34         5.95 o
  -3   7   5        525.39        545.53         9.30 o
  -2   7   5        436.22        498.24        12.45 o
  -1   7   5        333.79        344.32         6.39 o
   0   7   5        404.35        403.00         7.34 o
   1   7   5        330.79        349.70         7.32 o
   2   7   5        435.49        479.81         8.16 o
   3   7   5        525.64        575.93        11.67 o
   4   7   5        397.27        408.79         4.94 o
   5   7   5         83.79         80.62         1.25 o
   6   7   5        571.36        561.83         7.41 o
   7   7   5        800.97        837.20        12.43 o
   8   7   5        211.84        223.61         4.53 o
   9   7   5        516.59        507.62         7.68 o
  10   7   5         26.25         32.53         0.95 o
  -9   8   5         65.83         62.70         1.49 o
  -8   8   5         60.21         66.51         1.29 o
  -7   8   5         16.36         15.79         0.83 o
  -6   8   5        152.96        158.74         2.37 o
  -5   8   5        710.79        698.27         8.06 o
  -4   8   5         27.38         36.20         0.81 o
  -3   8   5       1611.60       1564.40        21.08 o
  -2   8   5        134.29        148.03         3.96 o
  -1   8   5          1.18          0.34         0.82 o
   0   8   5       2260.73       2356.69        42.59 o
   1   8   5          1.32          2.45         1.07 o
   2   8   5        133.74        137.27         5.80 o
   3   8   5       1608.84       1580.80        19.20 o
   4   8   5         26.79         36.74         0.72 o
   5   8   5        715.36        708.83         7.85 o
   6   8   5        149.75        157.47         2.89 o
   7   8   5         16.89         17.71         0.84 o
   8   8   5         60.37         65.19         1.47 o
   9   8   5         63.47         59.28         1.35 o
  -9   9   5         99.05         99.16         2.63 o
  -8   9   5         51.87         56.48         1.52 o
  -7   9   5        210.04        201.13         3.40 o
  -6   9   5        402.95        373.14         5.80 o
  -5   9   5        193.80        190.31         3.02 o
  -4   9   5        823.52        807.42         9.40 o
  -3   9   5        842.42        828.70         9.75 o
  -2   9   5        465.61        441.24         5.46 o
  -1   9   5       1327.77       1381.45        21.13 o
   0   9   5        638.79        621.28        14.08 o
   1   9   5       1327.61       1396.97        21.12 o
   2   9   5        464.07        447.52         5.80 o
   3   9   5        836.15        841.52         9.30 o
   4   9   5        824.62        813.39         8.75 o
   5   9   5        192.93        191.45         2.35 o
   6   9   5        399.33        367.61         5.05 o
   7   9   5        209.29        202.63         3.14 o
   8   9   5         51.79         60.54         1.42 o
   9   9   5        100.31        103.75         1.99 o
  -9  10   5         21.97         21.25         0.77 o
  -8  10   5         63.36         69.08         1.63 o
  -7  10   5          2.06          2.07         0.46 o
  -6  10   5         24.47         33.82         0.97 o
  -5  10   5        271.06        274.43         4.00 o
  -4  10   5        947.45        926.68        10.65 o
  -3  10   5        110.24         99.59         1.42 o
  -2  10   5        399.87        386.38         4.55 o
  -1  10   5        114.90        102.52         1.49 o
   0  10   5          5.86          6.11         0.34 o
   1  10   5        113.04        100.31         1.32 o
   2  10   5        401.90        388.08         4.52 o
   3  10   5        106.92        100.33         1.45 o
   4  10   5        948.08        921.04         9.88 o
   5  10   5        267.58        271.59         3.93 o
   6  10   5         24.42         31.83         0.83 o
   7  10   5          2.31          0.99         0.50 o
   8  10   5         63.11         68.03         1.34 o
   9  10   5         22.38         20.96         0.78 o
  -8  11   5         37.89         38.62         1.53 o
  -7  11   5         16.03         20.44         1.12 o
  -6  11   5        838.69        807.35        12.26 o
  -5  11   5        183.56        171.98         2.63 o
  -4  11   5        662.01        656.30         9.49 o
  -3  11   5        618.69        537.87         6.45 o
  -2  11   5        161.34        155.83         2.15 o
  -1  11   5        284.61        281.41         3.40 o
   0  11   5        363.06        375.68         4.36 o
   1  11   5        284.65        285.65         3.29 o
   2  11   5        160.39        155.22         1.96 o
   3  11   5        614.99        540.38         6.41 o
   4  11   5        662.55        659.05         8.34 o
   5  11   5        183.98        176.87         2.56 o
   6  11   5        833.71        824.44        11.22 o
   7  11   5         16.15         19.40         1.08 o
   8  11   5         38.22         37.53         1.06 o
  -8  12   5         19.10         24.69         1.29 o
  -7  12   5         34.93         38.40         1.30 o
  -6  12   5        125.82        126.97         2.03 o
  -5  12   5        280.00        296.84         4.21 o
  -4  12   5        386.91        377.04         5.51 o
  -3  12   5        127.64        123.31         1.87 o
  -2  12   5        689.62        679.53         8.15 o
  -1  12   5         35.48         31.92         0.76 o
   0  12   5       1288.09       1201.13        13.28 o
   1  12   5         36.00         31.65         0.58 o
   2  12   5        692.79        689.48         7.73 o
   3  12   5        130.27        124.13         1.88 o
   4  12   5        387.84        387.07         6.37 o
   5  12   5        282.73        295.71         4.33 o
   6  12   5        129.02        130.80         2.19 o
   7  12   5         35.29         38.82         1.07 o
   8  12   5         18.78         25.25         0.68 o
  -8  13   5         31.51         33.95         2.51 o
  -7  13   5         86.11         97.02         3.39 o
  -6  13   5         14.65         12.81         0.82 o
  -5  13   5         39.62         32.76         1.05 o
  -4  13   5       1429.43       1456.21        23.42 o
  -3  13   5         95.68        107.78         1.94 o
  -2  13   5       1726.63       1716.06        23.91 o
  -1  13   5        692.13        710.99         8.77 o
   0  13   5        384.59        387.19         4.88 o
   1  13   5        698.45        727.08        10.30 o
   2  13   5       1719.88       1745.31        21.75 o
   3  13   5         96.49        112.05         1.82 o
   4  13   5       1430.41       1476.03        23.87 o
   5  13   5         38.53         30.67         0.90 o
   6  13   5         15.17         14.31         0.98 o
   7  13   5         88.75        100.41         1.87 o
   8  13   5         31.33         30.95         4.51 o
  -7  14   5         16.91         13.80         1.28 o
  -6  14   5        131.45        127.90         2.44 o
  -5  14   5          2.86          2.13         0.52 o
  -4  14   5         51.02         46.75         1.19 o
  -3  14   5        268.09        272.13         4.31 o
  -2  14   5        265.64        262.21         4.41 o
  -1  14   5         63.72         70.63         1.40 o
   0  14   5         48.83         39.06         1.08 o
   1  14   5         62.61         72.00         1.37 o
   2  14   5        265.65        258.30         3.90 o
   3  14   5        270.02        274.34         3.97 o
   4  14   5         51.39         48.53         1.12 o
   5  14   5          2.55          2.19         0.39 o
   6  14   5        133.45        130.20         3.76 o
   7  14   5         17.04         14.37         0.72 o
  -6  15   5         49.93         52.24         2.22 o
  -5  15   5         53.12         55.57         1.24 o
  -4  15   5         14.73         13.92         0.82 o
  -3  15   5         97.06        111.74         2.13 o
  -2  15   5        430.84        423.43         6.94 o
  -1  15   5        290.89        273.10         4.06 o
   0  15   5         62.56         60.55         1.22 o
   1  15   5        293.89        279.22         4.30 o
   2  15   5        433.59        429.69         6.53 o
   3  15   5         99.38        114.45         2.08 o
   4  15   5         15.20         14.78         0.68 o
   5  15   5         52.90         56.07         1.66 o
   6  15   5         50.94         48.01         4.28 o
  -5  16   5          7.88          8.38         0.66 o
  -4  16   5         30.53         32.95         1.30 o
  -3  16   5        344.77        350.18         6.50 o
  -2  16   5         88.03         94.38         1.76 o
  -1  16   5         30.64         27.52         0.84 o
   0  16   5        863.12        910.15        13.59 o
   1  16   5         32.62         31.03         1.00 o
   2  16   5         88.47         91.73         1.95 o
   3  16   5        346.79        351.91         6.88 o
   4  16   5         30.68         33.68         1.29 o
   5  16   5          8.36          6.45         0.66 o
   6  16   5        300.10        292.90        10.53 o
  -5  17   5         59.61         50.63         2.00 o
  -4  17   5        109.27        110.03         2.68 o
  -3  17   5        121.46        131.74         2.90 o
  -2  17   5        243.47        232.62         4.36 o
  -1  17   5        132.75        124.40         2.49 o
   0  17   5        104.99        102.32         2.16 o
   1  17   5        130.95        122.60         2.34 o
   2  17   5        243.76        236.57         3.99 o
   3  17   5        120.90        133.78         2.95 o
   4  17   5        108.38        109.01         2.60 o
   5  17   5         60.44         57.64         3.01 o
  -3  18   5        282.47        298.22         6.53 o
  -2  18   5         41.94         48.31         1.21 o
  -1  18   5        133.74        147.29         3.11 o
   0  18   5        132.61        130.88         2.85 o
   1  18   5        132.59        144.24         2.82 o
   2  18   5         42.88         48.60         1.81 o
   3  18   5        279.44        276.27         8.50 o
  -1  19   5          8.87         10.25         1.50 o
   0  19   5        259.76        267.23         7.97 o
   1  19   5          9.26          9.52         1.00 o
   0   0   6       7372.24       7388.19       168.26 o
   1   0   6         54.88         73.69         1.40 o
   2   0   6        117.47        117.27         1.98 o
   3   0   6         62.72         77.80         1.71 o
   4   0   6        101.78        116.85         2.92 o
   5   0   6         61.32         72.77         3.00 o
   6   0   6         10.43          9.19         0.76 o
   7   0   6         39.37         31.97         1.28 o
   8   0   6          7.95          7.29         1.03 o
   9   0   6         14.75         16.69         1.13 o
  10   0   6        152.25        158.24         3.41 o
 -10   1   6         40.42         40.96         1.32 o
  -9   1   6         66.27         65.73         1.91 o
  -8   1   6         91.94         93.53         2.79 o
  -7   1   6        471.97        464.01         7.40 o
  -6   1   6        190.93        177.11         3.22 o
  -5   1   6        585.39        555.53        11.47 o
  -4   1   6        129.57        138.12         3.35 o
  -3   1   6        985.11        932.88        13.42 o
  -2   1   6        665.93        670.57         8.42 o
  -1   1   6        461.58        467.53         5.28 o
   0   1   6       8016.50       8121.08        87.51 o
   1   1   6        461.62        463.96         5.42 o
   2   1   6        663.49        669.37         8.41 o
   3   1   6        985.24        928.94        12.89 o
   4   1   6        130.26        142.80         3.46 o
   5   1   6        583.90        574.87        12.10 o
   6   1   6        187.78        173.59         2.91 o
   7   1   6        468.67        468.03         9.97 o
   8   1   6         93.32         92.20         2.69 o
   9   1   6         65.63         64.13         1.87 o
  10   1   6         40.08         37.48         1.16 o
 -10   2   6         66.26         68.94         2.12 o
  -9   2   6         16.81         16.33         0.88 o
  -8   2   6        196.06        199.20         4.11 o
  -7   2   6        527.56        503.45         7.79 o
  -6   2   6         98.80         88.41         1.93 o
  -5   2   6       1894.08       1889.06        39.07 o
  -4   2   6       2206.01       2278.14        41.46 o
  -3   2   6        325.37        342.58         5.26 o
  -2   2   6       3670.83       3591.70        39.88 o
  -1   2   6         19.31         19.11         0.58 o
   0   2   6       1861.74       1930.86        20.91 o
   1   2   6         18.43         17.40         0.57 o
   2   2   6       3656.21       3607.16        38.84 o
   3   2   6        323.07        341.47         4.94 o
   4   2   6       2212.45       2265.22        37.89 o
   5   2   6       1897.19       1915.80        34.53 o
   6   2   6        100.28         87.36         2.03 o
   7   2   6        528.96        493.10        17.54 o
   8   2   6        193.58        189.52         3.85 o
   9   2   6         15.67         14.75         0.83 o
  10   2   6         67.83         70.89         1.57 o
 -10   3   6        123.17        130.94         2.57 o
  -9   3   6        222.79        251.37         6.02 o
  -8   3   6        411.16        400.31         7.22 o
  -7   3   6          8.01          4.70         0.64 o
  -6   3   6         89.50         84.94         1.75 o
  -5   3   6         33.00         35.92         1.09 o
  -4   3   6       2973.92       3175.74        62.93 o
  -3   3   6        191.37        177.26         3.05 o
  -2   3   6        253.78        255.70         3.20 o
  -1   3   6        745.79        729.98         8.02 o
   0   3   6        219.27        239.89         2.90 o
   1   3   6        733.17        711.53         8.26 o
   2   3   6        256.03        255.85         3.10 o
   3   3   6        189.68        179.88         3.01 o
   4   3   6       2990.08       3185.33        55.06 o
   5   3   6         31.48         33.67         1.15 o
   6   3   6         88.49         78.53         1.74 o
   7   3   6          8.11          6.04         0.69 o
   8   3   6        409.43        397.08         7.37 o
   9   3   6        224.37        245.91         5.95 o
  10   3   6        120.23        126.41         2.30 o
 -10   4   6        870.75        896.98        15.66 o
  -9   4   6         83.52         96.12         2.11 o
  -8   4   6         16.24         16.52         0.80 o
  -7   4   6         88.01         81.33         1.73 o
  -6   4   6        436.82        423.61         6.46 o
  -5   4   6        154.73        160.08         2.68 o
  -4   4   6       1062.53       1220.85        34.19 o
  -3   4   6        951.82        959.21        14.09 o
  -2   4   6         13.21         17.47         0.61 o
  -1   4   6        732.38        752.87         9.51 o
   0   4   6        131.12        122.37         2.26 o
   1   4   6        727.09        733.67         8.70 o
   2   4   6         12.03         17.13         0.65 o
   3   4   6        959.00        995.66        14.13 o
   4   4   6       1067.71       1193.44        22.94 o
   5   4   6        154.78        159.60         3.21 o
   6   4   6        438.71        407.91         6.04 o
   7   4   6         89.12         80.25         1.61 o
   8   4   6         15.52         15.23         0.81 o
   9   4   6         83.35         97.75         2.76 o
  10   4   6        866.42        887.04        17.88 o
 -10   5   6         38.42         33.23         1.16 o
  -9   5   6         77.04         74.32         1.96 o
  -8   5   6        398.57        392.84         7.11 o
  -7   5   6        150.86        157.84         3.03 o
  -6   5   6       1010.74        982.35        14.77 o
  -5   5   6        442.68        449.28         6.41 o
  -4   5   6        330.21        329.18         9.84 o
  -3   5   6        228.33        217.88         4.38 o
  -2   5   6        340.09        318.45         4.30 o
  -1   5   6        486.99        465.57         6.66 o
   0   5   6        372.36        390.35         5.71 o
   1   5   6        482.89        462.42         6.97 o
   2   5   6        341.44        323.70         4.17 o
   3   5   6        228.30        227.50         4.47 o
   4   5   6        327.62        316.80         7.93 o
   5   5   6        446.30        439.61         6.77 o
   6   5   6       1013.40        968.67        14.61 o
   7   5   6        150.80        151.43         2.63 o
   8   5   6        396.33        382.69         7.18 o
   9   5   6         77.32         71.51         2.07 o
  10   5   6         37.68         31.26         0.84 o
 -10   6   6        148.12        138.55         3.45 o
  -9   6   6        239.49        229.47         3.98 o
  -8   6   6        230.50        235.04         4.30 o
  -7   6   6        490.76        504.62         8.43 o
  -6   6   6        131.49        151.76         2.50 o
  -5   6   6        775.33        757.56        10.12 o
  -4   6   6        187.47        194.35         2.89 o
  -3   6   6       1523.63       1672.78        31.58 o
  -2   6   6        384.80        388.10         8.25 o
  -1   6   6        553.82        547.40         9.19 o
   0   6   6        370.63        352.13         5.92 o
   1   6   6        555.90        543.39         9.82 o
   2   6   6        381.92        382.89         8.47 o
   3   6   6       1529.11       1733.88        34.11 o
   4   6   6        188.97        194.02         2.71 o
   5   6   6        768.44        754.60        10.02 o
   6   6   6        130.68        152.70         2.60 o
   7   6   6        487.72        491.27         8.94 o
   8   6   6        227.86        221.61         3.57 o
   9   6   6        239.40        234.63         3.64 o
  10   6   6        147.66        143.48         3.54 o
 -10   7   6         65.29         54.51         4.51 o
  -9   7   6        139.73        118.99         3.37 o
  -8   7   6         15.92         16.92         0.67 o
  -7   7   6         44.18         40.25         1.19 o
  -6   7   6         13.44         16.70         0.71 o
  -5   7   6        163.86        159.65         2.35 o
  -4   7   6        660.81        647.70         8.24 o
  -3   7   6         99.51         86.76         1.75 o
  -2   7   6       1397.53       1468.41        32.00 o
  -1   7   6        235.12        249.21         5.19 o
   0   7   6       3750.54       3973.05        66.87 o
   1   7   6        237.84        259.21         5.65 o
   2   7   6       1400.21       1491.03        24.15 o
   3   7   6         95.53         84.86         1.73 o
   4   7   6        657.22        652.38         8.66 o
   5   7   6        166.38        157.25         2.37 o
   6   7   6         13.54         16.26         0.70 o
   7   7   6         45.18         42.00         1.11 o
   8   7   6         16.06         16.31         0.63 o
   9   7   6        142.19        123.51         2.06 o
  10   7   6         64.86         62.86         2.00 o
  -9   8   6         37.48         42.31         1.93 o
  -8   8   6        501.78        491.08         9.03 o
  -7   8   6         14.63         16.97         0.57 o
  -6   8   6        278.29        269.19         4.09 o
  -5   8   6          4.26          5.33         0.33 o
  -4   8   6         12.20         13.54         0.58 o
  -3   8   6        128.36        120.13         2.11 o
  -2   8   6        641.24        591.67        10.55 o
  -1   8   6       1631.46       1592.57        29.48 o
   0   8   6       1097.11       1157.65        21.21 o
   1   8   6       1634.49       1652.72        31.98 o
   2   8   6        635.60        585.99         9.55 o
   3   8   6        129.78        120.97         1.62 o
   4   8   6         11.95         14.95         0.51 o
   5   8   6          4.05          5.41         0.44 o
   6   8   6        278.19        268.82         4.15 o
   7   8   6         14.75         16.73         0.77 o
   8   8   6        500.05        485.29         7.87 o
   9   8   6         37.40         41.33         1.20 o
  -9   9   6         20.80         17.29         1.09 o
  -8   9   6         19.21         19.14         0.70 o
  -7   9   6        459.50        456.42         7.63 o
  -6   9   6        259.77        252.30         4.37 o
  -5   9   6        275.63        251.41         4.14 o
  -4   9   6        104.19         97.23         1.58 o
  -3   9   6       1204.21       1186.94        13.83 o
  -2   9   6         34.84         45.12         0.76 o
  -1   9   6       2027.58       2054.79        26.22 o
   0   9   6        666.46        616.14         8.92 o
   1   9   6       2014.62       2025.60        27.21 o
   2   9   6         34.36         44.90         0.94 o
   3   9   6       1209.10       1223.19        14.83 o
   4   9   6        103.35         94.04         1.30 o
   5   9   6        277.80        256.16         3.11 o
   6   9   6        254.88        250.53         4.16 o
   7   9   6        461.20        463.86         7.38 o
   8   9   6         19.73         19.62         0.73 o
   9   9   6         20.79         19.12         1.11 o
  -9  10   6         68.37         67.48         3.23 o
  -8  10   6         37.61         41.27         2.05 o
  -7  10   6         22.26         23.16         0.86 o
  -6  10   6         50.64         37.38         1.13 o
  -5  10   6        149.19        163.92         2.56 o
  -4  10   6         49.01         47.03         1.07 o
  -3  10   6         73.16         72.84         1.08 o
  -2  10   6        163.41        150.66         2.04 o
  -1  10   6        853.82        771.06         9.24 o
   0  10   6        587.40        560.01         6.49 o
   1  10   6        863.25        787.35         8.70 o
   2  10   6        163.63        153.21         1.95 o
   3  10   6         71.73         72.10         1.22 o
   4  10   6         50.10         49.09         1.00 o
   5  10   6        146.15        164.54         2.24 o
   6  10   6         50.07         35.70         0.99 o
   7  10   6         21.86         21.05         0.96 o
   8  10   6         37.38         41.09         1.15 o
   9  10   6         69.57         68.95         7.02 o
  -8  11   6        160.84        162.10         7.31 o
  -7  11   6        153.70        155.30         3.35 o
  -6  11   6         94.65         89.36         1.93 o
  -5  11   6        137.87        144.10         2.63 o
  -4  11   6       2479.88       2501.16        35.26 o
  -3  11   6        143.28        141.60         2.17 o
  -2  11   6        119.74        116.84         1.76 o
  -1  11   6       1569.27       1472.66        16.83 o
   0  11   6        288.46        275.65         3.27 o
   1  11   6       1572.76       1508.06        17.62 o
   2  11   6        123.57        121.16         1.68 o
   3  11   6        143.70        147.70         2.12 o
   4  11   6       2480.80       2550.01        33.78 o
   5  11   6        140.10        145.51         2.31 o
   6  11   6         94.16         85.16         1.82 o
   7  11   6        155.11        154.42         2.84 o
   8  11   6        161.45        166.50         2.96 o
  -8  12   6         31.47         34.60         1.77 o
  -7  12   6         61.80         63.92         1.82 o
  -6  12   6         85.55         96.35         2.13 o
  -5  12   6         49.26         48.32         1.24 o
  -4  12   6        236.76        275.57         4.70 o
  -3  12   6        162.47        175.89         2.61 o
  -2  12   6        389.43        394.80         4.87 o
  -1  12   6         14.26         10.29         0.44 o
   0  12   6         12.01         10.67         0.55 o
   1  12   6         14.43         10.06         0.54 o
   2  12   6        391.04        400.55         4.55 o
   3  12   6        163.92        180.79         2.55 o
   4  12   6        238.38        278.56         3.85 o
   5  12   6         48.84         48.24         1.06 o
   6  12   6         86.09         95.66         1.74 o
   7  12   6         61.43         62.67         1.38 o
   8  12   6         31.36         35.09         0.83 o
  -7  13   6         40.56         47.00         1.19 o
  -6  13   6        168.01        158.68         3.10 o
  -5  13   6         93.87         88.71         1.88 o
  -4  13   6        272.53        274.76         4.36 o
  -3  13   6        185.59        189.22         2.93 o
  -2  13   6         90.01         97.59         1.55 o
  -1  13   6         15.89         18.49         0.56 o
   0  13   6        258.55        264.12         3.33 o
   1  13   6         15.62         19.53         0.82 o
   2  13   6         89.99         99.39         1.84 o
   3  13   6        183.54        185.48         2.88 o
   4  13   6        273.32        282.41         4.32 o
   5  13   6         92.10         88.22         1.57 o
   6  13   6        169.19        161.05         2.56 o
   7  13   6         40.18         45.99         1.57 o
  -7  14   6         42.00         41.76         1.17 o
  -6  14   6         89.78         92.37         2.29 o
  -5  14   6        197.19        195.54         3.42 o
  -4  14   6         59.19         61.43         1.43 o
  -3  14   6         48.37         47.01         1.34 o
  -2  14   6        381.17        389.23         6.44 o
  -1  14   6         85.66         87.91         1.60 o
   0  14   6        171.70        162.39         2.41 o
   1  14   6         85.90         89.09         1.61 o
   2  14   6        377.61        388.72         5.72 o
   3  14   6         48.37         47.68         1.20 o
   4  14   6         60.20         63.41         1.52 o
   5  14   6        198.55        198.50         3.29 o
   6  14   6         90.46         92.91         2.02 o
   7  14   6         43.34         43.33         1.57 o
  -6  15   6        125.67        130.39         2.80 o
  -5  15   6         88.42         80.45         1.65 o
  -4  15   6        359.94        389.27         6.44 o
  -3  15   6        305.07        284.55         4.78 o
  -2  15   6        121.00        119.80         2.23 o
  -1  15   6        321.87        286.38         4.21 o
   0  15   6        229.10        254.88         4.02 o
   1  15   6        323.89        291.01         4.47 o
   2  15   6        119.73        118.60         2.05 o
   3  15   6        309.61        292.25         5.28 o
   4  15   6        362.11        394.27         7.01 o
   5  15   6         87.84         78.86         1.98 o
   6  15   6        126.91        137.24         6.05 o
  -5  16   6        101.78         98.78         3.39 o
  -4  16   6          8.19          7.20         0.52 o
  -3  16   6         42.09         47.56         1.26 o
  -2  16   6        105.16         94.89         1.81 o
  -1  16   6         80.10         77.64         1.58 o
   0  16   6        189.42        199.10         3.19 o
   1  16   6         78.73         76.84         1.47 o
   2  16   6        105.90         95.89         1.89 o
   3  16   6         41.01         44.97         1.47 o
   4  16   6          8.20          8.05         0.66 o
   5  16   6        102.32         98.79         2.50 o
  -4  17   6         19.83         20.58         1.66 o
  -3  17   6         53.60         63.02         2.43 o
  -2  17   6         12.19         11.52         0.74 o
  -1  17   6        144.39        149.10         2.94 o
   0  17   6         35.62         35.65         1.09 o
   1  17   6        145.55        155.32         2.78 o
   2  17   6         12.22         12.86         0.65 o
   3  17   6         53.35         63.54         1.68 o
   4  17   6         20.73         21.48         1.91 o
  -3  18   6          2.67          2.33         0.41 o
  -2  18   6        187.53        181.79         5.36 o
  -1  18   6         64.08         61.64         2.46 o
   0  18   6          0.00          0.10         0.65 o
   1  18   6         65.70         62.93         2.17 o
   2  18   6        187.18        178.48         6.74 o
   3  18   6          2.79          2.59         0.69 o
   1   0   7       1385.84       1239.92        15.84 o
   2   0   7         32.77         33.44         1.04 o
   3   0   7       2061.30       1949.10        36.73 o
   4   0   7        387.24        418.84         8.96 o
   5   0   7       2906.99       3033.51        71.90 o
   6   0   7        579.79        562.13         8.13 o
   7   0   7          3.37          9.05         0.86 o
   8   0   7         26.44         27.39         1.39 o
   9   0   7        218.76        211.82         4.11 o
  10   0   7         36.10         28.84         1.37 o
 -10   1   7         18.35         19.02         0.94 o
  -9   1   7        287.68        283.55         5.31 o
  -8   1   7        346.51        347.42         7.17 o
  -7   1   7        664.79        607.17         9.84 o
  -6   1   7        492.45        488.84         8.12 o
  -5   1   7        773.29        773.38        12.53 o
  -4   1   7       1216.83       1225.11        24.72 o
  -3   1   7       1423.23       1534.40        26.01 o
  -2   1   7        272.63        262.07         3.74 o
  -1   1   7       3223.30       3105.77        34.84 o
   0   1   7         67.95         71.13         1.17 o
   1   1   7       3223.59       3102.66        36.46 o
   2   1   7        277.04        267.30         3.92 o
   3   1   7       1418.28       1484.51        29.38 o
   4   1   7       1217.54       1232.56        22.93 o
   5   1   7        780.17        780.20        13.28 o
   6   1   7        496.84        492.89         7.52 o
   7   1   7        665.17        619.81        10.53 o
   8   1   7        346.49        343.00         6.25 o
   9   1   7        290.44        280.72         4.49 o
  10   1   7         18.49         19.37         1.09 o
 -10   2   7        138.16        137.14         3.19 o
  -9   2   7         75.48         70.94         1.98 o
  -8   2   7        249.99        251.07         4.77 o
  -7   2   7        411.86        411.91         7.25 o
  -6   2   7        377.06        386.06         6.33 o
  -5   2   7        361.06        402.19         6.75 o
  -4   2   7        356.87        378.61         8.18 o
  -3   2   7        563.11        621.40        10.59 o
  -2   2   7        250.11        261.33         3.51 o
  -1   2   7       2191.59       2236.23        24.23 o
   0   2   7         40.19         46.19         0.91 o
   1   2   7       2199.50       2237.63        24.91 o
   2   2   7        251.91        265.35         3.52 o
   3   2   7        569.91        637.44        11.27 o
   4   2   7        354.60        372.12         7.52 o
   5   2   7        361.35        395.97         7.36 o
   6   2   7        376.41        373.32         5.87 o
   7   2   7        407.26        399.90         7.25 o
   8   2   7        254.64        255.44         4.38 o
   9   2   7         76.71         72.46         1.48 o
  10   2   7        137.15        136.65         2.67 o
 -10   3   7        248.12        258.87         4.69 o
  -9   3   7        106.01        103.60         2.37 o
  -8   3   7         70.24         69.67         1.94 o
  -7   3   7        317.08        298.13         4.60 o
  -6   3   7        251.78        249.64         3.96 o
  -5   3   7       1340.15       1317.05        18.55 o
  -4   3   7       1646.00       1700.41        33.97 o
  -3   3   7       2865.45       2990.10        48.02 o
  -2   3   7       1051.43       1048.19        12.17 o
  -1   3   7       1431.44       1477.47        16.21 o
   0   3   7        320.68        350.42         4.05 o
   1   3   7       1443.79       1496.50        16.68 o
   2   3   7       1045.85       1037.97        11.83 o
   3   3   7       2865.37       2978.22        51.73 o
   4   3   7       1650.75       1700.57        31.46 o
   5   3   7       1333.13       1307.41        26.27 o
   6   3   7        251.00        236.87         4.27 o
   7   3   7        317.72        290.94         6.03 o
   8   3   7         69.37         68.51         1.69 o
   9   3   7        106.70        100.06         1.88 o
  10   3   7        243.74        257.85         4.26 o
 -10   4   7          8.80         13.55         0.75 o
  -9   4   7         71.50         69.76         1.93 o
  -8   4   7        285.94        279.83         5.72 o
  -7   4   7        324.94        337.64         7.39 o
  -6   4   7        128.43        126.50         2.47 o
  -5   4   7        284.03        273.02         4.33 o
  -4   4   7        892.47        893.45        16.09 o
  -3   4   7        342.69        342.97         8.30 o
  -2   4   7       3066.08       3095.55        38.50 o
  -1   4   7       5035.24       5154.63        66.34 o
   0   4   7       3598.18       3861.15        53.68 o
   1   4   7       5042.63       5188.06        60.76 o
   2   4   7       3076.75       3057.27        36.27 o
   3   4   7        340.75        350.06         6.64 o
   4   4   7        888.35        925.61        16.40 o
   5   4   7        284.68        267.94         4.56 o
   6   4   7        127.74        125.83         2.09 o
   7   4   7        327.61        332.65         5.37 o
   8   4   7        284.88        284.76         5.34 o
   9   4   7         72.24         70.17         1.73 o
  10   4   7          8.39         12.00         0.57 o
 -10   5   7        182.87        179.56         4.20 o
  -9   5   7         34.78         37.29         1.21 o
  -8   5   7        926.17        978.01        17.36 o
  -7   5   7        258.38        259.32         5.96 o
  -6   5   7        453.11        455.17         7.02 o
  -5   5   7         74.12         77.05         1.50 o
  -4   5   7        455.47        442.55         6.36 o
  -3   5   7        444.08        420.46         9.98 o
  -2   5   7         71.43         83.92         2.86 o
  -1   5   7       3619.20       3638.93        50.26 o
   0   5   7        946.78        899.17        12.37 o
   1   5   7       3614.12       3613.24        50.49 o
   2   5   7         74.53         90.65         1.70 o
   3   5   7        446.45        454.54         9.27 o
   4   5   7        455.75        440.88         7.31 o
   5   5   7         76.10         76.39         1.35 o
   6   5   7        451.92        445.19         7.02 o
   7   5   7        260.02        258.92         4.08 o
   8   5   7        931.48        979.16        16.13 o
   9   5   7         35.61         37.66         1.13 o
  10   5   7        178.99        175.59         3.55 o
  -9   6   7        133.87        153.81         3.47 o
  -8   6   7        135.93        136.94         2.70 o
  -7   6   7          5.55          5.26         0.65 o
  -6   6   7        430.71        425.96         7.89 o
  -5   6   7        381.63        379.11         5.44 o
  -4   6   7        437.44        458.97         6.55 o
  -3   6   7        188.18        161.26         9.17 o
  -2   6   7        747.83        831.87        18.60 o
  -1   6   7        736.61        747.24        12.48 o
   0   6   7        803.19        890.38        14.64 o
   1   6   7        739.21        755.12        13.96 o
   2   6   7        753.65        853.66        15.84 o
   3   6   7        186.26        168.98         3.79 o
   4   6   7        437.98        449.57         5.94 o
   5   6   7        378.65        368.88         5.46 o
   6   6   7        433.15        431.67         6.45 o
   7   6   7          5.53          4.81         0.73 o
   8   6   7        134.74        132.44         2.73 o
   9   6   7        133.04        151.61         2.46 o
  10   6   7        142.44        144.58         4.21 o
  -9   7   7         26.25         29.88         1.05 o
  -8   7   7         30.68         32.04         1.30 o
  -7   7   7        142.00        141.30         2.57 o
  -6   7   7        171.80        159.93         2.68 o
  -5   7   7         99.89         98.67         1.54 o
  -4   7   7        126.54        114.63         2.70 o
  -3   7   7        304.08        307.00         4.68 o
  -2   7   7        232.07        220.16         5.62 o
  -1   7   7        663.47        743.10        14.02 o
   0   7   7        319.67        296.88         5.91 o
   1   7   7        665.06        766.00        16.86 o
   2   7   7        232.77        230.67         5.81 o
   3   7   7        305.06        310.28         3.79 o
   4   7   7        128.60        118.86         1.99 o
   5   7   7         99.47         98.11         1.84 o
   6   7   7        174.61        162.65         2.72 o
   7   7   7        140.84        140.74         2.56 o
   8   7   7         30.63         31.19         0.91 o
   9   7   7         25.89         26.89         0.80 o
  -9   8   7         56.82         51.81         1.43 o
  -8   8   7        242.62        260.88         6.74 o
  -7   8   7        376.52        385.36         7.35 o
  -6   8   7        743.37        693.41        12.01 o
  -5   8   7         76.98         80.44         1.70 o
  -4   8   7        270.45        269.45         4.46 o
  -3   8   7       1379.98       1380.69        18.70 o
  -2   8   7         19.93         17.22         0.59 o
  -1   8   7        441.32        460.02         8.97 o
   0   8   7        174.50        147.53         3.45 o
   1   8   7        439.42        466.10         8.77 o
   2   8   7         19.31         17.91         0.57 o
   3   8   7       1386.28       1374.68        15.93 o
   4   8   7        273.13        267.48         3.41 o
   5   8   7         78.31         80.48         1.68 o
   6   8   7        745.54        680.39        10.03 o
   7   8   7        374.12        395.38         6.33 o
   8   8   7        242.91        258.96         4.32 o
   9   8   7         57.80         53.15         1.10 o
  -9   9   7        387.36        361.53        10.79 o
  -8   9   7         71.16         68.65         1.87 o
  -7   9   7         23.96         23.76         0.93 o
  -6   9   7         84.00         79.02         1.90 o
  -5   9   7         10.84         14.92         0.66 o
  -4   9   7        102.23         91.71         1.63 o
  -3   9   7        220.75        230.10         3.07 o
  -2   9   7         98.58         94.63         1.48 o
  -1   9   7        113.34        100.91         1.40 o
   0   9   7        161.93        154.88         1.86 o
   1   9   7        114.94        103.34         2.00 o
   2   9   7         99.17         97.48         1.51 o
   3   9   7        216.62        236.19         3.33 o
   4   9   7        103.19         92.20         1.35 o
   5   9   7         10.10         13.63         0.70 o
   6   9   7         84.26         79.54         1.57 o
   7   9   7         24.54         25.77         0.87 o
   8   9   7         70.57         68.25         1.27 o
   9   9   7        387.78        371.89        18.06 o
  -9  10   7        181.82        148.41         7.52 o
  -8  10   7          9.99         10.19         0.61 o
  -7  10   7         27.13         19.22         0.83 o
  -6  10   7        667.61        675.64        11.08 o
  -5  10   7        122.53        136.61         2.43 o
  -4  10   7        691.89        663.94        11.45 o
  -3  10   7        330.49        324.04         4.34 o
  -2  10   7        261.11        255.00         3.41 o
  -1  10   7        337.24        300.47         3.54 o
   0  10   7        206.60        202.86         2.33 o
   1  10   7        339.30        306.82         4.26 o
   2  10   7        266.42        260.50         3.30 o
   3  10   7        329.31        324.18         4.19 o
   4  10   7        686.81        678.17         8.53 o
   5  10   7        123.49        140.62         2.28 o
   6  10   7        667.58        675.84        10.30 o
   7  10   7         25.74         20.09         0.85 o
   8  10   7         10.45         10.08         0.75 o
   9  10   7        182.23        175.00         9.53 o
  -8  11   7         99.01        104.42         2.66 o
  -7  11   7        120.62        130.45         2.49 o
  -6  11   7         78.39         87.74         2.23 o
  -5  11   7         72.52         69.79         1.73 o
  -4  11   7        132.66        129.41         2.58 o
  -3  11   7         38.45         41.57         1.12 o
  -2  11   7        542.44        490.10         6.01 o
  -1  11   7         76.75         70.43         1.10 o
   0  11   7        184.54        171.41         2.13 o
   1  11   7         77.54         70.86         1.13 o
   2  11   7        542.41        500.06         5.94 o
   3  11   7         39.85         44.87         0.95 o
   4  11   7        130.87        129.37         2.04 o
   5  11   7         73.72         70.41         1.35 o
   6  11   7         80.99         86.78         1.41 o
   7  11   7        120.86        131.97         2.95 o
   8  11   7         99.61        103.08         2.02 o
  -8  12   7         29.92         28.25         1.20 o
  -7  12   7         71.92         70.06         1.78 o
  -6  12   7         99.56        117.01         2.72 o
  -5  12   7        508.59        497.15         9.11 o
  -4  12   7        699.04        660.95        10.74 o
  -3  12   7       1170.14       1057.29        14.27 o
  -2  12   7         63.66         50.14         0.98 o
  -1  12   7        234.17        249.81         3.32 o
   0  12   7        519.92        471.92         5.60 o
   1  12   7        233.80        254.71         3.22 o
   2  12   7         66.12         53.20         1.08 o
   3  12   7       1169.51       1053.66        14.97 o
   4  12   7        694.46        658.06         8.83 o
   5  12   7        511.45        494.59         7.06 o
   6  12   7        101.82        112.02         1.93 o
   7  12   7         70.22         69.60         1.36 o
   8  12   7         30.59         29.04         0.88 o
  -7  13   7         16.20         15.67         1.09 o
  -6  13   7         72.07         70.58         1.93 o
  -5  13   7          6.42          8.72         0.69 o
  -4  13   7        180.19        198.64         3.25 o
  -3  13   7        498.44        534.19         7.64 o
  -2  13   7         77.92         73.31         1.30 o
  -1  13   7        254.31        242.31         3.36 o
   0  13   7        334.60        316.40         4.11 o
   1  13   7        251.21        243.29         3.13 o
   2  13   7         78.07         74.36         1.39 o
   3  13   7        496.38        536.81         8.91 o
   4  13   7        182.10        197.06         3.15 o
   5  13   7          6.52          8.92         0.39 o
   6  13   7         70.69         68.53         1.22 o
   7  13   7         16.20         16.55         0.80 o
  -7  14   7        103.68         95.91         5.76 o
  -6  14   7         67.46         75.70         2.25 o
  -5  14   7        120.26        105.86         2.09 o
  -4  14   7          8.76          7.40         0.64 o
  -3  14   7        666.70        615.86         9.41 o
  -2  14   7        530.67        511.15         7.77 o
  -1  14   7        268.64        253.30         3.76 o
   0  14   7         92.43         89.78         1.52 o
   1  14   7        266.69        253.20         3.79 o
   2  14   7        531.88        511.68         7.83 o
   3  14   7        668.12        627.23        10.24 o
   4  14   7          9.01          8.60         0.71 o
   5  14   7        121.15        106.38         2.11 o
   6  14   7         68.96         76.71         1.57 o
   7  14   7        104.11         91.24         4.51 o
  -6  15   7        122.53        123.30         2.22 o
  -5  15   7         26.87         27.70         0.91 o
  -4  15   7        133.10        125.32         2.50 o
  -3  15   7          9.41          4.65         0.51 o
  -2  15   7        288.13        289.97         4.78 o
  -1  15   7         76.74         70.39         1.34 o
   0  15   7         57.05         44.77         1.11 o
   1  15   7         77.57         70.76         1.30 o
   2  15   7        286.61        282.75         4.51 o
   3  15   7          9.05          4.88         0.62 o
   4  15   7        130.31        124.55         2.51 o
   5  15   7         27.13         30.43         1.17 o
   6  15   7        122.85        115.74         4.61 o
  -5  16   7         60.88         59.64         2.24 o
  -4  16   7         77.52         86.94         1.74 o
  -3  16   7        291.27        273.65         4.94 o
  -2  16   7         92.88        108.82         2.00 o
  -1  16   7         28.41         24.50         0.75 o
   0  16   7        284.16        260.33         4.08 o
   1  16   7         27.95         24.52         0.75 o
   2  16   7         92.06        103.60         2.00 o
   3  16   7        292.96        274.78         7.82 o
   4  16   7         76.23         83.43         3.11 o
   5  16   7         60.93         61.54         2.42 o
  -4  17   7         12.14          8.60         1.44 o
  -3  17   7          2.44          3.47         0.54 o
  -2  17   7         42.72         36.16         1.09 o
  -1  17   7         93.00         86.78         2.03 o
   0  17   7         13.25         12.44         0.96 o
   1  17   7         93.23         84.57         1.71 o
   2  17   7         42.03         37.02         1.21 o
   3  17   7          2.61          4.54         0.87 o
   4  17   7         12.49         11.12         0.59 o
  -2  18   7        482.75        467.10        17.06 o
  -1  18   7         25.56         24.07         1.09 o
   0  18   7        704.25        680.54        15.36 o
   1  18   7         24.62         25.85         1.09 o
   2  18   7        479.79        388.33        15.55 o
   0   0   8       5887.37       6441.82       117.54 o
   1   0   8       1276.30       1357.24        17.75 o
   2   0   8       2253.70       2471.09        39.74 o
   3   0   8       1212.42       1296.68        23.96 o
   4   0   8        182.83        219.99         5.17 o
   5   0   8        756.60        675.68        11.31 o
   6   0   8         39.08         35.51         1.01 o
   7   0   8        560.67        511.69         7.62 o
   8   0   8          0.02          0.10         0.67 o
   9   0   8        155.72        148.45         2.67 o
  10   0   8         18.31         19.44         0.74 o
 -10   1   8         12.63         14.37         0.99 o
  -9   1   8         65.24         67.28         1.59 o
  -8   1   8        209.84        214.05         4.06 o
  -7   1   8        478.09        474.18         8.86 o
  -6   1   8         14.20         10.52         0.66 o
  -5   1   8        822.17        781.37        10.52 o
  -4   1   8       1955.94       2016.20        36.92 o
  -3   1   8       1540.15       1661.25        31.05 o
  -2   1   8       3999.39       4223.04        67.47 o
  -1   1   8       1002.60       1038.00        12.58 o
   0   1   8       3226.72       3184.88        40.76 o
   1   1   8       1008.90       1066.73        12.93 o
   2   1   8       3998.16       4208.04        67.71 o
   3   1   8       1545.50       1720.32        33.69 o
   4   1   8       1953.11       2008.39        37.10 o
   5   1   8        823.07        774.53        12.12 o
   6   1   8         14.95         13.40         0.97 o
   7   1   8        477.86        452.94         8.52 o
   8   1   8        209.87        213.37         3.79 o
   9   1   8         66.36         67.93         1.46 o
  10   1   8         13.13         14.90         0.61 o
 -10   2   8        213.60        211.47         5.21 o
  -9   2   8        253.74        267.92         5.40 o
  -8   2   8        522.29        538.48        10.50 o
  -7   2   8         84.07         82.45         1.81 o
  -6   2   8         67.79         80.28         1.64 o
  -5   2   8        178.96        174.54         2.47 o
  -4   2   8        282.12        283.69         6.47 o
  -3   2   8       1866.79       1915.17        33.05 o
  -2   2   8       6194.82       6445.15       103.43 o
  -1   2   8        721.44        729.71         9.45 o
   0   2   8       4240.72       4304.98        48.85 o
   1   2   8        724.06        730.11         9.50 o
   2   2   8       6187.03       6477.37       103.82 o
   3   2   8       1869.11       1945.89        35.50 o
   4   2   8        280.57        288.68         6.00 o
   5   2   8        180.08        176.57         3.27 o
   6   2   8         67.01         79.52         1.59 o
   7   2   8         85.99         82.68         1.98 o
   8   2   8        513.91        511.60         8.58 o
   9   2   8        254.09        262.42         4.16 o
  10   2   8        214.42        215.74         7.77 o
 -10   3   8          1.60          1.42         0.51 o
  -9   3   8        332.72        349.54         6.81 o
  -8   3   8        186.27        197.03         4.94 o
  -7   3   8        359.74        378.33         7.70 o
  -6   3   8        816.26        784.92        11.22 o
  -5   3   8        151.86        147.86         2.23 o
  -4   3   8        902.73        903.62        13.60 o
  -3   3   8       3583.44       3895.64        71.27 o
  -2   3   8       1087.33       1061.96        17.63 o
  -1   3   8       1115.88       1142.31        14.31 o
   0   3   8        101.19        107.27         1.57 o
   1   3   8       1103.65       1117.53        13.51 o
   2   3   8       1084.39       1081.89        18.86 o
   3   3   8       3600.91       3953.15        71.67 o
   4   3   8        904.40        903.17        17.76 o
   5   3   8        150.30        146.58         2.58 o
   6   3   8        812.75        790.66        11.88 o
   7   3   8        357.32        371.34         6.40 o
   8   3   8        189.05        196.15         3.25 o
   9   3   8        332.29        340.25         5.03 o
  10   3   8          1.67          1.89         0.39 o
 -10   4   8         18.37         14.95         0.67 o
  -9   4   8         31.56         37.71         1.24 o
  -8   4   8         85.23         85.87         4.05 o
  -7   4   8        806.92        763.97        13.58 o
  -6   4   8        424.22        404.67         6.29 o
  -5   4   8        121.38        117.71         2.07 o
  -4   4   8        877.93        827.74        12.09 o
  -3   4   8        190.95        196.72         4.54 o
  -2   4   8        191.90        174.26         3.29 o
  -1   4   8       2453.48       2440.09        29.85 o
   0   4   8        185.53        185.51         2.41 o
   1   4   8       2467.50       2459.74        29.80 o
   2   4   8        194.01        178.07         3.56 o
   3   4   8        188.75        193.38         4.65 o
   4   4   8        880.61        844.09        11.83 o
   5   4   8        122.29        116.48         1.84 o
   6   4   8        417.36        398.12         6.19 o
   7   4   8        805.64        766.18        11.73 o
   8   4   8         85.86         87.13         1.55 o
   9   4   8         30.46         34.89         1.11 o
  10   4   8         18.34         14.74         0.75 o
 -10   5   8         64.71         59.53         2.76 o
  -9   5   8         48.18         59.91         1.45 o
  -8   5   8        740.80        727.15        15.72 o
  -7   5   8         93.21         91.58         2.21 o
  -6   5   8        270.85        259.65         4.23 o
  -5   5   8          9.11         13.69         0.87 o
  -4   5   8        321.23        362.32         5.22 o
  -3   5   8        921.33        894.77        18.27 o
  -2   5   8       2799.91       2864.74        92.52 o
  -1   5   8        788.89        778.96        13.07 o
   0   5   8        638.06        696.78        10.56 o
   1   5   8        796.61        792.36        14.86 o
   2   5   8       2792.32       2801.79        41.30 o
   3   5   8        925.52        940.51        22.65 o
   4   5   8        322.95        353.20         5.83 o
   5   5   8          8.28         11.80         0.45 o
   6   5   8        275.82        264.31         3.74 o
   7   5   8         92.36         90.20         1.68 o
   8   5   8        729.65        742.52        12.32 o
   9   5   8         48.42         59.46         1.34 o
  10   5   8         64.89         58.33         2.97 o
  -9   6   8          3.45          5.95         0.75 o
  -8   6   8        576.79        595.80        12.18 o
  -7   6   8          1.89          4.60         0.62 o
  -6   6   8        213.24        231.13         3.92 o
  -5   6   8        481.44        478.20         7.35 o
  -4   6   8        167.17        152.34         2.29 o
  -3   6   8        229.13        228.17         4.13 o
  -2   6   8        677.42        685.40        25.85 o
  -1   6   8         28.08         27.33         1.49 o
   0   6   8         94.35         86.33         2.20 o
   1   6   8         29.19         25.88         1.59 o
   2   6   8        682.59        699.91        13.18 o
   3   6   8        228.32        227.41         3.19 o
   4   6   8        168.84        151.87         2.27 o
   5   6   8        483.74        479.20         6.91 o
   6   6   8        213.46        225.97         3.58 o
   7   6   8          1.91          5.40         1.04 o
   8   6   8        574.17        589.52         9.63 o
   9   6   8          3.48          5.86         0.62 o
  -9   7   8        104.93        101.83         4.25 o
  -8   7   8        391.85        386.48         9.73 o
  -7   7   8          3.60          2.99         0.65 o
  -6   7   8        381.88        381.15         8.00 o
  -5   7   8        572.06        560.91         8.85 o
  -4   7   8        507.72        521.50         8.35 o
  -3   7   8       1340.92       1279.76        22.84 o
  -2   7   8        306.19        297.66         5.08 o
  -1   7   8        709.25        673.89        12.72 o
   0   7   8       1608.63       1689.12        28.63 o
   1   7   8        706.49        681.87        15.29 o
   2   7   8        301.69        298.34         4.56 o
   3   7   8       1352.61       1315.06        15.35 o
   4   7   8        507.29        523.28         8.12 o
   5   7   8        569.64        544.04         8.05 o
   6   7   8        379.92        387.94         6.56 o
   7   7   8          3.50          4.59         0.55 o
   8   7   8        390.11        386.01         5.84 o
   9   7   8        106.31        103.00         2.27 o
  -9   8   8         60.36         60.52         3.33 o
  -8   8   8        102.77        118.80         2.80 o
  -7   8   8        324.45        325.35         7.13 o
  -6   8   8        227.69        233.19         4.52 o
  -5   8   8         99.63        111.44         2.11 o
  -4   8   8        135.00        135.74         2.41 o
  -3   8   8        262.88        241.30         4.20 o
  -2   8   8        983.27        902.18        11.87 o
  -1   8   8        209.80        179.73         2.37 o
   0   8   8        228.43        229.87         3.29 o
   1   8   8        209.30        182.98         2.59 o
   2   8   8        976.93        916.63        11.76 o
   3   8   8        265.89        247.87         3.90 o
   4   8   8        134.79        130.56         1.88 o
   5   8   8         99.55        107.08         1.69 o
   6   8   8        225.19        228.82         3.91 o
   7   8   8        324.71        321.44         5.29 o
   8   8   8        103.94        124.53         2.07 o
   9   8   8         59.76         63.91         2.03 o
  -9   9   8        135.66        119.93         6.27 o
  -8   9   8        262.48        251.43         5.25 o
  -7   9   8         29.64         30.22         1.36 o
  -6   9   8       1153.09       1162.05        24.39 o
  -5   9   8         39.44         39.96         1.13 o
  -4   9   8        302.72        308.10         5.43 o
  -3   9   8        382.41        384.50         6.09 o
  -2   9   8        121.30        116.86         1.70 o
  -1   9   8        235.35        229.98         2.77 o
   0   9   8        233.98        220.72         2.64 o
   1   9   8        234.61        230.07         3.31 o
   2   9   8        125.52        124.17         1.79 o
   3   9   8        382.51        381.06         5.41 o
   4   9   8        310.01        309.68         4.46 o
   5   9   8         39.12         38.61         0.84 o
   6   9   8       1150.94       1141.11        16.97 o
   7   9   8         29.59         30.03         0.88 o
   8   9   8        259.04        251.40         4.30 o
   9   9   8        137.14        130.99         3.16 o
  -8  10   8        461.26        471.70        10.65 o
  -7  10   8        477.29        495.11         8.25 o
  -6  10   8         29.22         31.14         0.94 o
  -5  10   8         12.33         14.00         0.56 o
  -4  10   8        138.09        110.81         2.18 o
  -3  10   8        325.37        308.16         4.88 o
  -2  10   8         93.63         78.06         1.31 o
  -1  10   8        356.36        310.80         3.85 o
   0  10   8        232.58        211.97         2.59 o
   1  10   8        356.49        317.20         4.23 o
   2  10   8         93.55         78.68         1.33 o
   3  10   8        322.20        312.29         4.59 o
   4  10   8        137.35        110.45         1.83 o
   5  10   8         12.02         13.13         0.65 o
   6  10   8         28.26         28.31         1.01 o
   7  10   8        474.99        496.24         8.77 o
   8  10   8        459.33        448.39         7.47 o
  -8  11   8        119.22        123.56         4.51 o
  -7  11   8        211.27        210.31         4.61 o
  -6  11   8        356.58        386.02         7.89 o
  -5  11   8         30.48         27.12         0.98 o
  -4  11   8         36.58         30.23         1.05 o
  -3  11   8        288.63        267.41         4.82 o
  -2  11   8        161.48        136.99         2.04 o
  -1  11   8        112.62        104.32         1.46 o
   0  11   8        443.34        415.72         4.60 o
   1  11   8        112.90        104.10         1.48 o
   2  11   8        160.04        139.62         2.23 o
   3  11   8        287.10        272.21         3.89 o
   4  11   8         36.10         29.89         0.79 o
   5  11   8         30.75         29.11         0.82 o
   6  11   8        356.87        376.75         5.54 o
   7  11   8        211.72        210.59         3.95 o
   8  11   8        120.46        117.43         4.99 o
  -8  12   8         55.64         50.12         2.51 o
  -7  12   8        139.67        146.03         4.20 o
  -6  12   8         63.25         72.17         1.98 o
  -5  12   8         94.17         84.44         1.99 o
  -4  12   8         12.67         16.16         0.78 o
  -3  12   8        369.95        390.42         6.65 o
  -2  12   8        145.60        148.59         2.14 o
  -1  12   8         61.52         63.95         1.13 o
   0  12   8         71.26         64.58         1.05 o
   1  12   8         60.79         62.56         1.17 o
   2  12   8        145.86        150.72         2.55 o
   3  12   8        370.67        384.88         6.10 o
   4  12   8         11.75         14.92         0.56 o
   5  12   8         92.96         84.53         1.41 o
   6  12   8         61.79         68.00         1.29 o
   7  12   8        137.57        142.08         2.43 o
   8  12   8         55.67         45.61         2.00 o
  -7  13   8        103.92        101.32         3.26 o
  -6  13   8         93.62        104.30         2.29 o
  -5  13   8        256.57        271.79         4.69 o
  -4  13   8        220.01        231.23         4.07 o
  -3  13   8        156.67        150.01         2.40 o
  -2  13   8         19.40         20.13         0.65 o
  -1  13   8       1014.52        952.47        12.29 o
   0  13   8        560.76        539.60         7.01 o
   1  13   8       1015.49        970.52        12.97 o
   2  13   8         18.28         19.69         0.73 o
   3  13   8        155.47        151.03         2.52 o
   4  13   8        218.96        232.72         4.09 o
   5  13   8        255.76        271.92         4.61 o
   6  13   8         91.78         97.81         1.98 o
   7  13   8        103.18         97.54         2.47 o
  -6  14   8         24.77         26.71         1.05 o
  -5  14   8        463.32        481.22         7.82 o
  -4  14   8        173.31        157.34         2.80 o
  -3  14   8        182.74        203.13         3.33 o
  -2  14   8        451.34        439.75         6.81 o
  -1  14   8         33.02         32.14         0.84 o
   0  14   8        322.01        326.62         4.82 o
   1  14   8         32.99         32.03         0.87 o
   2  14   8        453.52        448.82         7.44 o
   3  14   8        182.39        203.44         3.61 o
   4  14   8        172.46        160.55         2.86 o
   5  14   8        465.80        471.56         8.54 o
   6  14   8         24.39         27.00         0.83 o
  -6  15   8          6.11         10.20         0.82 o
  -5  15   8         25.05         25.09         0.83 o
  -4  15   8         96.13         88.31         1.74 o
  -3  15   8        567.20        551.29         9.51 o
  -2  15   8          2.14          0.13         0.53 o
  -1  15   8          4.86          4.36         0.51 o
   0  15   8         89.63         77.20         1.51 o
   1  15   8          5.40          5.34         0.51 o
   2  15   8          2.12          0.86         0.58 o
   3  15   8        568.19        547.28         9.06 o
   4  15   8         97.28         94.93         2.22 o
   5  15   8         24.10         24.29         0.83 o
   6  15   8          6.34          8.64         1.75 o
  -5  16   8         32.52         39.90         1.57 o
  -4  16   8         18.68         23.69         0.84 o
  -3  16   8          2.70          3.02         1.01 o
  -2  16   8         69.51         78.32         1.94 o
  -1  16   8         71.14         64.80         1.31 o
   0  16   8          2.62          3.04         0.55 o
   1  16   8         71.95         67.74         1.40 o
   2  16   8         68.33         79.37         1.72 o
   3  16   8          2.88          3.82         0.40 o
   4  16   8         17.83         22.48         1.23 o
   5  16   8         32.42         36.30         2.51 o
  -4  17   8          3.62          3.51         1.25 o
  -3  17   8         13.54          9.09         0.72 o
  -2  17   8        173.49        176.56         4.41 o
  -1  17   8         32.26         29.03         1.05 o
   0  17   8         84.78         65.23         2.31 o
   1  17   8         31.97         27.67         0.94 o
   2  17   8        172.16        179.60         3.80 o
   3  17   8         14.42          9.60         0.66 o
   4  17   8          3.43          2.76         0.41 o
  -1  18   8         50.60         43.15         8.02 o
   0  18   8         31.52         28.56         1.50 o
   1  18   8         50.31         42.29         2.51 o
   2  18   8         45.06         45.46         2.26 o
   1   0   9         41.61         34.10         1.47 o
   2   0   9          2.82          7.43         1.06 o
   3   0   9        710.63        676.52        12.91 o
   4   0   9        178.03        171.63         3.29 o
   5   0   9          8.92          5.44         0.47 o
   6   0   9        115.24        125.49         1.93 o
   7   0   9        405.70        429.04         6.95 o
   8   0   9        150.45        132.31         2.37 o
   9   0   9       1081.51       1144.05        22.43 o
  10   0   9         59.82         56.71         1.36 o
 -10   1   9        144.83        140.22         4.41 o
  -9   1   9        169.14        168.12         3.25 o
  -8   1   9        128.15        134.34         2.66 o
  -7   1   9         42.21         29.67         0.99 o
  -6   1   9        212.13        213.18         3.16 o
  -5   1   9        650.82        579.08         7.36 o
  -4   1   9        544.88        516.41         8.22 o
  -3   1   9       1270.84       1367.77        25.58 o
  -2   1   9       1929.65       2049.98        37.73 o
  -1   1   9        648.13        742.38        12.97 o
   0   1   9      10975.80      11963.29       211.11 o
   1   1   9        651.10        726.47        12.99 o
   2   1   9       1940.48       2074.89        35.29 o
   3   1   9       1277.15       1394.82        23.94 o
   4   1   9        547.96        534.36         8.59 o
   5   1   9        643.61        565.89         6.96 o
   6   1   9        210.98        210.97         3.03 o
   7   1   9         42.74         29.11         1.03 o
   8   1   9        127.88        135.74         2.50 o
   9   1   9        164.60        164.88         2.98 o
  10   1   9        144.40        136.49         7.36 o
 -10   2   9        560.89        529.33        15.14 o
  -9   2   9        143.27        158.72         3.35 o
  -8   2   9        148.87        151.31         3.27 o
  -7   2   9         94.69         89.81         2.15 o
  -6   2   9        183.71        186.12         3.27 o
  -5   2   9         59.93         57.63         1.15 o
  -4   2   9       1056.04       1050.39        14.09 o
  -3   2   9         52.98         50.77         1.90 o
  -2   2   9        346.00        355.00         7.03 o
  -1   2   9       2388.98       2677.23        45.28 o
   0   2   9       1540.09       1431.27        21.50 o
   1   2   9       2401.35       2637.07        45.47 o
   2   2   9        347.56        353.76         6.60 o
   3   2   9         53.94         53.32         2.01 o
   4   2   9       1060.37       1055.49        15.29 o
   5   2   9         60.04         55.69         1.17 o
   6   2   9        185.99        187.69         2.81 o
   7   2   9         93.16         86.92         1.80 o
   8   2   9        150.21        154.69         2.76 o
   9   2   9        144.05        157.39         2.61 o
  10   2   9        556.07        548.45        19.57 o
 -10   3   9         47.63         45.09         2.72 o
  -9   3   9        208.33        208.33         4.21 o
  -8   3   9        224.37        232.63         4.71 o
  -7   3   9        921.37        905.24        20.85 o
  -6   3   9         74.08         72.70         1.63 o
  -5   3   9         34.25         37.74         1.00 o
  -4   3   9        363.16        378.55         5.25 o
  -3   3   9        371.00        365.80         7.27 o
  -2   3   9        169.07        185.55         3.84 o
  -1   3   9       1230.13       1272.53        19.71 o
   0   3   9         19.21         33.10         1.15 o
   1   3   9       1235.20       1255.60        24.32 o
   2   3   9        169.86        187.40         4.42 o
   3   3   9        368.69        365.40         7.35 o
   4   3   9        363.09        390.41         5.60 o
   5   3   9         34.18         35.25         0.85 o
   6   3   9         74.72         74.30         1.36 o
   7   3   9        923.71        894.52        13.33 o
   8   3   9        222.40        226.74         3.38 o
   9   3   9        209.55        203.53         4.01 o
  10   3   9         47.90         49.34         2.07 o
 -10   4   9         86.45         87.22         4.01 o
  -9   4   9         13.35         12.60         0.63 o
  -8   4   9         51.63         50.53         1.47 o
  -7   4   9        188.51        203.47         4.38 o
  -6   4   9        652.96        624.49        10.20 o
  -5   4   9        202.50        192.38         2.93 o
  -4   4   9        547.56        531.40         8.49 o
  -3   4   9        832.20        816.42        11.64 o
  -2   4   9        375.86        362.70         6.32 o
  -1   4   9        914.32        876.86        13.95 o
   0   4   9       1674.57       1711.02        26.02 o
   1   4   9        912.72        895.81        15.21 o
   2   4   9        377.50        379.81         7.94 o
   3   4   9        835.16        824.26        11.69 o
   4   4   9        546.59        533.86         7.46 o
   5   4   9        200.60        186.69         3.09 o
   6   4   9        647.80        619.00         8.70 o
   7   4   9        187.65        202.15         3.07 o
   8   4   9         50.40         47.90         1.28 o
   9   4   9         12.12         12.10         0.55 o
  10   4   9         86.12         83.59         2.64 o
  -9   5   9          3.44          6.61         0.75 o
  -8   5   9        217.28        219.04         4.08 o
  -7   5   9        125.45        133.92         3.05 o
  -6   5   9        213.28        201.11         4.93 o
  -5   5   9         71.75         66.87         1.40 o
  -4   5   9        968.41        946.15        14.80 o
  -3   5   9        815.46        839.86        10.73 o
  -2   5   9       1057.20       1077.67        35.52 o
  -1   5   9         60.24         67.14         3.18 o
   0   5   9        581.90        578.20        10.96 o
   1   5   9         59.09         68.86         2.99 o
   2   5   9       1055.63       1042.90        18.39 o
   3   5   9        813.99        858.62        11.77 o
   4   5   9        973.40        941.49        13.04 o
   5   5   9         74.09         67.59         1.30 o
   6   5   9        213.73        201.76         3.37 o
   7   5   9        127.64        137.64         2.55 o
   8   5   9        216.83        211.08         4.16 o
   9   5   9          3.69          5.12         0.59 o
  -9   6   9         38.47         39.98         1.26 o
  -8   6   9         35.07         33.60         1.55 o
  -7   6   9        110.90        111.03         2.89 o
  -6   6   9        594.44        610.79        11.63 o
  -5   6   9         16.06         11.55         0.50 o
  -4   6   9       1109.65       1148.47        21.56 o
  -3   6   9        424.90        444.35         7.24 o
  -2   6   9        109.03         97.93         2.66 o
  -1   6   9        590.30        559.45        15.84 o
   0   6   9        118.99        142.26         3.90 o
   1   6   9        588.25        551.47        15.93 o
   2   6   9        108.13         99.25         1.95 o
   3   6   9        422.84        445.61         5.99 o
   4   6   9       1110.63       1106.98        15.15 o
   5   6   9         14.52          9.76         0.55 o
   6   6   9        598.47        608.43         9.46 o
   7   6   9        110.57        110.85         2.35 o
   8   6   9         33.42         30.99         0.94 o
   9   6   9         37.73         38.03         1.11 o
  -9   7   9         60.22         63.14         2.10 o
  -8   7   9          7.30          7.78         0.72 o
  -7   7   9        270.94        264.79         5.11 o
  -6   7   9         76.33         83.72         2.37 o
  -5   7   9       1140.89       1143.63        27.65 o
  -4   7   9        185.25        172.61         3.85 o
  -3   7   9       1043.97        950.12        14.21 o
  -2   7   9         87.41         83.89         1.44 o
  -1   7   9         51.30         48.32         1.21 o
   0   7   9       1832.46       1738.70        25.44 o
   1   7   9         51.08         48.01         1.01 o
   2   7   9         86.64         83.39         2.21 o
   3   7   9       1037.03        951.26        13.67 o
   4   7   9        184.65        171.70         2.57 o
   5   7   9       1131.18       1137.52        16.71 o
   6   7   9         76.66         82.39         1.76 o
   7   7   9        272.46        266.87         4.50 o
   8   7   9          7.37          6.49         0.60 o
   9   7   9         61.91         64.49         1.33 o
  -9   8   9        100.89         97.49         2.42 o
  -8   8   9         84.05         78.97         1.88 o
  -7   8   9         80.72         84.62         3.07 o
  -6   8   9         18.28         18.89         0.99 o
  -5   8   9       1483.62       1454.31        28.14 o
  -4   8   9         48.42         49.73         1.19 o
  -3   8   9        157.39        139.34         2.33 o
  -2   8   9        533.75        509.21         7.51 o
  -1   8   9        690.34        618.39         8.02 o
   0   8   9        242.19        214.29         2.82 o
   1   8   9        696.35        635.54         8.38 o
   2   8   9        531.77        500.25         6.66 o
   3   8   9        156.35        140.10         2.56 o
   4   8   9         48.47         49.22         1.30 o
   5   8   9       1486.03       1461.26        21.01 o
   6   8   9         18.74         19.25         0.63 o
   7   8   9         79.94         82.28         1.54 o
   8   8   9         83.73         77.16         1.61 o
   9   8   9        103.02         96.06         2.57 o
  -8   9   9         99.70        108.65         2.44 o
  -7   9   9        230.60        245.61         4.70 o
  -6   9   9         54.93         59.58         1.50 o
  -5   9   9         63.10         55.38         1.38 o
  -4   9   9        313.43        294.44         4.70 o
  -3   9   9         49.47         45.86         1.24 o
  -2   9   9        369.87        337.91         4.78 o
  -1   9   9        119.55        106.29         1.64 o
   0   9   9        622.30        579.14         6.75 o
   1   9   9        118.47        108.50         1.78 o
   2   9   9        361.49        329.71         4.53 o
   3   9   9         50.16         46.06         1.07 o
   4   9   9        313.59        294.35         4.56 o
   5   9   9         62.90         55.39         1.25 o
   6   9   9         54.79         55.66         1.45 o
   7   9   9        229.87        241.40         4.13 o
   8   9   9        102.22        110.03         2.06 o
   9   9   9         20.93         21.55         2.00 o
  -8  10   9        177.75        183.59         4.40 o
  -7  10   9        181.40        189.14         6.73 o
  -6  10   9        406.41        387.13        10.39 o
  -5  10   9         57.82         58.30         1.57 o
  -4  10   9         24.28         23.79         0.93 o
  -3  10   9       1399.67       1395.46        19.41 o
  -2  10   9        127.33        104.52         1.68 o
  -1  10   9        434.62        400.07         5.02 o
   0  10   9         69.98         54.64         0.92 o
   1  10   9        436.05        404.76         5.36 o
   2  10   9        129.81        112.41         2.45 o
   3  10   9       1402.07       1382.97        28.20 o
   4  10   9         24.86         25.32         0.78 o
   5  10   9         56.99         55.59         1.30 o
   6  10   9        406.97        408.25         6.63 o
   7  10   9        182.80        195.77         3.58 o
   8  10   9        179.93        183.64         4.68 o
  -8  11   9        286.61        247.74        11.53 o
  -7  11   9        250.68        282.42         6.22 o
  -6  11   9        339.76        343.48         7.32 o
  -5  11   9         48.47         39.18         1.15 o
  -4  11   9         11.07         14.21         0.73 o
  -3  11   9        196.06        204.52         3.38 o
  -2  11   9        438.57        409.68         5.91 o
  -1  11   9       1133.66       1114.53        12.62 o
   0  11   9         48.78         48.44         0.91 o
   1  11   9       1121.36       1090.19        18.95 o
   2  11   9        440.04        413.23         6.18 o
   3  11   9        197.08        206.96         3.68 o
   4  11   9         11.23         13.80         0.62 o
   5  11   9         48.16         37.40         1.05 o
   6  11   9        335.42        335.59         6.39 o
   7  11   9        253.38        285.39         5.19 o
   8  11   9        286.35        272.39         6.91 o
  -7  12   9        263.31        253.85         6.02 o
  -6  12   9         30.10         26.79         1.11 o
  -5  12   9        561.63        573.81        10.30 o
  -4  12   9         68.75         72.33         1.74 o
  -3  12   9        102.28         97.30         1.89 o
  -2  12   9         66.63         63.72         1.24 o
  -1  12   9        332.34        317.79         3.99 o
   0  12   9         45.17         46.59         0.92 o
   1  12   9        331.30        314.17         5.33 o
   2  12   9         64.74         62.37         1.39 o
   3  12   9        102.20         99.69         1.78 o
   4  12   9         68.52         71.65         1.51 o
   5  12   9        561.96        560.69         8.13 o
   6  12   9         29.69         24.35         0.66 o
   7  12   9        264.40        261.89         8.66 o
  -7  13   9         30.10         20.67         2.04 o
  -6  13   9          3.23          1.95         0.69 o
  -5  13   9        112.63        124.37         2.54 o
  -4  13   9        198.41        208.54         3.74 o
  -3  13   9        206.00        195.11         3.29 o
  -2  13   9        114.60         99.73         1.74 o
  -1  13   9        664.33        613.13         8.31 o
   0  13   9        131.32        111.76         1.74 o
   1  13   9        663.45        630.94         9.01 o
   2  13   9        114.69        103.15         1.82 o
   3  13   9        206.78        198.53         3.23 o
   4  13   9        195.63        207.91         3.67 o
   5  13   9        114.40        123.00         2.36 o
   6  13   9          3.48          1.69         0.45 o
   7  13   9         30.18         25.06         1.50 o
  -6  14   9        112.58        109.07         2.35 o
  -5  14   9         50.89         52.52         1.68 o
  -4  14   9        234.91        214.01         4.05 o
  -3  14   9        102.56        102.79         2.07 o
  -2  14   9         73.24         66.12         1.29 o
  -1  14   9        372.86        367.11         4.81 o
   0  14   9         51.72         56.77         1.10 o
   1  14   9        371.26        369.50         5.73 o
   2  14   9         73.18         67.44         1.53 o
   3  14   9        103.87        105.09         2.03 o
   4  14   9        230.99        214.23         3.75 o
   5  14   9         51.50         50.01         1.27 o
   6  14   9        111.93        100.26         2.47 o
  -5  15   9         36.93         33.43         1.42 o
  -4  15   9          6.64          6.26         0.52 o
  -3  15   9         63.54         66.11         1.40 o
  -2  15   9        103.54        105.71         2.00 o
  -1  15   9        195.47        194.71         2.95 o
   0  15   9        118.63        113.32         2.01 o
   1  15   9        196.63        196.07         3.21 o
   2  15   9        103.13        106.94         2.05 o
   3  15   9         62.53         67.60         1.51 o
   4  15   9          6.48          4.94         0.40 o
   5  15   9         35.87         31.22         0.86 o
  -4  16   9         69.44         76.42         1.78 o
  -3  16   9         69.26         68.89         1.47 o
  -2  16   9         78.13         77.97         1.58 o
  -1  16   9         36.92         39.66         1.05 o
   0  16   9        140.35        139.33         2.57 o
   1  16   9         36.96         42.83         1.23 o
   2  16   9         78.86         78.89         1.63 o
   3  16   9         68.04         66.92         1.40 o
   4  16   9         71.57         80.52         1.93 o
  -3  17   9         89.96         93.50         2.84 o
  -2  17   9        208.45        208.71         7.77 o
  -1  17   9        110.76        104.97         2.57 o
   0  17   9          4.93          5.73         0.59 o
   1  17   9        110.38        102.97         4.78 o
   2  17   9        207.40        211.03         4.99 o
   3  17   9         89.22         92.38         2.09 o
   0  18   9          6.75         10.05         0.71 o
   0   0  10         60.47         43.81         2.50 o
   1   0  10        432.03        499.76        11.30 o
   2   0  10          3.06          1.64         0.97 o
   3   0  10        110.09        119.00         2.69 o
   4   0  10        152.84        144.24         2.02 o
   5   0  10          0.36          0.92         0.57 o
   6   0  10        673.77        633.10         9.47 o
   7   0  10         57.28         57.05         1.35 o
   8   0  10        582.07        604.30         9.00 o
   9   0  10        359.82        377.35         6.15 o
  10   0  10         17.22         13.71         1.00 o
 -10   1  10        237.91        224.34         6.27 o
  -9   1  10         71.60         76.59         1.55 o
  -8   1  10        350.15        343.56         6.31 o
  -7   1  10       1139.82       1175.43        18.39 o
  -6   1  10        812.94        755.26        10.44 o
  -5   1  10        517.90        518.88         6.67 o
  -4   1  10        329.96        323.76         4.61 o
  -3   1  10        482.33        528.27        10.25 o
  -2   1  10       1410.34       1553.08        28.47 o
  -1   1  10        437.09        494.32         9.37 o
   0   1  10          0.08          1.28         0.89 o
   1   1  10        431.18        476.84         9.34 o
   2   1  10       1405.94       1537.69        26.68 o
   3   1  10        484.92        525.20         9.57 o
   4   1  10        329.07        326.32         4.67 o
   5   1  10        511.86        518.89         5.95 o
   6   1  10        814.92        748.90        10.14 o
   7   1  10       1140.46       1151.93        18.40 o
   8   1  10        346.18        340.15         5.73 o
   9   1  10         70.71         75.95         1.65 o
  10   1  10        237.06        207.75         6.14 o
 -10   2  10        127.27        119.90         6.28 o
  -9   2  10          7.03          7.64         0.55 o
  -8   2  10        331.08        337.05         6.71 o
  -7   2  10        263.76        294.08         5.89 o
  -6   2  10         90.04         89.78         1.87 o
  -5   2  10        134.69        127.51         1.81 o
  -4   2  10        768.66        668.47         7.83 o
  -3   2  10        488.82        529.43         7.40 o
  -2   2  10        493.93        563.70        10.74 o
  -1   2  10        791.66        926.04        17.17 o
   0   2  10        149.33        149.21         3.67 o
   1   2  10        791.96        916.43        17.25 o
   2   2  10        487.94        554.63        10.77 o
   3   2  10        486.14        534.17         8.10 o
   4   2  10        772.53        668.00         7.91 o
   5   2  10        138.76        128.58         1.88 o
   6   2  10         91.54         89.74         1.57 o
   7   2  10        265.09        284.38         4.48 o
   8   2  10        331.85        334.45         5.59 o
   9   2  10          6.60          9.17         0.60 o
  10   2  10        130.79        129.34         4.51 o
 -10   3  10        158.57        144.16        15.04 o
  -9   3  10        237.28        231.04         4.78 o
  -8   3  10         93.68         87.02         2.07 o
  -7   3  10         60.22         53.52         1.63 o
  -6   3  10        885.85        917.81        14.54 o
  -5   3  10        408.84        397.56         5.76 o
  -4   3  10        170.51        151.72         2.13 o
  -3   3  10        661.82        658.63         8.28 o
  -2   3  10        247.32        237.32         4.99 o
  -1   3  10        710.66        714.80        12.04 o
   0   3  10       2900.85       3053.06        60.19 o
   1   3  10        712.60        741.02        13.73 o
   2   3  10        248.01        232.30         5.00 o
   3   3  10        669.56        656.28         8.24 o
   4   3  10        170.73        151.41         2.03 o
   5   3  10        413.99        391.31         4.88 o
   6   3  10        889.90        919.35        12.51 o
   7   3  10         62.61         54.79         1.25 o
   8   3  10         92.87         85.42         1.76 o
   9   3  10        236.00        228.21         4.32 o
  10   3  10        158.24        149.10         9.50 o
  -9   4  10         44.96         38.50         1.46 o
  -8   4  10         35.88         36.78         1.14 o
  -7   4  10        147.59        152.09         2.97 o
  -6   4  10        282.94        288.69         4.73 o
  -5   4  10        649.77        641.06         8.88 o
  -4   4  10        510.86        486.01         6.49 o
  -3   4  10        545.94        566.69         7.44 o
  -2   4  10        172.43        139.30         2.70 o
  -1   4  10       2235.72       2375.09        38.45 o
   0   4  10        367.45        392.93         7.10 o
   1   4  10       2248.19       2387.85        38.59 o
   2   4  10        173.13        146.54         3.24 o
   3   4  10        545.86        565.78         7.13 o
   4   4  10        511.15        490.94         6.45 o
   5   4  10        657.55        654.35         9.24 o
   6   4  10        281.84        292.90         4.64 o
   7   4  10        148.01        152.55         2.73 o
   8   4  10         36.99         37.36         1.04 o
   9   4  10         44.78         38.54         1.09 o
  -9   5  10          0.33          0.60         0.59 o
  -8   5  10         24.43         27.44         1.33 o
  -7   5  10        208.37        210.62         3.91 o
  -6   5  10        114.51        122.36         2.17 o
  -5   5  10        138.06        135.43         2.39 o
  -4   5  10         41.56         40.39         0.86 o
  -3   5  10        832.36        780.35        11.85 o
  -2   5  10       1653.50       1647.59        26.47 o
  -1   5  10        386.27        368.50         7.68 o
   0   5  10       1030.88       1143.87        25.03 o
   1   5  10        380.99        364.59         7.75 o
   2   5  10       1659.48       1677.55        20.45 o
   3   5  10        832.40        772.48        10.24 o
   4   5  10         42.41         41.79         0.91 o
   5   5  10        136.90        136.12         2.32 o
   6   5  10        115.35        123.54         2.42 o
   7   5  10        206.36        207.78         3.91 o
   8   5  10         23.53         24.54         1.11 o
   9   5  10          0.25          1.12         0.43 o
  -9   6  10         45.64         41.58         1.17 o
  -8   6  10         67.51         61.19         1.71 o
  -7   6  10         29.60         33.49         1.22 o
  -6   6  10        308.95        314.11         6.58 o
  -5   6  10        736.43        746.22        14.07 o
  -4   6  10        514.12        527.24         9.32 o
  -3   6  10        933.16        941.13        14.97 o
  -2   6  10        967.79        964.12        14.69 o
  -1   6  10         73.49         67.69         1.42 o
   0   6  10        465.98        417.37         6.70 o
   1   6  10         72.92         66.00         1.24 o
   2   6  10        970.31        968.64        14.91 o
   3   6  10        927.76        928.00        12.24 o
   4   6  10        515.77        524.79         7.63 o
   5   6  10        744.82        744.85        10.46 o
   6   6  10        307.71        304.42         5.21 o
   7   6  10         30.76         35.84         1.13 o
   8   6  10         66.87         63.79         1.45 o
   9   6  10         45.99         38.57         3.20 o
  -9   7  10         14.33         16.74         0.77 o
  -8   7  10         20.27         23.54         0.89 o
  -7   7  10         23.51         17.45         0.96 o
  -6   7  10         38.45         39.96         1.23 o
  -5   7  10        339.64        333.44         6.54 o
  -4   7  10        326.55        327.85         5.63 o
  -3   7  10        613.06        619.40        10.11 o
  -2   7  10        249.53        226.50         3.67 o
  -1   7  10        626.45        611.06         9.25 o
   0   7  10        689.90        602.42         9.15 o
   1   7  10        627.23        614.76         8.73 o
   2   7  10        256.11        230.41         3.69 o
   3   7  10        614.46        627.88         9.68 o
   4   7  10        323.03        310.68         4.45 o
   5   7  10        341.26        326.27         4.74 o
   6   7  10         39.37         39.50         1.04 o
   7   7  10         22.69         15.58         0.64 o
   8   7  10         21.34         26.78         0.82 o
   9   7  10         14.55         16.10         0.75 o
  -9   8  10         34.59         40.10         2.00 o
  -8   8  10        129.10        141.86         4.05 o
  -7   8  10         79.22         84.61         1.93 o
  -6   8  10        230.35        230.11         4.43 o
  -5   8  10        187.40        196.46         3.83 o
  -4   8  10        965.18        950.27        15.49 o
  -3   8  10        979.11        954.70        16.89 o
  -2   8  10        247.40        233.95         4.32 o
  -1   8  10        103.33        112.07         1.76 o
   0   8  10         10.16          9.72         0.48 o
   1   8  10        104.18        112.01         1.90 o
   2   8  10        247.77        231.72         3.38 o
   3   8  10        984.90        988.87        15.58 o
   4   8  10        956.64        940.13        15.24 o
   5   8  10        188.96        192.12         3.49 o
   6   8  10        232.26        229.53         4.09 o
   7   8  10         79.03         82.44         2.00 o
   8   8  10        126.28        147.20         2.80 o
   9   8  10         36.63         36.95         4.05 o
  -8   9  10         22.72         22.94         1.80 o
  -7   9  10        135.47        130.51         2.82 o
  -6   9  10        465.61        492.57         8.98 o
  -5   9  10        978.52        974.76        17.72 o
  -4   9  10        502.02        501.10         9.19 o
  -3   9  10        218.72        192.07         3.36 o
  -2   9  10        313.50        291.29         4.57 o
  -1   9  10       1200.69       1087.90        14.35 o
   0   9  10          0.90          0.53         0.41 o
   1   9  10       1203.15       1104.59        15.46 o
   2   9  10        316.51        296.99         4.65 o
   3   9  10        219.88        197.40         3.41 o
   4   9  10        499.33        509.55         8.69 o
   5   9  10        981.90        965.75        14.68 o
   6   9  10        463.22        477.21         7.62 o
   7   9  10        133.93        130.04         2.34 o
   8   9  10         23.02         25.19         0.86 o
  -8  10  10        262.11        237.16        10.03 o
  -7  10  10        349.83        377.19        14.88 o
  -6  10  10        309.31        301.50         6.70 o
  -5  10  10        286.80        299.44         6.82 o
  -4  10  10        390.59        382.68         7.39 o
  -3  10  10        154.50        157.51         2.83 o
  -2  10  10         89.26         80.67         1.64 o
  -1  10  10       1375.03       1385.60        18.75 o
   0  10  10        631.54        582.70         7.53 o
   1  10  10       1368.69       1377.82        18.84 o
   2  10  10         89.81         83.55         1.72 o
   3  10  10        155.31        158.68         2.59 o
   4  10  10        389.25        382.63         6.09 o
   5  10  10        290.01        308.81         4.82 o
   6  10  10        307.49        302.35         5.07 o
   7  10  10        348.79        382.06         6.16 o
   8  10  10        264.71        253.17         4.71 o
  -7  11  10        286.29        283.40        10.76 o
  -6  11  10         13.74         11.21         0.77 o
  -5  11  10        554.46        555.31        10.34 o
  -4  11  10         32.57         31.50         1.08 o
  -3  11  10        907.49        888.48        13.88 o
  -2  11  10        366.22        355.47         4.94 o
  -1  11  10        213.80        213.47         2.83 o
   0  11  10         47.35         63.09         1.12 o
   1  11  10        214.12        217.68         3.33 o
   2  11  10        361.71        354.04         5.61 o
   3  11  10        908.48        896.63        15.26 o
   4  11  10         32.15         32.14         0.93 o
   5  11  10        547.34        550.28         8.52 o
   6  11  10         12.51          9.78         0.54 o
   7  11  10        282.95        281.01         4.66 o
  -7  12  10        224.83        219.00         6.37 o
  -6  12  10        412.63        442.21         7.90 o
  -5  12  10         48.95         53.50         1.73 o
  -4  12  10        734.62        742.95        12.42 o
  -3  12  10         16.67         13.68         0.66 o
  -2  12  10        332.09        314.01         4.46 o
  -1  12  10         74.27         70.04         1.24 o
   0  12  10        488.95        416.15         5.37 o
   1  12  10         73.96         68.85         1.57 o
   2  12  10        334.31        321.09         5.61 o
   3  12  10         16.85         15.82         0.80 o
   4  12  10        729.09        741.30        12.46 o
   5  12  10         50.33         54.11         1.23 o
   6  12  10        407.08        422.34        10.03 o
   7  12  10        226.07        218.25        11.97 o
  -6  13  10        290.14        304.70         7.07 o
  -5  13  10        177.25        182.10         3.51 o
  -4  13  10        360.33        363.26         6.08 o
  -3  13  10         36.81         37.07         1.22 o
  -2  13  10        118.35        119.90         2.01 o
  -1  13  10        534.34        497.32         6.41 o
   0  13  10        284.69        285.69         4.13 o
   1  13  10        532.02        514.21         8.69 o
   2  13  10        118.40        122.01         2.22 o
   3  13  10         37.17         37.98         1.17 o
   4  13  10        359.26        353.67         6.82 o
   5  13  10        176.45        189.89         3.64 o
   6  13  10        286.49        297.46         7.07 o
  -6  14  10          3.35          3.29         0.65 o
  -5  14  10        111.55        116.46         4.44 o
  -4  14  10        228.87        236.29         4.50 o
  -3  14  10        253.94        268.54         4.95 o
  -2  14  10        544.10        524.08         8.15 o
  -1  14  10         42.08         41.34         0.88 o
   0  14  10        456.68        422.56         5.50 o
   1  14  10         42.93         43.22         1.04 o
   2  14  10        544.87        524.06         8.71 o
   3  14  10        251.81        264.19         4.56 o
   4  14  10        229.09        232.99         4.09 o
   5  14  10        115.09        121.41         4.90 o
   6  14  10          2.75          2.51         1.25 o
  -5  15  10        170.05        160.09         4.76 o
  -4  15  10        115.89        102.73         2.08 o
  -3  15  10        163.51        169.26         3.01 o
  -2  15  10        294.73        298.93         5.03 o
  -1  15  10         80.01         81.68         1.43 o
   0  15  10         34.87         27.20         0.94 o
   1  15  10         80.94         84.81         1.67 o
   2  15  10        294.97        309.00         5.13 o
   3  15  10        162.70        169.40         2.94 o
   4  15  10        115.62        110.21         2.08 o
   5  15  10        172.03        154.13         5.95 o
  -4  16  10         84.93         87.93         3.01 o
  -3  16  10         10.87          9.38         0.70 o
  -2  16  10         43.40         44.91         1.57 o
  -1  16  10        140.96        141.42         3.56 o
   0  16  10        218.83        201.79         5.16 o
   1  16  10        140.31        144.11         2.71 o
   2  16  10         42.09         45.79         1.13 o
   3  16  10         11.13         10.12         0.61 o
   4  16  10         86.32         89.85         2.21 o
  -2  17  10         37.03         26.06         2.00 o
  -1  17  10         50.11         45.11         2.51 o
   0  17  10         68.01         65.59         2.28 o
   1  17  10         50.30         45.53         2.23 o
   2  17  10         36.72         31.45         3.22 o
   1   0  11       1441.76       1484.82        27.47 o
   2   0  11       3899.97       4051.57        68.90 o
   3   0  11       1681.63       1695.25        19.82 o
   4   0  11        189.75        183.52         2.24 o
   5   0  11         22.98         17.88         0.54 o
   6   0  11        202.10        185.20         3.51 o
   7   0  11        297.84        301.43         4.73 o
   8   0  11        359.92        384.72         6.33 o
   9   0  11         29.04         22.27         0.73 o
  -9   1  11         52.85         55.09         1.13 o
  -8   1  11        105.52        102.60         2.07 o
  -7   1  11        515.15        517.10         9.42 o
  -6   1  11         95.27         94.27         1.63 o
  -5   1  11        119.75        115.27         1.67 o
  -4   1  11       1344.16       1245.59        14.54 o
  -3   1  11        173.79        169.46         2.15 o
  -2   1  11        454.93        423.77         6.93 o
  -1   1  11       1068.32       1062.45        21.44 o
   0   1  11        438.14        420.19         8.94 o
   1   1  11       1061.04       1055.84        21.28 o
   2   1  11        456.64        421.13         7.06 o
   3   1  11        173.16        167.27         2.14 o
   4   1  11       1349.22       1279.68        13.70 o
   5   1  11        118.65        114.69         1.58 o
   6   1  11         94.89         93.95         1.62 o
   7   1  11        515.98        518.08         7.76 o
   8   1  11        108.17        104.11         1.86 o
   9   1  11         51.74         53.01         1.52 o
  -9   2  11         75.69         83.55         1.59 o
  -8   2  11         17.00         17.71         0.74 o
  -7   2  11        533.91        522.34         9.25 o
  -6   2  11        249.48        241.02         5.68 o
  -5   2  11        165.98        157.88         2.32 o
  -4   2  11       1031.41       1058.03        12.31 o
  -3   2  11       1176.31       1190.70        13.42 o
  -2   2  11         24.86         29.25         0.75 o
  -1   2  11        773.99        821.15        15.36 o
   0   2  11        392.76        401.51         8.59 o
   1   2  11        768.90        811.81        16.55 o
   2   2  11         24.65         28.98         0.87 o
   3   2  11       1179.24       1178.47        12.81 o
   4   2  11       1031.75       1049.31        11.43 o
   5   2  11        166.63        162.01         2.13 o
   6   2  11        249.04        237.67         3.48 o
   7   2  11        539.39        544.19         8.01 o
   8   2  11         17.30         17.96         0.68 o
   9   2  11         74.79         80.27         2.45 o
  -9   3  11        391.95        410.36         8.15 o
  -8   3  11        277.61        286.00         5.77 o
  -7   3  11        377.67        393.85         7.82 o
  -6   3  11        333.94        340.31         6.80 o
  -5   3  11       1553.42       1536.68        21.27 o
  -4   3  11        361.57        347.97         4.43 o
  -3   3  11        459.69        473.56         5.65 o
  -2   3  11        692.16        700.87         8.40 o
  -1   3  11        923.75        953.73        17.71 o
   0   3  11         69.34         65.60         2.20 o
   1   3  11        917.39        936.98        17.74 o
   2   3  11        691.56        697.53        10.44 o
   3   3  11        457.52        472.89         5.52 o
   4   3  11        355.91        334.98         4.08 o
   5   3  11       1545.97       1511.70        18.11 o
   6   3  11        337.09        338.47         4.83 o
   7   3  11        379.03        392.52         6.39 o
   8   3  11        281.20        285.27         4.86 o
   9   3  11        392.12        385.52         7.78 o
  -9   4  11         51.25         55.13         1.69 o
  -8   4  11         46.63         43.16         1.90 o
  -7   4  11        536.40        535.48         9.53 o
  -6   4  11       1047.61       1115.55        19.68 o
  -5   4  11       2885.50       2834.57        38.38 o
  -4   4  11         79.48         70.17         1.26 o
  -3   4  11       1519.18       1517.26        18.48 o
  -2   4  11        398.12        371.46         4.34 o
  -1   4  11        372.95        350.15         4.55 o
   0   4  11          5.55          7.96         0.32 o
   1   4  11        378.54        356.95         4.59 o
   2   4  11        399.26        374.37         4.62 o
   3   4  11       1523.30       1511.49        17.08 o
   4   4  11         78.07         69.23         1.20 o
   5   4  11       2896.67       2875.40        40.72 o
   6   4  11       1051.11       1104.90        17.98 o
   7   4  11        535.43        528.48         9.18 o
   8   4  11         45.59         44.34         1.17 o
   9   4  11         52.72         54.19         1.65 o
  -9   5  11          2.82          2.83         0.39 o
  -8   5  11        235.61        247.89         5.89 o
  -7   5  11         35.48         33.68         1.40 o
  -6   5  11        258.06        259.05         4.48 o
  -5   5  11         77.50         74.71         1.69 o
  -4   5  11       1124.43       1089.72        17.53 o
  -3   5  11        365.08        363.04         5.80 o
  -2   5  11        193.99        181.37         2.89 o
  -1   5  11       1088.98       1005.48        13.51 o
   0   5  11          8.43          7.08         0.37 o
   1   5  11       1088.65        979.83        13.99 o
   2   5  11        195.53        186.18         2.42 o
   3   5  11        371.87        365.35         4.92 o
   4   5  11       1126.04       1098.05        14.98 o
   5   5  11         73.89         73.61         1.56 o
   6   5  11        261.60        265.58         5.35 o
   7   5  11         35.87         34.28         1.05 o
   8   5  11        237.81        241.00         4.00 o
   9   5  11          2.61          2.62         0.34 o
  -9   6  11        117.52        117.07         2.72 o
  -8   6  11        326.62        363.63         6.81 o
  -7   6  11        272.73        266.95         5.70 o
  -6   6  11        421.25        421.03         7.88 o
  -5   6  11        211.33        206.12         3.82 o
  -4   6  11        231.87        248.93         4.25 o
  -3   6  11       1178.08       1255.58        19.96 o
  -2   6  11        509.08        474.96         7.35 o
  -1   6  11        664.69        681.44         9.02 o
   0   6  11        379.30        312.49         5.19 o
   1   6  11        665.01        667.87        12.98 o
   2   6  11        505.90        469.16         7.09 o
   3   6  11       1186.37       1251.35        18.27 o
   4   6  11        233.30        246.38         3.76 o
   5   6  11        210.88        204.32         3.30 o
   6   6  11        420.76        419.74         7.84 o
   7   6  11        271.15        272.68         4.96 o
   8   6  11        327.84        365.49         6.49 o
   9   6  11        116.67        107.17         3.40 o
  -9   7  11         28.27         32.83         1.42 o
  -8   7  11         56.59         60.91         1.47 o
  -7   7  11         44.19         40.67         1.23 o
  -6   7  11        150.20        149.73         3.10 o
  -5   7  11         52.32         49.60         1.47 o
  -4   7  11        730.11        751.65        16.05 o
  -3   7  11        149.48        146.77         2.65 o
  -2   7  11        144.76        131.89         2.38 o
  -1   7  11       1939.51       1906.93        29.83 o
   0   7  11       1077.16       1018.28        15.26 o
   1   7  11       1950.68       1936.75        29.37 o
   2   7  11        146.20        137.38         2.50 o
   3   7  11        150.23        147.56         2.44 o
   4   7  11        728.13        741.19        12.00 o
   5   7  11         51.39         48.78         1.09 o
   6   7  11        149.44        146.14         2.68 o
   7   7  11         43.20         37.55         1.37 o
   8   7  11         57.21         62.08         1.58 o
   9   7  11         28.51         32.26         0.95 o
  -8   8  11         64.56         61.81         2.17 o
  -7   8  11        108.03         99.24         2.19 o
  -6   8  11        174.44        187.50         3.72 o
  -5   8  11         17.37         23.20         0.92 o
  -4   8  11       1529.18       1498.04        28.16 o
  -3   8  11        381.28        393.18         6.44 o
  -2   8  11        639.53        623.85        10.05 o
  -1   8  11       1079.95       1023.77        14.44 o
   0   8  11         53.82         65.95         1.38 o
   1   8  11       1075.35       1041.46        16.24 o
   2   8  11        647.79        640.07         9.37 o
   3   8  11        376.28        396.12         7.05 o
   4   8  11       1531.63       1537.62        24.20 o
   5   8  11         17.06         23.27         0.77 o
   6   8  11        176.28        188.61         3.72 o
   7   8  11        106.91        100.36         2.35 o
   8   8  11         62.63         59.52         1.58 o
  -8   9  11        145.82        141.16         6.45 o
  -7   9  11        115.19        111.67         5.97 o
  -6   9  11        409.32        402.74         8.58 o
  -5   9  11        396.02        425.47         9.08 o
  -4   9  11        799.40        802.14        15.24 o
  -3   9  11        219.57        210.88         3.65 o
  -2   9  11        425.58        435.62         6.53 o
  -1   9  11         94.87         89.29         1.53 o
   0   9  11        384.56        350.11         5.06 o
   1   9  11         93.70         91.23         1.89 o
   2   9  11        423.53        432.81         9.89 o
   3   9  11        220.88        213.53         3.66 o
   4   9  11        794.35        809.88        13.76 o
   5   9  11        397.81        411.50         6.61 o
   6   9  11        406.59        391.55         9.49 o
   7   9  11        114.26        111.49         2.31 o
   8   9  11        141.72        146.44         9.02 o
  -8  10  11        284.05        263.80        10.53 o
  -7  10  11        148.63        173.22         5.38 o
  -6  10  11         61.98         60.55         1.98 o
  -5  10  11         92.63         92.47         2.56 o
  -4  10  11        400.07        431.42         8.24 o
  -3  10  11        243.30        247.95         4.92 o
  -2  10  11        674.17        670.19        10.43 o
  -1  10  11       2052.35       1930.17        26.44 o
   0  10  11       1330.21       1320.48        17.97 o
   1  10  11       2058.49       1992.23        31.69 o
   2  10  11        672.71        681.23        12.02 o
   3  10  11        241.48        240.62         5.06 o
   4  10  11        397.50        420.12         6.65 o
   5  10  11         93.63         94.01         1.69 o
   6  10  11         61.40         58.99         1.94 o
   7  10  11        152.74        177.73         3.29 o
   8  10  11        284.21        257.28        11.53 o
  -7  11  11          4.28          3.83         0.65 o
  -6  11  11        116.46        124.00         2.94 o
  -5  11  11        622.06        650.91        13.72 o
  -4  11  11        109.97        128.81         2.77 o
  -3  11  11        649.19        642.72        12.00 o
  -2  11  11        161.33        159.34         2.60 o
  -1  11  11        557.50        531.97         6.85 o
   0  11  11        626.39        576.18         7.76 o
   1  11  11        555.32        541.10         8.15 o
   2  11  11        159.31        159.38         3.04 o
   3  11  11        641.05        621.74        10.88 o
   4  11  11        109.45        127.62         2.48 o
   5  11  11        617.06        640.29        10.83 o
   6  11  11        115.20        121.21         3.52 o
   7  11  11          4.24          4.49         0.69 o
  -7  12  11        230.63        256.24        11.53 o
  -6  12  11        248.13        269.18         4.95 o
  -5  12  11         89.70         95.20         2.16 o
  -4  12  11        300.37        284.55         5.44 o
  -3  12  11        390.70        397.78         6.23 o
  -2  12  11        205.28        179.29         2.87 o
  -1  12  11       1067.72        977.54        12.37 o
   0  12  11        167.46        138.50         2.10 o
   1  12  11       1064.55        999.47        15.63 o
   2  12  11        203.32        178.32         3.36 o
   3  12  11        388.62        391.44         6.43 o
   4  12  11        295.55        279.99         4.99 o
   5  12  11         88.59         97.56         1.94 o
   6  12  11        251.89        263.06        11.72 o
  -6  13  11         35.20         34.70         1.59 o
  -5  13  11        456.69        452.80         8.31 o
  -4  13  11         29.77         36.89         1.18 o
  -3  13  11         20.57         20.89         0.77 o
  -2  13  11        128.45        123.05         2.07 o
  -1  13  11        207.49        187.36         2.53 o
   0  13  11         37.76         39.66         1.06 o
   1  13  11        207.92        193.16         3.48 o
   2  13  11        128.77        124.39         2.26 o
   3  13  11         18.76         20.66         0.77 o
   4  13  11         28.96         34.70         1.22 o
   5  13  11        455.18        458.06         8.42 o
   6  13  11         33.97         32.08         2.00 o
  -5  14  11         59.99         66.21         1.73 o
  -4  14  11          2.82          3.24         0.69 o
  -3  14  11         38.08         28.80         0.88 o
  -2  14  11         54.86         63.79         1.37 o
  -1  14  11        124.77        115.12         1.84 o
   0  14  11         63.54         75.56         1.42 o
   1  14  11        124.64        122.01         2.26 o
   2  14  11         55.13         65.21         1.65 o
   3  14  11         36.30         26.06         1.01 o
   4  14  11          2.63          2.51         0.53 o
   5  14  11         59.56         65.70         2.02 o
  -4  15  11         35.87         43.54         3.56 o
  -3  15  11          1.57          1.63         0.50 o
  -2  15  11         68.39         65.10         2.89 o
  -1  15  11        187.07        155.87         2.58 o
   0  15  11         35.10         48.82         1.29 o
   1  15  11        187.65        167.59         3.03 o
   2  15  11         67.82         64.12         1.45 o
   3  15  11          1.68          1.63         0.52 o
   4  15  11         36.68         44.01         2.00 o
  -3  16  11         17.53         20.09         1.64 o
  -2  16  11          2.43          2.13         0.44 o
  -1  16  11        115.46         99.84         2.41 o
   0  16  11        124.80        134.16         3.62 o
   1  16  11        114.75        103.50         2.08 o
   2  16  11          2.39          3.08         0.45 o
   3  16  11         17.43         22.03         0.72 o
   0  17  11          5.25          3.51         1.00 o
   0   0  12       2956.05       2998.75        76.31 o
   1   0  12         37.82         32.54         1.06 o
   2   0  12        543.12        501.30         6.02 o
   3   0  12        356.19        314.83         3.62 o
   4   0  12        148.68        133.04         1.74 o
   5   0  12         50.71         37.29         0.79 o
   6   0  12         53.94         50.73         1.16 o
   7   0  12         43.85         51.21         1.49 o
   8   0  12        244.81        264.98         4.37 o
   9   0  12        322.54        337.62         7.21 o
  -9   1  12        146.49        141.07         2.56 o
  -8   1  12        176.28        185.84         3.12 o
  -7   1  12        113.40        111.55         2.11 o
  -6   1  12        367.63        379.01         6.22 o
  -5   1  12        322.12        309.19         3.90 o
  -4   1  12       1161.62       1087.25        11.79 o
  -3   1  12        354.07        347.91         3.97 o
  -2   1  12         16.14         20.22         0.57 o
  -1   1  12        386.42        358.75         4.74 o
   0   1  12         49.20         51.82         1.42 o
   1   1  12        383.80        361.42         4.51 o
   2   1  12         15.88         20.01         0.53 o
   3   1  12        359.86        357.32         4.01 o
   4   1  12       1169.68       1092.80        11.81 o
   5   1  12        319.80        309.23         3.75 o
   6   1  12        365.49        373.05         5.38 o
   7   1  12        114.32        110.49         1.72 o
   8   1  12        176.17        184.64         4.71 o
   9   1  12        146.28        142.05         2.86 o
  -9   2  12        122.52        119.88         2.36 o
  -8   2  12         43.30         42.12         1.16 o
  -7   2  12         91.83         86.87         1.80 o
  -6   2  12         32.94         33.83         1.04 o
  -5   2  12        344.56        320.32         5.67 o
  -4   2  12        173.51        173.37         2.30 o
  -3   2  12        546.71        531.77         6.39 o
  -2   2  12       1667.94       1669.71        20.91 o
  -1   2  12        486.79        451.95         5.66 o
   0   2  12         26.39         29.71         1.17 o
   1   2  12        491.45        455.39         6.84 o
   2   2  12       1668.26       1637.91        19.42 o
   3   2  12        548.74        526.32         5.67 o
   4   2  12        171.23        171.14         2.19 o
   5   2  12        346.69        324.03         3.83 o
   6   2  12         31.46         32.15         0.81 o
   7   2  12         89.04         81.52         1.67 o
   8   2  12         46.11         43.96         1.20 o
   9   2  12        122.97        120.42         2.98 o
  -9   3  12        429.55        417.56        25.58 o
  -8   3  12        377.32        396.72         6.92 o
  -7   3  12        135.23        142.61         2.75 o
  -6   3  12        736.34        729.95        11.10 o
  -5   3  12       1925.11       1938.46        25.13 o
  -4   3  12         88.86         86.29         1.32 o
  -3   3  12        648.39        641.19         7.60 o
  -2   3  12        810.04        782.76         8.86 o
  -1   3  12        302.64        319.59         4.12 o
   0   3  12         52.07         48.75         0.89 o
   1   3  12        302.01        322.97         4.04 o
   2   3  12        810.96        765.50         8.47 o
   3   3  12        653.68        647.09         7.46 o
   4   3  12         91.79         88.44         1.39 o
   5   3  12       1918.58       1921.57        26.42 o
   6   3  12        736.52        727.90        12.49 o
   7   3  12        133.23        140.00         2.49 o
   8   3  12        376.07        400.20         6.69 o
   9   3  12        433.39        424.80         8.47 o
  -9   4  12        182.61        182.37         4.09 o
  -8   4  12        293.36        278.38         6.48 o
  -7   4  12        183.92        190.19         4.64 o
  -6   4  12        424.62        434.97         7.74 o
  -5   4  12        273.37        282.40         4.37 o
  -4   4  12        957.51        963.58        12.53 o
  -3   4  12        545.40        529.02         6.95 o
  -2   4  12        806.86        796.47         9.26 o
  -1   4  12        187.95        184.79         3.03 o
   0   4  12        360.51        332.17         3.88 o
   1   4  12        187.45        181.57         2.92 o
   2   4  12        813.25        797.40         9.10 o
   3   4  12        543.31        518.89         6.10 o
   4   4  12        963.29        960.64        11.66 o
   5   4  12        275.18        280.94         4.36 o
   6   4  12        419.19        420.06         7.43 o
   7   4  12        182.28        188.27         3.43 o
   8   4  12        292.31        268.72         4.98 o
   9   4  12        182.15        173.45         3.47 o
  -9   5  12        134.93        128.85         2.80 o
  -8   5  12        109.39        122.33         3.08 o
  -7   5  12        295.43        320.87         6.82 o
  -6   5  12        298.85        321.73         6.77 o
  -5   5  12         77.89         84.51         1.79 o
  -4   5  12       1645.57       1680.25        26.39 o
  -3   5  12        305.46        307.88         4.98 o
  -2   5  12       1573.61       1535.32        23.16 o
  -1   5  12        483.36        490.53         6.69 o
   0   5  12        195.40        180.41         2.69 o
   1   5  12        486.15        487.91         6.94 o
   2   5  12       1589.18       1523.43        19.26 o
   3   5  12        311.30        310.18         4.11 o
   4   5  12       1649.38       1645.76        21.70 o
   5   5  12         76.98         85.31         1.56 o
   6   5  12        298.30        318.47         5.31 o
   7   5  12        296.02        323.85         6.98 o
   8   5  12        109.09        120.98         2.18 o
   9   5  12        134.43        125.35         5.77 o
  -9   6  12          3.31          2.00         1.00 o
  -8   6  12         51.51         46.47         1.26 o
  -7   6  12         68.50         84.87         2.63 o
  -6   6  12        151.54        157.66         3.22 o
  -5   6  12        520.33        572.10        10.54 o
  -4   6  12        449.32        446.32         8.30 o
  -3   6  12        461.13        485.32         7.96 o
  -2   6  12       1493.39       1469.54        22.40 o
  -1   6  12        246.89        247.25         3.49 o
   0   6  12        112.26        118.63         2.32 o
   1   6  12        245.31        248.51         3.81 o
   2   6  12       1492.25       1485.73        21.46 o
   3   6  12        459.07        484.16         7.29 o
   4   6  12        448.34        456.76         7.69 o
   5   6  12        518.05        572.46        10.72 o
   6   6  12        149.49        154.26         2.76 o
   7   6  12         69.57         86.89         1.82 o
   8   6  12         50.85         48.15         1.24 o
   9   6  12          3.15          1.50         1.00 o
  -8   7  12        166.45        161.39         3.15 o
  -7   7  12        189.78        204.78         3.94 o
  -6   7  12        206.25        198.61         3.90 o
  -5   7  12          6.81          8.85         0.94 o
  -4   7  12       1652.55       1626.07        27.20 o
  -3   7  12       1439.76       1420.78        22.74 o
  -2   7  12       2262.05       2160.15        33.72 o
  -1   7  12        604.48        578.27         9.23 o
   0   7  12         39.42         36.23         1.06 o
   1   7  12        604.17        581.33         8.49 o
   2   7  12       2259.18       2160.85        31.21 o
   3   7  12       1445.10       1427.65        21.64 o
   4   7  12       1657.43       1595.01        27.19 o
   5   7  12          6.80         10.60         0.65 o
   6   7  12        202.34        197.47         3.91 o
   7   7  12        191.11        211.28         4.42 o
   8   7  12        165.51        165.63         3.49 o
  -8   8  12        310.79        344.89         9.91 o
  -7   8  12         29.59         24.01         1.09 o
  -6   8  12         66.95         65.18         1.43 o
  -5   8  12        114.21        105.75         2.30 o
  -4   8  12         16.11         14.99         0.89 o
  -3   8  12        146.24        138.53         2.87 o
  -2   8  12         75.18         76.36         1.82 o
  -1   8  12        586.19        541.00         9.27 o
   0   8  12         34.42         32.48         1.00 o
   1   8  12        582.31        536.26         8.71 o
   2   8  12         73.66         72.33         1.61 o
   3   8  12        145.29        135.78         2.48 o
   4   8  12         16.64         15.22         0.70 o
   5   8  12        114.02        106.77         1.97 o
   6   8  12         64.55         63.06         1.61 o
   7   8  12         29.50         22.36         1.00 o
   8   8  12        312.24        321.69        21.50 o
  -8   9  12         11.80         10.24         0.83 o
  -7   9  12        169.79        191.89         4.38 o
  -6   9  12        559.48        553.72        11.90 o
  -5   9  12        376.50        379.42         8.33 o
  -4   9  12        495.43        458.11         9.95 o
  -3   9  12       1636.15       1568.14        25.51 o
  -2   9  12        301.07        294.14         5.33 o
  -1   9  12       2015.94       1890.10        29.07 o
   0   9  12       1175.58       1134.24        17.48 o
   1   9  12       2014.86       1930.21        31.51 o
   2   9  12        306.16        303.66         7.06 o
   3   9  12       1637.92       1574.42        27.21 o
   4   9  12        493.68        453.00         7.86 o
   5   9  12        371.81        374.06         6.40 o
   6   9  12        559.11        547.77        10.16 o
   7   9  12        172.87        193.48         3.91 o
   8   9  12         11.89         11.35         0.87 o
  -7  10  12          7.46          8.28         0.66 o
  -6  10  12        269.55        292.32         6.32 o
  -5  10  12        796.99        845.37        17.98 o
  -4  10  12         95.83         83.75         2.37 o
  -3  10  12       2272.08       2233.14        38.97 o
  -2  10  12       1272.29       1302.05        22.74 o
  -1  10  12       1553.67       1450.24        22.00 o
   0  10  12       1352.80       1365.28        22.18 o
   1  10  12       1566.93       1503.85        26.04 o
   2  10  12       1262.94       1314.48        25.29 o
   3  10  12       2266.18       2308.48        48.53 o
   4  10  12         94.90         84.68         2.37 o
   5  10  12        800.76        842.27        12.77 o
   6  10  12        268.53        285.24         5.67 o
   7  10  12          6.59          7.12         0.61 o
  -7  11  12         27.33         30.07         2.51 o
  -6  11  12         79.98         89.48         2.26 o
  -5  11  12         41.74         39.61         1.52 o
  -4  11  12         18.25         22.90         1.17 o
  -3  11  12        258.80        266.35         5.32 o
  -2  11  12        159.69        151.73         2.56 o
  -1  11  12        181.07        160.33         2.40 o
   0  11  12         65.11         77.44         1.57 o
   1  11  12        179.96        162.77         3.19 o
   2  11  12        161.12        158.58         3.24 o
   3  11  12        259.71        265.11         5.28 o
   4  11  12         18.34         23.13         0.93 o
   5  11  12         42.61         39.38         1.68 o
   6  11  12         81.37         85.87         3.53 o
   7  11  12         27.01         30.32         1.00 o
  -6  12  12         34.99         46.82         1.23 o
  -5  12  12        211.07        195.30         3.51 o
  -4  12  12        221.19        233.73         4.14 o
  -3  12  12        198.80        172.52         2.91 o
  -2  12  12         43.69         37.63         1.06 o
  -1  12  12         23.94         21.69         0.59 o
   0  12  12        580.56        596.37         8.96 o
   1  12  12         22.37         20.20         0.77 o
   2  12  12         41.81         38.62         1.27 o
   3  12  12        197.62        172.45         3.27 o
   4  12  12        223.92        238.10         4.54 o
   5  12  12        209.25        198.38         3.74 o
   6  12  12         34.42         44.47         3.18 o
  -6  13  12         83.31         81.21         4.01 o
  -5  13  12         83.91         83.31         1.79 o
  -4  13  12        148.71        139.11         2.81 o
  -3  13  12        131.17        121.28         2.80 o
  -2  13  12        102.11        106.57         1.90 o
  -1  13  12        422.89        393.01         5.10 o
   0  13  12        409.65        404.16         6.11 o
   1  13  12        418.84        408.21         6.94 o
   2  13  12         99.57        103.32         2.01 o
   3  13  12        131.25        123.13         2.38 o
   4  13  12        150.68        140.55         3.16 o
   5  13  12         86.48         86.96         2.09 o
   6  13  12         84.18         83.21         3.51 o
  -5  14  12         61.40         65.54         2.28 o
  -4  14  12         12.56         12.53         0.94 o
  -3  14  12        191.79        192.74         4.31 o
  -2  14  12        109.28        106.53         1.89 o
  -1  14  12        354.92        314.54         5.53 o
   0  14  12         28.72         29.39         0.87 o
   1  14  12        354.00        327.77         5.53 o
   2  14  12        107.28        111.08         2.73 o
   3  14  12        192.48        205.52         3.91 o
   4  14  12         12.63         11.58         1.30 o
   5  14  12         62.16         60.65         2.51 o
  -4  15  12          7.83          6.27         0.71 o
  -3  15  12        159.19        144.50         5.05 o
  -2  15  12        212.48        201.82         6.92 o
  -1  15  12         45.50         41.60         1.33 o
   0  15  12         86.37         78.27         2.24 o
   1  15  12         45.57         43.46         1.21 o
   2  15  12        212.83        204.26         3.91 o
   3  15  12        162.88        148.13         3.95 o
   4  15  12          7.31          8.03         0.95 o
  -2  16  12         75.67         66.17         2.51 o
  -1  16  12         39.24         33.45         2.51 o
   0  16  12        255.73        240.02        11.90 o
   1  16  12         39.54         32.83         1.08 o
   2  16  12         77.03         68.34         1.76 o
   1   0  13        147.26        156.63         1.82 o
   2   0  13        673.62        616.47         6.35 o
   3   0  13        263.80        261.41         3.08 o
   4   0  13        381.02        361.15         4.03 o
   5   0  13         75.77         63.72         1.10 o
   6   0  13         17.29         16.67         0.64 o
   7   0  13        260.18        287.48         4.52 o
   8   0  13         72.69         83.16         1.79 o
   9   0  13        161.94        166.02         4.67 o
  -9   1  13        386.26        391.99         8.58 o
  -8   1  13        524.68        537.03         8.49 o
  -7   1  13        793.00        844.71        13.56 o
  -6   1  13        586.39        620.20         9.95 o
  -5   1  13        403.55        398.75         5.43 o
  -4   1  13         22.32         20.17         0.57 o
  -3   1  13        221.82        208.38         2.46 o
  -2   1  13          9.92         10.85         0.45 o
  -1   1  13         38.27         34.47         0.68 o
   0   1  13       1830.01       1902.58        20.92 o
   1   1  13         37.59         33.50         0.65 o
   2   1  13          8.80         10.32         0.47 o
   3   1  13        220.10        204.68         2.55 o
   4   1  13         22.97         21.51         0.56 o
   5   1  13        403.59        397.37         5.25 o
   6   1  13        585.93        603.59         8.09 o
   7   1  13        788.40        833.77        12.44 o
   8   1  13        514.91        528.39         8.73 o
   9   1  13        391.28        364.08         9.75 o
  -9   2  13         79.62         78.32         1.78 o
  -8   2  13        325.57        325.39         5.20 o
  -7   2  13        772.37        786.57        12.50 o
  -6   2  13        602.01        642.56        10.41 o
  -5   2  13        548.23        539.16         7.63 o
  -4   2  13        250.33        247.09         3.10 o
  -3   2  13         18.86         19.83         0.56 o
  -2   2  13         13.17         15.39         0.49 o
  -1   2  13        269.81        261.80         3.04 o
   0   2  13         99.77         98.32         1.32 o
   1   2  13        276.02        267.45         3.15 o
   2   2  13         14.32         17.97         0.58 o
   3   2  13         18.92         19.90         0.62 o
   4   2  13        247.73        240.50         3.09 o
   5   2  13        551.13        538.81         7.02 o
   6   2  13        607.06        639.02         9.41 o
   7   2  13        766.69        770.40        10.78 o
   8   2  13        327.10        317.18         6.21 o
   9   2  13         78.99         73.68         4.26 o
  -9   3  13        113.70        102.40         2.92 o
  -8   3  13         11.66         11.20         0.75 o
  -7   3  13        245.09        249.97         4.43 o
  -6   3  13         98.53        112.04         2.10 o
  -5   3  13          2.23          4.51         0.48 o
  -4   3  13         84.83         87.89         1.37 o
  -3   3  13        132.75        129.95         1.88 o
  -2   3  13        161.35        166.44         2.28 o
  -1   3  13        838.17        829.18         9.79 o
   0   3  13          6.13          8.43         0.40 o
   1   3  13        833.52        830.39         9.59 o
   2   3  13        165.19        170.82         2.11 o
   3   3  13        132.30        130.35         1.68 o
   4   3  13         87.05         85.98         1.33 o
   5   3  13          2.30          6.20         0.58 o
   6   3  13         96.76        110.01         2.24 o
   7   3  13        240.41        246.52         4.46 o
   8   3  13         11.21         12.30         0.58 o
   9   3  13        113.47        111.79         4.01 o
  -9   4  13          3.91          3.21         0.54 o
  -8   4  13        172.63        196.33         4.98 o
  -7   4  13         85.94         83.57         2.28 o
  -6   4  13        499.79        510.82         9.81 o
  -5   4  13        417.26        418.47         7.11 o
  -4   4  13        754.38        727.45        11.37 o
  -3   4  13        462.30        460.33         6.61 o
  -2   4  13        151.69        157.04         2.40 o
  -1   4  13         10.33         14.17         0.61 o
   0   4  13        258.34        249.31         3.53 o
   1   4  13         10.40         14.51         0.63 o
   2   4  13        150.08        155.64         2.09 o
   3   4  13        463.70        458.52         5.38 o
   4   4  13        760.03        716.09        10.06 o
   5   4  13        419.70        432.50         6.89 o
   6   4  13        501.75        522.88         8.31 o
   7   4  13         83.86         78.99         1.78 o
   8   4  13        170.37        186.71         3.21 o
   9   4  13          3.37          4.01         1.00 o
  -8   5  13        118.63        120.84         3.02 o
  -7   5  13         53.64         55.87         2.03 o
  -6   5  13         97.29        106.14         2.60 o
  -5   5  13        162.12        157.94         3.22 o
  -4   5  13        667.50        695.12        11.10 o
  -3   5  13       1047.45       1029.15        15.48 o
  -2   5  13        164.66        177.30         2.92 o
  -1   5  13       1055.54       1052.54        15.05 o
   0   5  13        345.28        325.22         4.88 o
   1   5  13       1055.33       1039.17        14.02 o
   2   5  13        166.39        169.11         3.21 o
   3   5  13       1043.62       1006.51        12.08 o
   4   5  13        666.16        671.90        10.13 o
   5   5  13        158.00        156.23         2.62 o
   6   5  13         96.80        105.20         1.94 o
   7   5  13         55.47         55.70         1.27 o
   8   5  13        117.34        114.48         2.15 o
  -8   6  13        117.84        114.63         2.93 o
  -7   6  13        379.36        400.41         8.70 o
  -6   6  13        798.12        810.71        16.32 o
  -5   6  13        962.56        996.22        16.93 o
  -4   6  13       1475.55       1526.10        25.50 o
  -3   6  13        690.67        693.23        11.20 o
  -2   6  13        355.50        352.83         5.59 o
  -1   6  13        306.27        309.63         4.84 o
   0   6  13       4338.19       4288.56        73.35 o
   1   6  13        301.47        299.64         4.62 o
   2   6  13        351.78        349.75         5.61 o
   3   6  13        690.50        692.14        10.28 o
   4   6  13       1474.49       1498.68        27.49 o
   5   6  13        959.51        998.75        18.41 o
   6   6  13        801.29        795.73        13.04 o
   7   6  13        382.71        402.40         7.13 o
   8   6  13        117.84        118.90         2.49 o
  -8   7  13        146.55        152.52         3.85 o
  -7   7  13         89.26         95.30         2.07 o
  -6   7  13        253.52        244.23         5.25 o
  -5   7  13         47.68         45.92         1.33 o
  -4   7  13       1189.28       1202.97        20.38 o
  -3   7  13       1954.97       2016.16        32.06 o
  -2   7  13        833.83        844.43        14.36 o
  -1   7  13        344.10        320.44         5.60 o
   0   7  13        334.07        307.08         5.39 o
   1   7  13        343.44        319.77         4.87 o
   2   7  13        832.82        846.20        12.98 o
   3   7  13       1947.50       2013.14        32.51 o
   4   7  13       1191.80       1201.86        21.24 o
   5   7  13         47.50         44.03         1.31 o
   6   7  13        253.72        247.98         4.70 o
   7   7  13         90.22         95.80         2.23 o
   8   7  13        142.81        146.17         3.54 o
  -8   8  13        152.19        145.89         6.52 o
  -7   8  13         41.89         41.61         1.66 o
  -6   8  13         31.43         27.40         1.30 o
  -5   8  13         90.21         85.25         2.10 o
  -4   8  13        647.83        650.34        12.71 o
  -3   8  13        268.18        267.04         5.22 o
  -2   8  13       2340.96       2359.40        50.29 o
  -1   8  13        454.36        412.94         8.56 o
   0   8  13        420.82        440.07         8.03 o
   1   8  13        455.60        418.86         8.42 o
   2   8  13       2330.52       2311.44        46.95 o
   3   8  13        269.06        276.84         4.85 o
   4   8  13        640.08        650.21        11.14 o
   5   8  13         92.17         86.74         1.85 o
   6   8  13         31.86         29.62         0.96 o
   7   8  13         42.20         42.49         1.35 o
   8   8  13        151.73        146.47         2.99 o
  -7   9  13        209.96        209.65         5.92 o
  -6   9  13         29.07         25.23         1.28 o
  -5   9  13         18.54         19.75         1.01 o
  -4   9  13        105.05         92.62         2.51 o
  -3   9  13        171.40        188.30         4.07 o
  -2   9  13       1191.28       1113.68        19.57 o
  -1   9  13        724.80        729.14        12.93 o
   0   9  13         83.85         79.47         2.13 o
   1   9  13        722.43        734.04        15.34 o
   2   9  13       1181.24       1129.70        19.75 o
   3   9  13        173.36        192.33         4.01 o
   4   9  13        102.62         92.59         1.96 o
   5   9  13         18.69         19.41         0.82 o
   6   9  13         29.46         28.71         1.07 o
   7   9  13        212.32        224.29         6.22 o
  -7  10  13         50.88         48.84         1.36 o
  -6  10  13        282.46        293.95         6.45 o
  -5  10  13         86.15         87.58         2.44 o
  -4  10  13        200.58        185.67         4.38 o
  -3  10  13         67.12         75.35         2.10 o
  -2  10  13       1107.06       1050.10        18.37 o
  -1  10  13         38.56         37.73         1.24 o
   0  10  13       1040.38        956.08        15.65 o
   1  10  13         38.27         37.51         1.36 o
   2  10  13       1100.32       1061.83        20.50 o
   3  10  13         67.45         78.20         2.35 o
   4  10  13        196.29        189.41         4.03 o
   5  10  13         86.59         86.67         2.06 o
   6  10  13        286.37        293.62         6.70 o
   7  10  13         50.48         51.07         1.36 o
  -6  11  13         46.20         51.07         2.73 o
  -5  11  13        175.01        196.14         4.44 o
  -4  11  13        226.21        232.80         5.31 o
  -3  11  13         93.80         95.06         2.49 o
  -2  11  13        295.54        277.51         4.74 o
  -1  11  13        876.42        873.41        14.36 o
   0  11  13        264.04        258.95         4.51 o
   1  11  13        873.56        898.76        17.27 o
   2  11  13        298.99        295.06         6.42 o
   3  11  13         93.64         93.65         2.21 o
   4  11  13        224.13        231.75         4.14 o
   5  11  13        176.06        192.60         3.46 o
   6  11  13         44.67         48.68         1.66 o
  -6  12  13         60.70         66.96         1.82 o
  -5  12  13         57.70         68.39         1.59 o
  -4  12  13         35.92         34.19         1.08 o
  -3  12  13        318.96        309.89         5.40 o
  -2  12  13        129.44        132.59         2.41 o
  -1  12  13        587.24        543.87         8.34 o
   0  12  13          1.13          0.87         0.57 o
   1  12  13        587.74        572.65         9.67 o
   2  12  13        130.64        134.91         2.94 o
   3  12  13        321.41        314.40         5.49 o
   4  12  13         37.01         36.11         1.20 o
   5  12  13         55.92         63.77         1.55 o
   6  12  13         60.20         62.45         2.31 o
  -5  13  13        355.21        345.96         9.20 o
  -4  13  13        100.70        113.13         2.10 o
  -3  13  13        156.98        150.02         2.93 o
  -2  13  13         83.36         91.90         2.04 o
  -1  13  13        396.18        375.98         6.89 o
   0  13  13        151.54        138.55         2.98 o
   1  13  13        396.98        396.82         7.37 o
   2  13  13         80.55         94.03         1.91 o
   3  13  13        157.35        154.86         3.06 o
   4  13  13        102.27        114.31         2.75 o
   5  13  13        358.70        326.72        19.67 o
  -4  14  13         48.59         44.99         1.62 o
  -3  14  13        197.12        208.36         4.90 o
  -2  14  13         47.81         55.77         1.36 o
  -1  14  13         12.34         12.70         0.87 o
   0  14  13         39.83         27.78         1.19 o
   1  14  13         11.43         10.80         0.62 o
   2  14  13         47.66         57.58         1.68 o
   3  14  13        197.77        212.50         8.56 o
   4  14  13         49.76         52.34         1.43 o
  -3  15  13         28.44         33.08         2.00 o
  -2  15  13         56.21         67.67         3.01 o
  -1  15  13        165.68        165.44         6.02 o
   0  15  13         76.77         59.72         3.41 o
   1  15  13        165.60        162.07         3.46 o
   2  15  13         56.22         61.13         2.49 o
   3  15  13         27.05         26.02         1.25 o
  -1  16  13          7.87          6.52         1.00 o
   0  16  13         19.09         21.98         2.00 o
   1  16  13          7.75          5.36         2.76 o
   0   0  14         65.91         53.07         1.16 o
   1   0  14        712.78        678.60         7.17 o
   2   0  14         42.29         38.71         0.65 o
   3   0  14        164.96        140.28         1.88 o
   4   0  14        303.66        319.45         4.10 o
   5   0  14        616.29        660.13         9.28 o
   6   0  14         63.17         55.42         1.08 o
   7   0  14          0.20          0.86         0.78 o
   8   0  14         38.38         45.33         1.19 o
  -8   1  14         59.17         64.91         1.66 o
  -7   1  14         95.46        106.59         1.95 o
  -6   1  14          2.37          2.70         0.50 o
  -5   1  14       1028.92       1054.52        14.76 o
  -4   1  14       1038.64       1081.30        13.41 o
  -3   1  14       1518.33       1492.38        16.45 o
  -2   1  14        372.23        362.43         4.21 o
  -1   1  14        204.50        194.93         2.34 o
   0   1  14         58.66         64.31         1.01 o
   1   1  14        204.70        198.12         2.44 o
   2   1  14        370.69        361.60         4.25 o
   3   1  14       1521.02       1496.67        15.86 o
   4   1  14       1039.79       1070.76        12.07 o
   5   1  14       1037.25       1064.35        13.34 o
   6   1  14          2.41          2.13         0.48 o
   7   1  14         94.87        104.88         1.87 o
   8   1  14         58.83         59.97         1.21 o
  -8   2  14        171.64        167.55         3.48 o
  -7   2  14         39.30         41.40         1.12 o
  -6   2  14       1306.71       1352.92        21.73 o
  -5   2  14        668.54        676.01        10.29 o
  -4   2  14        328.35        326.04         4.33 o
  -3   2  14        477.81        455.33         5.25 o
  -2   2  14        697.34        676.43         7.64 o
  -1   2  14        269.66        272.73         3.13 o
   0   2  14         73.06         63.84         0.97 o
   1   2  14        268.07        269.64         3.24 o
   2   2  14        695.76        681.79         7.41 o
   3   2  14        478.58        460.18         5.27 o
   4   2  14        333.71        334.71         4.38 o
   5   2  14        664.35        673.64         9.87 o
   6   2  14       1302.97       1357.55        19.74 o
   7   2  14         39.83         42.01         1.19 o
   8   2  14        174.09        165.51         4.93 o
  -8   3  14         77.49         68.88         1.66 o
  -7   3  14        180.88        187.36         3.90 o
  -6   3  14       1000.68       1029.71        18.50 o
  -5   3  14         48.13         44.45         0.99 o
  -4   3  14        734.80        745.73         9.79 o
  -3   3  14         71.22         63.79         1.10 o
  -2   3  14        516.57        497.18         6.20 o
  -1   3  14        107.77        103.49         1.40 o
   0   3  14         32.62         32.46         0.67 o
   1   3  14        106.87        103.10         1.42 o
   2   3  14        526.94        508.89         5.54 o
   3   3  14         72.09         63.16         1.20 o
   4   3  14        725.56        730.58         9.82 o
   5   3  14         47.95         42.90         1.07 o
   6   3  14        995.21       1027.44        17.53 o
   7   3  14        181.95        185.77         3.42 o
   8   3  14         75.88         66.76         1.82 o
  -8   4  14         30.45         26.90         0.81 o
  -7   4  14        215.03        228.58         4.76 o
  -6   4  14         85.07         84.71         2.35 o
  -5   4  14        342.16        350.72         5.67 o
  -4   4  14        724.64        722.01        11.30 o
  -3   4  14        423.07        416.79         6.68 o
  -2   4  14        306.69        294.89         5.50 o
  -1   4  14       2533.51       2505.29        32.68 o
   0   4  14         44.90         46.41         1.37 o
   1   4  14       2555.84       2520.80        32.94 o
   2   4  14        303.65        287.28         4.07 o
   3   4  14        422.52        412.17         5.20 o
   4   4  14        722.18        705.37        10.60 o
   5   4  14        342.33        353.49         5.74 o
   6   4  14         84.79         85.86         1.71 o
   7   4  14        213.23        234.14         5.87 o
   8   4  14         30.82         26.80         1.28 o
  -8   5  14         47.13         41.15         1.52 o
  -7   5  14         91.85         93.39         2.47 o
  -6   5  14         54.51         53.98         1.56 o
  -5   5  14        102.51         95.19         2.04 o
  -4   5  14        264.60        259.91         5.07 o
  -3   5  14        322.03        324.44         5.85 o
  -2   5  14       1768.71       1694.43        26.17 o
  -1   5  14        351.77        341.75         5.03 o
   0   5  14        786.15        762.85        14.82 o
   1   5  14        351.05        338.52         4.81 o
   2   5  14       1769.80       1665.97        23.53 o
   3   5  14        323.42        320.05         5.11 o
   4   5  14        268.80        259.83         4.53 o
   5   5  14        101.67         95.72         1.97 o
   6   5  14         54.82         53.78         1.55 o
   7   5  14         91.45         92.26         1.94 o
   8   5  14         46.82         39.81         1.04 o
  -8   6  14         67.24         63.20         3.76 o
  -7   6  14        415.95        424.14        12.52 o
  -6   6  14        250.61        254.99         5.45 o
  -5   6  14        510.61        532.17        10.00 o
  -4   6  14        630.45        634.05        11.89 o
  -3   6  14        291.78        315.59         5.23 o
  -2   6  14        142.43        153.20         2.74 o
  -1   6  14        288.46        284.98         4.87 o
   0   6  14        134.12        145.80         2.62 o
   1   6  14        290.39        287.89         4.45 o
   2   6  14        140.98        152.78         2.66 o
   3   6  14        289.50        305.40         4.92 o
   4   6  14        636.78        633.15        10.61 o
   5   6  14        509.39        532.44         8.87 o
   6   6  14        245.92        253.02         4.71 o
   7   6  14        415.83        421.92         7.49 o
   8   6  14         65.66         65.70         1.52 o
  -8   7  14        298.74        273.84        11.54 o
  -7   7  14         15.77         15.06         1.23 o
  -6   7  14        248.54        269.15         6.85 o
  -5   7  14         87.54         98.19         2.89 o
  -4   7  14        704.92        706.17        13.82 o
  -3   7  14        640.95        647.59        12.66 o
  -2   7  14        504.07        502.65         9.78 o
  -1   7  14        805.26        784.20        14.32 o
   0   7  14       1961.25       1940.97        34.86 o
   1   7  14        805.04        788.44        11.96 o
   2   7  14        504.30        488.36         7.71 o
   3   7  14        630.71        642.22        12.00 o
   4   7  14        700.61        711.12        13.30 o
   5   7  14         88.85         95.09         2.03 o
   6   7  14        246.50        261.48         4.45 o
   7   7  14         15.40         14.94         0.60 o
   8   7  14        298.85        275.86         9.12 o
  -7   8  14        143.61        160.08         4.27 o
  -6   8  14         96.04         91.01         2.31 o
  -5   8  14         29.03         29.36         1.30 o
  -4   8  14         73.21         71.99         1.97 o
  -3   8  14         22.73         25.43         1.06 o
  -2   8  14        534.67        526.86        10.23 o
  -1   8  14       2255.10       2131.74        46.73 o
   0   8  14         75.87         81.73         2.09 o
   1   8  14       2261.33       2149.32        40.86 o
   2   8  14        533.71        508.19        11.50 o
   3   8  14         22.11         24.31         0.73 o
   4   8  14         73.09         72.55         1.65 o
   5   8  14         29.25         29.03         1.26 o
   6   8  14         94.39         88.03         2.73 o
   7   8  14        144.16        172.81         3.84 o
  -7   9  14         57.38         55.94         1.50 o
  -6   9  14        317.65        321.16         6.89 o
  -5   9  14        304.41        305.86         6.76 o
  -4   9  14        301.50        303.42         6.00 o
  -3   9  14         84.79         82.65         1.90 o
  -2   9  14        781.45        790.87        13.98 o
  -1   9  14        493.72        485.15         8.15 o
   0   9  14        267.93        250.80         4.70 o
   1   9  14        494.07        494.22         8.81 o
   2   9  14        781.62        796.27        13.98 o
   3   9  14         84.62         83.27         2.10 o
   4   9  14        298.29        304.26         6.07 o
   5   9  14        301.76        306.85         6.70 o
   6   9  14        313.55        307.96         9.97 o
   7   9  14         57.24         57.39         2.13 o
  -6  10  14         34.35         32.25         1.88 o
  -5  10  14        467.65        479.30        10.27 o
  -4  10  14        445.87        483.64         9.41 o
  -3  10  14         93.89         92.82         2.11 o
  -2  10  14         28.89         32.60         1.20 o
  -1  10  14       1616.90       1611.31        28.67 o
   0  10  14        122.79        124.88         2.62 o
   1  10  14       1621.38       1638.11        28.38 o
   2  10  14         28.67         31.77         1.15 o
   3  10  14         96.31         97.06         2.28 o
   4  10  14        451.39        495.70         9.61 o
   5  10  14        468.80        480.74        14.33 o
   6  10  14         34.01         33.78         2.04 o
  -6  11  14        292.54        274.26         5.69 o
  -5  11  14        181.61        188.45         4.19 o
  -4  11  14        609.86        627.99        13.47 o
  -3  11  14        391.37        390.25         7.57 o
  -2  11  14         98.31        100.16         2.40 o
  -1  11  14        333.55        345.68         6.40 o
   0  11  14        577.64        554.03        11.00 o
   1  11  14        332.44        351.67         7.06 o
   2  11  14        100.37        104.28         2.40 o
   3  11  14        386.90        395.99         7.73 o
   4  11  14        605.28        632.11        11.92 o
   5  11  14        181.65        185.90         3.91 o
   6  11  14        290.06        269.53        18.81 o
  -5  12  14         89.58         95.07         3.12 o
  -4  12  14        113.85        124.77         2.64 o
  -3  12  14        246.02        262.28         5.19 o
  -2  12  14        314.08        306.18         6.21 o
  -1  12  14        263.81        269.75         5.64 o
   0  12  14        355.14        352.25         8.00 o
   1  12  14        269.34        282.62         5.35 o
   2  12  14        313.72        310.98         5.94 o
   3  12  14        244.80        267.59         4.37 o
   4  12  14        115.05        127.65         2.38 o
   5  12  14         90.82         95.47         2.60 o
  -4  13  14        191.66        181.05         4.63 o
  -3  13  14          0.61          1.40         0.45 o
  -2  13  14        494.63        491.41        12.33 o
  -1  13  14        329.06        305.95         5.98 o
   0  13  14         86.15         86.63         1.95 o
   1  13  14        326.11        313.37         5.94 o
   2  13  14        497.86        512.68         8.65 o
   3  13  14          0.71          1.59         0.58 o
   4  13  14        189.46        184.77         3.52 o
  -3  14  14        175.42        159.20         6.52 o
  -2  14  14         56.84         49.12         2.51 o
  -1  14  14        121.28        132.26         3.27 o
   0  14  14        236.03        236.50         4.97 o
   1  14  14        121.58        131.09         3.32 o
   2  14  14         56.25         51.63         1.50 o
   3  14  14        173.27        155.44         7.56 o
  -1  15  14         23.22         17.10         1.06 o
   0  15  14        687.76        658.03        24.09 o
   1  15  14         23.35         19.22         1.25 o
   2  15  14        423.47        420.78        14.05 o
   1   0  15          8.70         13.83         0.46 o
   2   0  15         28.82         22.25         0.58 o
   3   0  15       1676.31       1639.59        18.92 o
   4   0  15        403.24        427.73         5.57 o
   5   0  15         40.67         33.73         0.81 o
   6   0  15         99.92         98.32         1.74 o
   7   0  15         81.41         99.31         1.73 o
   8   0  15        197.67        213.01        11.03 o
  -8   1  15         50.95         62.61         1.88 o
  -7   1  15        254.62        254.02         4.21 o
  -6   1  15         78.91         89.68         1.50 o
  -5   1  15       1421.06       1440.14        19.98 o
  -4   1  15        608.60        640.97         8.64 o
  -3   1  15       1250.53       1230.02        14.72 o
  -2   1  15        318.75        303.52         3.50 o
  -1   1  15         97.43        105.41         1.45 o
   0   1  15         10.24          7.85         0.42 o
   1   1  15        101.03        106.32         1.49 o
   2   1  15        322.17        308.65         3.53 o
   3   1  15       1254.60       1236.67        15.27 o
   4   1  15        614.61        636.76         9.15 o
   5   1  15       1427.21       1438.78        20.02 o
   6   1  15         77.48         88.21         1.68 o
   7   1  15        254.67        256.27         3.89 o
   8   1  15         50.60         58.58         2.06 o
  -8   2  15         16.72         20.54         0.94 o
  -7   2  15        483.50        500.35         8.45 o
  -6   2  15         60.50         67.05         1.37 o
  -5   2  15        314.96        326.36         5.14 o
  -4   2  15       1015.73        996.11        13.25 o
  -3   2  15         56.17         60.70         1.21 o
  -2   2  15        823.80        842.23         9.65 o
  -1   2  15        554.50        556.65         6.14 o
   0   2  15        105.68        111.80         1.54 o
   1   2  15        555.66        558.35         6.51 o
   2   2  15        815.65        844.73         9.68 o
   3   2  15         57.48         60.00         1.08 o
   4   2  15       1013.96       1014.87        13.92 o
   5   2  15        317.64        332.14         4.74 o
   6   2  15         59.53         63.64         1.35 o
   7   2  15        484.39        524.33         8.05 o
   8   2  15         16.72         17.83         0.62 o
  -8   3  15        290.84        284.57         5.65 o
  -7   3  15        491.06        525.69        10.24 o
  -6   3  15        303.74        320.34         5.99 o
  -5   3  15        280.30        285.42         4.58 o
  -4   3  15        142.09        135.62         2.41 o
  -3   3  15        628.91        637.01        10.06 o
  -2   3  15        461.29        445.13         8.00 o
  -1   3  15        732.18        718.87         8.03 o
   0   3  15       1035.93       1004.66        11.46 o
   1   3  15        727.45        718.75         8.09 o
   2   3  15        456.92        452.89         5.27 o
   3   3  15        630.06        628.57         7.96 o
   4   3  15        142.59        135.84         2.18 o
   5   3  15        275.90        282.70         4.13 o
   6   3  15        306.18        327.18         4.95 o
   7   3  15        493.24        521.30         8.26 o
   8   3  15        290.65        280.13         7.45 o
  -8   4  15         98.52         97.67         2.28 o
  -7   4  15          3.03          3.77         0.59 o
  -6   4  15        260.59        278.32         5.11 o
  -5   4  15        327.84        327.07         5.26 o
  -4   4  15        367.88        384.38         6.18 o
  -3   4  15       1254.97       1289.17        20.00 o
  -2   4  15       1009.08       1012.24        18.80 o
  -1   4  15       2694.94       2643.27        37.83 o
   0   4  15       1466.15       1428.48        19.29 o
   1   4  15       2684.73       2641.45        34.47 o
   2   4  15       1007.37        989.98        13.52 o
   3   4  15       1253.11       1270.89        18.23 o
   4   4  15        376.23        392.47         5.94 o
   5   4  15        322.32        326.37         5.36 o
   6   4  15        263.32        277.02         4.75 o
   7   4  15          3.40          4.40         0.84 o
   8   4  15         97.52         95.48         5.62 o
  -8   5  15         24.53         18.54         2.00 o
  -7   5  15         55.77         54.86         1.29 o
  -6   5  15         33.65         36.49         1.13 o
  -5   5  15         32.88         35.14         1.01 o
  -4   5  15        399.14        411.62         6.64 o
  -3   5  15        742.31        738.96        12.16 o
  -2   5  15        988.05        989.31        15.94 o
  -1   5  15       3428.40       3426.79        50.03 o
   0   5  15         36.11         35.19         1.03 o
   1   5  15       3419.46       3412.95        48.13 o
   2   5  15        982.52        988.23        13.94 o
   3   5  15        748.12        721.01        13.88 o
   4   5  15        405.24        418.61         7.00 o
   5   5  15         35.64         38.74         1.19 o
   6   5  15         32.80         33.25         1.11 o
   7   5  15         54.69         54.46         1.67 o
   8   5  15         23.63         21.54         0.80 o
  -7   6  15         73.18         74.12         2.64 o
  -6   6  15        284.77        303.16         6.37 o
  -5   6  15        302.82        302.09         5.36 o
  -4   6  15        506.08        533.03        10.19 o
  -3   6  15        600.63        640.37        12.08 o
  -2   6  15         93.76         92.43         1.99 o
  -1   6  15        234.79        243.91         4.25 o
   0   6  15          6.39          6.51         0.40 o
   1   6  15        235.02        246.91         3.80 o
   2   6  15         94.12         91.66         1.64 o
   3   6  15        602.71        643.73        10.69 o
   4   6  15        506.74        543.06         9.06 o
   5   6  15        303.09        308.81         5.23 o
   6   6  15        286.49        308.94         5.07 o
   7   6  15         73.15         73.58         1.65 o
  -7   7  15        399.05        386.58        14.19 o
  -6   7  15         19.28         21.41         2.28 o
  -5   7  15        136.06        148.78         4.87 o
  -4   7  15         43.30         46.25         1.68 o
  -3   7  15        307.14        316.33         7.24 o
  -2   7  15        292.77        312.73         7.18 o
  -1   7  15        980.67        953.15        23.22 o
   0   7  15       1728.33       1689.28        30.38 o
   1   7  15        980.43        943.61        27.37 o
   2   7  15        292.58        313.91         5.59 o
   3   7  15        309.88        310.32         6.05 o
   4   7  15         45.44         48.20         1.27 o
   5   7  15        136.56        144.13         2.55 o
   6   7  15         18.05         20.21         0.77 o
   7   7  15        400.44        394.45         9.18 o
  -7   8  15        193.53        203.04         5.84 o
  -6   8  15        131.32        119.79         2.81 o
  -5   8  15        167.65        180.25         4.90 o
  -4   8  15        452.45        439.28        11.22 o
  -3   8  15         15.69         16.89         1.05 o
  -2   8  15       1472.88       1443.38        31.59 o
  -1   8  15        655.93        662.94        13.11 o
   0   8  15        382.69        356.35         7.24 o
   1   8  15        653.32        660.28        14.69 o
   2   8  15       1481.74       1459.60        28.07 o
   3   8  15         16.32         16.80         0.98 o
   4   8  15        450.37        448.13         7.63 o
   5   8  15        169.15        186.44         3.53 o
   6   8  15        131.62        115.43         2.33 o
   7   8  15        193.06        187.81         7.74 o
  -6   9  15        138.89        149.20         3.44 o
  -5   9  15        259.01        258.35         5.64 o
  -4   9  15        200.69        198.13         4.63 o
  -3   9  15          3.42          4.42         0.78 o
  -2   9  15        121.54        120.79         2.82 o
  -1   9  15        452.49        415.90         7.52 o
   0   9  15         17.86         15.50         0.94 o
   1   9  15        453.63        411.46        10.93 o
   2   9  15        121.38        122.40         2.34 o
   3   9  15          3.34          4.14         0.81 o
   4   9  15        199.71        205.76         4.24 o
   5   9  15        255.05        253.26         6.80 o
   6   9  15        140.37        151.06         5.60 o
  -6  10  15        390.90        400.25         9.53 o
  -5  10  15         11.91         12.13         0.85 o
  -4  10  15        728.12        797.55        16.73 o
  -3  10  15        500.76        490.36         9.84 o
  -2  10  15        504.35        504.07         9.92 o
  -1  10  15        376.00        358.05         6.53 o
   0  10  15         89.60         90.15         2.07 o
   1  10  15        371.52        358.16         6.49 o
   2  10  15        496.38        503.69         9.83 o
   3  10  15        505.08        513.13         9.78 o
   4  10  15        730.23        782.06        13.79 o
   5  10  15         11.40         11.30         0.80 o
   6  10  15        389.89        385.33         8.36 o
  -5  11  15         10.46          7.44         0.64 o
  -4  11  15          0.42          1.59         0.60 o
  -3  11  15        143.72        143.02         3.00 o
  -2  11  15         29.62         32.59         1.56 o
  -1  11  15         63.43         71.41         1.70 o
   0  11  15         16.55         15.77         1.01 o
   1  11  15         64.40         72.90         1.71 o
   2  11  15         29.53         34.18         1.25 o
   3  11  15        144.30        145.84         3.16 o
   4  11  15          0.47          0.31         0.51 o
   5  11  15         11.42          8.56         0.78 o
  -5  12  15         69.06         81.22         2.64 o
  -4  12  15        684.34        717.67        29.36 o
  -3  12  15         88.97         94.74         2.37 o
  -2  12  15         27.24         29.54         1.16 o
  -1  12  15        255.42        245.63         4.96 o
   0  12  15        152.36        156.25         3.31 o
   1  12  15        255.05        248.79         4.96 o
   2  12  15         26.88         29.48         1.01 o
   3  12  15         90.86         96.26         2.73 o
   4  12  15        688.99        745.83        15.01 o
   5  12  15         70.58         87.56         2.84 o
  -3  13  15        158.74        150.02         3.74 o
  -2  13  15          5.33          5.69         0.54 o
  -1  13  15        182.43        173.81         4.20 o
   0  13  15          1.19          1.24         1.16 o
   1  13  15        179.60        179.01         3.55 o
   2  13  15          6.04          5.63         0.52 o
   3  13  15        159.11        150.83         2.94 o
   4  13  15         69.14         66.44         2.48 o
  -2  14  15         18.28         17.54         1.50 o
  -1  14  15        135.53        157.07         4.57 o
   0  14  15         50.12         44.17         8.77 o
   1  14  15        135.93        159.81         5.13 o
   2  14  15         18.93         18.60         1.06 o
   3  14  15        222.31         33.60         2.51 o
   0   0  16       1465.51       1413.24        24.36 o
   1   0  16         82.57         77.39         1.29 o
   2   0  16        546.66        549.44         8.85 o
   3   0  16        298.22        304.88         5.18 o
   4   0  16        922.34        889.78        12.43 o
   5   0  16        583.53        616.08         8.73 o
   6   0  16        240.22        233.70         3.64 o
   7   0  16         12.73         17.06         1.05 o
   8   0  16         76.10         62.43         1.77 o
  -8   1  16          1.81          2.22         0.42 o
  -7   1  16         20.64         19.69         0.69 o
  -6   1  16        259.83        274.16         4.24 o
  -5   1  16        545.67        582.33         8.27 o
  -4   1  16       1010.55       1020.75        13.42 o
  -3   1  16         35.37         31.36         0.81 o
  -2   1  16         78.27         81.87         1.26 o
  -1   1  16        103.61        109.20         1.51 o
   0   1  16        529.25        497.21         5.75 o
   1   1  16        104.52        108.81         1.60 o
   2   1  16         76.36         79.70         1.33 o
   3   1  16         36.02         32.17         0.84 o
   4   1  16       1005.62       1013.95        14.98 o
   5   1  16        544.27        586.81         8.71 o
   6   1  16        262.42        276.88         4.46 o
   7   1  16         19.73         20.19         0.66 o
   8   1  16          2.03          2.35         1.25 o
  -8   2  16        212.24        203.98         4.58 o
  -7   2  16        227.34        223.49         4.43 o
  -6   2  16        665.55        674.17        12.04 o
  -5   2  16        515.86        528.85         8.16 o
  -4   2  16        716.97        738.19         9.80 o
  -3   2  16        243.67        249.57         3.48 o
  -2   2  16        385.36        378.37         4.65 o
  -1   2  16         35.00         36.01         0.78 o
   0   2  16        587.58        574.83         6.86 o
   1   2  16         36.33         39.35         0.85 o
   2   2  16        386.46        378.36         4.70 o
   3   2  16        245.41        248.96         3.47 o
   4   2  16        715.79        731.58        10.95 o
   5   2  16        519.41        537.10         7.99 o
   6   2  16        658.56        658.69         9.83 o
   7   2  16        231.32        225.26         3.65 o
   8   2  16        210.98        199.57         8.52 o
  -7   3  16        115.46        110.67         2.46 o
  -6   3  16         19.16         21.56         1.40 o
  -5   3  16        731.69        724.56        12.13 o
  -4   3  16        561.42        561.95         8.76 o
  -3   3  16       1495.37       1523.98        21.55 o
  -2   3  16        140.68        140.03         2.35 o
  -1   3  16        105.51        103.47         1.75 o
   0   3  16          6.30          3.86         0.46 o
   1   3  16        104.97        105.50         1.55 o
   2   3  16        138.48        137.29         1.99 o
   3   3  16       1486.35       1511.43        20.11 o
   4   3  16        556.89        552.81         7.79 o
   5   3  16        729.10        732.13        10.80 o
   6   3  16         18.90         21.65         0.59 o
   7   3  16        116.27        111.33         2.21 o
  -7   4  16        438.14        453.33         8.98 o
  -6   4  16        213.37        231.68         4.35 o
  -5   4  16        253.68        266.15         4.43 o
  -4   4  16         13.71         14.66         0.62 o
  -3   4  16        598.30        620.93         9.72 o
  -2   4  16        566.96        595.93         9.44 o
  -1   4  16        105.46        103.52         2.24 o
   0   4  16        389.22        363.19         5.40 o
   1   4  16        106.59        103.45         1.71 o
   2   4  16        572.97        587.54         8.28 o
   3   4  16        599.94        618.09         8.95 o
   4   4  16         13.17         14.51         0.64 o
   5   4  16        255.01        273.72         4.67 o
   6   4  16        213.47        233.70         4.96 o
   7   4  16        440.59        466.52        10.34 o
  -7   5  16         29.21         24.70         0.88 o
  -6   5  16         42.79         39.75         1.02 o
  -5   5  16        368.45        391.31         6.23 o
  -4   5  16         23.96         25.32         0.80 o
  -3   5  16        400.11        409.54         7.02 o
  -2   5  16        696.53        732.88        12.16 o
  -1   5  16         53.63         52.19         1.24 o
   0   5  16       1259.54       1249.18        20.82 o
   1   5  16         56.20         54.64         1.28 o
   2   5  16        694.22        717.01        11.48 o
   3   5  16        402.23        416.33         6.63 o
   4   5  16         24.46         26.74         0.93 o
   5   5  16        367.15        399.07         6.73 o
   6   5  16         42.95         40.30         1.16 o
   7   5  16         29.58         25.14         0.89 o
  -7   6  16        359.62        381.08         9.55 o
  -6   6  16        133.01        131.22         4.27 o
  -5   6  16        497.31        503.81         8.93 o
  -4   6  16        384.71        384.36         6.92 o
  -3   6  16       1124.31       1114.91        20.77 o
  -2   6  16       1251.28       1261.40        23.58 o
  -1   6  16        333.58        342.79         6.04 o
   0   6  16          2.21          1.93         0.42 o
   1   6  16        326.66        332.84         5.50 o
   2   6  16       1254.28       1254.58        18.46 o
   3   6  16       1121.40       1102.14        17.23 o
   4   6  16        387.64        393.02         6.23 o
   5   6  16        496.57        523.69         8.61 o
   6   6  16        132.95        130.71         2.19 o
   7   6  16        359.60        394.84         8.91 o
  -7   7  16         56.52         53.13         2.00 o
  -6   7  16         49.47         50.92         1.82 o
  -5   7  16        105.62        100.50         2.98 o
  -4   7  16        230.16        235.11         4.93 o
  -3   7  16        103.41        111.46         2.81 o
  -2   7  16        397.20        404.20         9.06 o
  -1   7  16        591.40        602.55        12.03 o
   0   7  16       1740.10       1782.99        38.82 o
   1   7  16        588.66        614.56        13.49 o
   2   7  16        400.18        397.48         6.64 o
   3   7  16        102.55        108.81         2.01 o
   4   7  16        231.02        238.00         3.84 o
   5   7  16        105.83        100.80         1.79 o
   6   7  16         50.72         50.52         1.10 o
   7   7  16         56.94         47.80         6.27 o
  -6   8  16         11.83         11.33         0.96 o
  -5   8  16          4.66          2.12         1.39 o
  -4   8  16        282.03        303.66         8.54 o
  -3   8  16        193.65        208.99         4.80 o
  -2   8  16        307.77        320.13         7.24 o
  -1   8  16        258.74        257.70         5.41 o
   0   8  16        110.55         86.63         2.80 o
   1   8  16        263.25        268.53         6.19 o
   2   8  16        307.16        314.39         5.91 o
   3   8  16        192.46        203.61         3.93 o
   4   8  16        277.61        295.71         5.46 o
   5   8  16          4.33          1.74         0.58 o
   6   8  16         12.24         11.33         1.01 o
  -6   9  16        119.93        127.88         4.51 o
  -5   9  16        158.56        165.33         3.88 o
  -4   9  16         99.86        105.11         2.82 o
  -3   9  16        158.86        157.80         3.44 o
  -2   9  16         24.30         17.61         0.93 o
  -1   9  16        160.30        160.74         3.50 o
   0   9  16        517.12        519.35        10.18 o
   1   9  16        159.58        158.69         3.47 o
   2   9  16         24.05         19.54         0.89 o
   3   9  16        157.32        156.52         3.09 o
   4   9  16         98.22        100.20         2.17 o
   5   9  16        162.13        171.81         3.93 o
   6   9  16        122.60        125.66         3.35 o
  -5  10  16         81.57         76.07         1.93 o
  -4  10  16         19.13         17.59         0.85 o
  -3  10  16        408.03        380.59         7.51 o
  -2  10  16        103.46        111.01         2.55 o
  -1  10  16         86.52         80.96         1.86 o
   0  10  16         25.96         31.44         1.22 o
   1  10  16         84.87         82.14         2.20 o
   2  10  16        101.54        106.31         2.45 o
   3  10  16        404.55        384.74         6.93 o
   4  10  16         19.61         19.00         0.77 o
   5  10  16         80.89         71.50         1.99 o
  -5  11  16         96.25         90.36         3.00 o
  -4  11  16         82.40         81.22         3.10 o
  -3  11  16         16.66         19.53         0.95 o
  -2  11  16        102.30         96.10         2.23 o
  -1  11  16          8.63          7.27         0.80 o
   0  11  16        320.20        290.57         7.74 o
   1  11  16          8.95          6.87         0.85 o
   2  11  16        105.12        101.42         2.21 o
   3  11  16         16.97         21.52         0.90 o
   4  11  16         78.26         78.05         3.50 o
   5  11  16         98.71         90.74         2.84 o
  -4  12  16         90.18         79.40         3.02 o
  -3  12  16         43.78         40.25         1.25 o
  -2  12  16        115.83        126.84         3.36 o
  -1  12  16        318.88        339.59         7.41 o
   0  12  16        214.80        196.48         3.98 o
   1  12  16        321.29        342.81         7.43 o
   2  12  16        115.92        124.95         3.10 o
   3  12  16         42.53         39.73         1.21 o
   4  12  16         88.91         83.21         3.51 o
  -3  13  16          8.68         10.02         1.00 o
  -2  13  16          1.39          2.46         0.87 o
  -1  13  16        129.44        128.74         4.39 o
   0  13  16         78.35         81.72         2.82 o
   1  13  16        133.32        135.62         5.35 o
   2  13  16          1.61          2.76         0.48 o
   3  13  16          9.18          7.99         2.26 o
   0  14  16         39.94         47.11         2.51 o
   1  14  16        133.33        133.86         6.02 o
   1   0  17        647.58        604.41         8.02 o
   2   0  17        517.24        504.88         7.61 o
   3   0  17        404.92        392.08         6.34 o
   4   0  17       1249.69       1298.93        19.07 o
   5   0  17         33.00         41.09         1.26 o
   6   0  17         57.36         60.25         2.19 o
   7   0  17        460.47        465.27         9.22 o
  -7   1  17         70.17         68.88         1.90 o
  -6   1  17          8.75         13.15         0.64 o
  -5   1  17        517.17        523.99         8.06 o
  -4   1  17        393.05        386.84         5.53 o
  -3   1  17        427.86        445.34         6.82 o
  -2   1  17        946.13        854.40        12.10 o
  -1   1  17        213.27        225.24         3.05 o
   0   1  17        246.36        195.97         2.70 o
   1   1  17        213.42        227.05         3.07 o
   2   1  17        951.13        865.72        12.19 o
   3   1  17        424.98        458.43         7.25 o
   4   1  17        391.92        384.25         5.83 o
   5   1  17        517.12        529.79         7.87 o
   6   1  17          8.34         12.62         0.65 o
   7   1  17         71.11         66.46         1.82 o
  -7   2  17        300.58        310.03         7.66 o
  -6   2  17         79.02         81.67         1.57 o
  -5   2  17         31.76         33.83         0.93 o
  -4   2  17        277.10        280.25         4.19 o
  -3   2  17        404.90        427.38         6.24 o
  -2   2  17         39.67         41.57         1.02 o
  -1   2  17        274.19        263.10         3.51 o
   0   2  17          7.17          6.28         0.33 o
   1   2  17        278.48        264.26         3.51 o
   2   2  17         39.22         41.64         0.92 o
   3   2  17        402.12        426.81         6.89 o
   4   2  17        278.76        286.09         4.31 o
   5   2  17         31.75         32.31         0.93 o
   6   2  17         79.02         84.94         1.50 o
   7   2  17        301.92        315.71         6.25 o
  -7   3  17        416.98        417.86        15.05 o
  -6   3  17        312.28        304.36         8.08 o
  -5   3  17         82.97         83.83         1.59 o
  -4   3  17        225.06        222.75         3.43 o
  -3   3  17        482.79        472.91         6.89 o
  -2   3  17       1401.16       1376.65        19.53 o
  -1   3  17        838.28        815.29        12.35 o
   0   3  17        177.26        140.52         2.28 o
   1   3  17        839.90        813.12        11.76 o
   2   3  17       1397.14       1368.85        18.73 o
   3   3  17        487.94        475.18         7.33 o
   4   3  17        222.39        221.96         3.88 o
   5   3  17         83.20         85.22         1.75 o
   6   3  17        318.37        317.90         5.16 o
   7   3  17        416.43        420.01         8.37 o
  -7   4  17         47.48         43.10         3.07 o
  -6   4  17         79.44         84.85         1.73 o
  -5   4  17         20.41         22.61         0.67 o
  -4   4  17         29.23         30.57         0.82 o
  -3   4  17        261.22        261.26         4.14 o
  -2   4  17        466.39        499.10         8.35 o
  -1   4  17         39.15         32.05         1.07 o
   0   4  17        275.72        238.76         3.65 o
   1   4  17         39.15         30.35         0.94 o
   2   4  17        469.95        492.12         7.26 o
   3   4  17        258.37        248.79         3.84 o
   4   4  17         29.81         30.99         0.82 o
   5   4  17         20.84         23.14         0.87 o
   6   4  17         78.91         84.82         1.63 o
   7   4  17         46.59         42.77         1.11 o
  -7   5  17        415.91        409.36        18.06 o
  -6   5  17        185.71        185.58         3.86 o
  -5   5  17        430.04        438.84         6.87 o
  -4   5  17         16.45         19.32         0.61 o
  -3   5  17         40.38         42.77         1.11 o
  -2   5  17         41.15         38.72         1.12 o
  -1   5  17         22.82         23.48         0.77 o
   0   5  17         34.19         37.13         1.00 o
   1   5  17         23.06         22.94         0.75 o
   2   5  17         40.90         39.29         1.07 o
   3   5  17         39.17         39.10         1.04 o
   4   5  17         15.93         19.04         0.64 o
   5   5  17        425.57        444.28         8.08 o
   6   5  17        184.40        180.65         3.42 o
   7   5  17        414.70        411.64         8.99 o
  -6   6  17        231.08        236.11         6.56 o
  -5   6  17         12.59         13.22         0.64 o
  -4   6  17          8.40          9.35         0.64 o
  -3   6  17         28.87         27.80         1.23 o
  -2   6  17         57.12         66.95         1.84 o
  -1   6  17        832.65        821.59        14.20 o
   0   6  17         22.86         13.22         0.93 o
   1   6  17        828.17        817.36        12.87 o
   2   6  17         57.58         66.80         1.39 o
   3   6  17         28.56         26.52         0.99 o
   4   6  17          9.04         10.49         0.58 o
   5   6  17         12.03         13.22         0.60 o
   6   6  17        235.87        242.82         7.44 o
  -6   7  17        283.87        283.45         6.83 o
  -5   7  17         53.35         54.24         1.66 o
  -4   7  17         37.50         41.82         1.26 o
  -3   7  17         24.60         28.18         1.04 o
  -2   7  17        130.97        127.19         2.80 o
  -1   7  17         65.89         68.59         1.65 o
   0   7  17        110.27        109.09         2.51 o
   1   7  17         64.93         67.77         1.83 o
   2   7  17        131.86        127.09         2.83 o
   3   7  17         24.42         27.67         0.96 o
   4   7  17         37.07         39.69         1.13 o
   5   7  17         53.83         55.64         1.27 o
   6   7  17        286.39        305.83         9.14 o
  -6   8  17        372.76        395.00        11.85 o
  -5   8  17        343.70        376.36        10.78 o
  -4   8  17        156.62        152.64         3.21 o
  -3   8  17          1.27          2.34         0.80 o
  -2   8  17         99.52         97.90         2.69 o
  -1   8  17        234.52        247.34         5.13 o
   0   8  17        752.52        800.87        17.62 o
   1   8  17        233.93        251.12         5.81 o
   2   8  17         99.21         96.82         2.27 o
   3   8  17          1.28          0.66         0.58 o
   4   8  17        153.59        149.70         2.64 o
   5   8  17        344.13        346.72         6.11 o
  -5   9  17         92.10         97.12         2.53 o
  -4   9  17        247.90        257.05         7.54 o
  -3   9  17        166.78        177.98         3.76 o
  -2   9  17         80.81         81.77         1.97 o
  -1   9  17          9.36          8.74         0.74 o
   0   9  17        151.84        134.01         2.90 o
   1   9  17          9.31          8.75         0.78 o
   2   9  17         79.52         80.01         2.29 o
   3   9  17        167.17        179.89         3.55 o
   4   9  17        249.06        261.07         6.08 o
   5   9  17         93.14         96.54         1.95 o
  -5  10  17        314.30        287.83         9.53 o
  -4  10  17         18.08         15.75         1.07 o
  -3  10  17        150.13        165.20         3.75 o
  -2  10  17          1.87          1.50         0.58 o
  -1  10  17        224.19        257.88         5.84 o
   0  10  17          0.53          1.80         0.65 o
   1  10  17        221.65        253.84         5.18 o
   2  10  17          1.93          1.84         0.66 o
   3  10  17        149.57        161.13         3.31 o
   4  10  17         17.90         15.25         0.77 o
   5  10  17        315.16        326.51        12.54 o
  -4  11  17        147.45        145.40         3.56 o
  -3  11  17         10.50          8.49         0.75 o
  -2  11  17        162.77        170.74         5.43 o
  -1  11  17        332.00        338.71         7.62 o
   0  11  17          2.65          0.87         0.60 o
   1  11  17        333.26        349.37         7.62 o
   2  11  17        161.30        173.28         5.14 o
   3  11  17         11.27         10.32         0.73 o
   4  11  17        145.16        142.88         6.02 o
  -3  12  17        307.61        329.51        14.04 o
  -2  12  17         11.50         10.70         1.10 o
  -1  12  17          0.96          0.70         0.59 o
   0  12  17          0.02         -0.61         0.66 o
   1  12  17          1.13          0.32         0.54 o
   2  12  17         10.96         12.02         0.60 o
   3  12  17        312.81        338.52         8.11 o
  -1  13  17         44.12         45.83         1.57 o
   0  13  17          0.00          0.63         0.65 o
   1  13  17         44.78         44.78         1.33 o
   0   0  18        468.71        420.79         8.64 o
   1   0  18          0.95          1.03         0.45 o
   2   0  18        931.02        908.20        13.42 o
   3   0  18          4.91          1.36         0.53 o
   4   0  18          4.09          3.31         0.53 o
   5   0  18        170.71        178.90         3.08 o
   6   0  18        387.08        417.18        12.04 o
   7   0  18        124.03         82.22         3.51 o
  -7   1  18        161.92        158.43         6.02 o
  -6   1  18         63.19         65.79         3.04 o
  -5   1  18        109.84        107.70         1.89 o
  -4   1  18        118.89        118.76         2.22 o
  -3   1  18         57.73         55.36         1.27 o
  -2   1  18         17.34         12.63         0.52 o
  -1   1  18        312.90        285.52         4.22 o
   0   1  18         48.50         49.19         1.09 o
   1   1  18        308.80        288.99         4.23 o
   2   1  18         17.30         12.23         0.53 o
   3   1  18         58.83         59.60         1.23 o
   4   1  18        119.35        117.75         2.17 o
   5   1  18        108.35        115.50         2.01 o
   6   1  18         62.77         70.64         1.73 o
   7   1  18        166.62        160.94         6.02 o
  -7   2  18        138.73        132.86         5.01 o
  -6   2  18        157.89        157.30         2.71 o
  -5   2  18        905.73        940.76        14.16 o
  -4   2  18        557.97        607.04         9.85 o
  -3   2  18        123.18        118.57         2.27 o
  -2   2  18        328.39        361.36         5.98 o
  -1   2  18          0.31          1.14         0.51 o
   0   2  18        723.67        767.53        11.22 o
   1   2  18          0.27          0.58         0.52 o
   2   2  18        327.22        356.16         5.17 o
   3   2  18        120.50        117.71         2.12 o
   4   2  18        557.80        597.57         9.77 o
   5   2  18        902.64        938.01        16.08 o
   6   2  18        160.35        165.74         2.93 o
  -6   3  18        319.19        312.66         9.19 o
  -5   3  18         56.65         52.92         1.64 o
  -4   3  18        254.72        271.76         4.65 o
  -3   3  18        238.44        244.06         3.89 o
  -2   3  18        921.32        936.40        14.05 o
  -1   3  18        446.44        402.77         5.87 o
   0   3  18       1783.42       1749.97        23.75 o
   1   3  18        443.00        400.56         5.98 o
   2   3  18        916.22        923.50        14.31 o
   3   3  18        236.51        245.57         4.24 o
   4   3  18        255.26        282.97         4.67 o
   5   3  18         57.15         53.03         1.19 o
   6   3  18        321.04        321.48        12.74 o
  -6   4  18          8.12         10.26         0.59 o
  -5   4  18          5.62          8.75         0.62 o
  -4   4  18        601.65        611.45        10.26 o
  -3   4  18         62.98         61.59         1.33 o
  -2   4  18        487.15        504.51         7.67 o
  -1   4  18        504.24        470.79         6.84 o
   0   4  18        440.44        399.95         6.21 o
   1   4  18        502.35        466.40         6.88 o
   2   4  18        486.38        495.53         7.31 o
   3   4  18         63.45         62.13         1.41 o
   4   4  18        602.76        616.41        10.00 o
   5   4  18          5.85          8.44         0.56 o
   6   4  18          8.65         10.72         0.52 o
  -6   5  18          8.81          5.06         0.71 o
  -5   5  18        121.86        115.01         3.18 o
  -4   5  18         18.04         19.70         0.81 o
  -3   5  18         20.65         23.00         0.84 o
  -2   5  18        667.99        703.83        11.82 o
  -1   5  18        608.92        615.01        10.46 o
   0   5  18        116.93        132.97         2.44 o
   1   5  18        614.68        633.14         9.88 o
   2   5  18        667.70        707.54        11.95 o
   3   5  18         19.68         20.36         0.71 o
   4   5  18         17.41         17.61         0.96 o
   5   5  18        121.31        116.94         2.37 o
   6   5  18          8.94          5.59         0.74 o
  -6   6  18         89.68         89.73         4.51 o
  -5   6  18          1.06          1.83         0.39 o
  -4   6  18         15.78         15.88         0.73 o
  -3   6  18         10.53         11.14         0.68 o
  -2   6  18         22.84         23.75         1.11 o
  -1   6  18        289.50        293.98         5.82 o
   0   6  18        685.29        687.63        12.99 o
   1   6  18        287.13        295.12         5.82 o
   2   6  18         23.76         24.69         1.17 o
   3   6  18         10.32         10.81         0.82 o
   4   6  18         15.36         15.95         0.71 o
   5   6  18          1.03          1.23         0.54 o
   6   6  18         87.91         93.92         4.89 o
  -5   7  18        218.57        225.72         8.25 o
  -4   7  18         22.79         23.67         0.88 o
  -3   7  18         94.09         98.70         1.97 o
  -2   7  18         23.68         20.38         1.01 o
  -1   7  18        249.36        262.45         6.85 o
   0   7  18         26.95         19.52         0.93 o
   1   7  18        251.37        268.66         5.26 o
   2   7  18         23.21         20.64         0.83 o
   3   7  18         91.83         97.81         2.25 o
   4   7  18         22.11         23.75         0.84 o
   5   7  18        220.45        222.90         4.77 o
  -5   8  18         12.86          9.32         1.72 o
  -4   8  18          4.84          6.42         0.52 o
  -3   8  18          2.08          0.79         0.60 o
  -2   8  18        145.03        150.06         4.27 o
  -1   8  18         15.23         19.50         1.00 o
   0   8  18         60.68         52.37         1.55 o
   1   8  18         15.97         20.88         1.07 o
   2   8  18        146.17        153.17         3.53 o
   3   8  18          2.31          0.93         0.49 o
   4   8  18          4.58          6.42         0.47 o
   5   8  18         12.12          9.88         0.51 o
  -4   9  18        177.90        171.18         3.91 o
  -3   9  18        144.02        167.61         3.44 o
  -2   9  18         15.46         16.23         0.85 o
  -1   9  18        127.91        136.49         3.24 o
   0   9  18         29.74         28.30         1.06 o
   1   9  18        129.35        139.56         3.04 o
   2   9  18         15.18         14.89         0.94 o
   3   9  18        144.19        168.05         6.36 o
   4   9  18        177.70        175.65         4.20 o
  -4  10  18        268.54        293.87        12.04 o
  -3  10  18         33.61         28.24         0.93 o
  -2  10  18        192.03        207.81         7.45 o
  -1  10  18         53.69         59.55         1.78 o
   0  10  18         65.86         73.95         2.78 o
   1  10  18         52.94         57.80         1.66 o
   2  10  18        186.99        203.90         5.72 o
   3  10  18         32.87         27.98         1.08 o
   4  10  18        266.11        276.82        11.53 o
  -3  11  18         21.50         21.23         1.20 o
  -2  11  18        134.73        127.56         4.66 o
  -1  11  18         10.00         11.79         1.23 o
   0  11  18          0.15         -0.33         0.66 o
   1  11  18         10.13         12.25         0.87 o
   2  11  18        132.71        122.82         5.51 o
   3  11  18         21.93         20.66         1.50 o
  -1  12  18        102.42        125.32         5.01 o
   0  12  18         67.69         55.64         3.01 o
   1  12  18        103.34        114.48         3.85 o
   1   0  19        351.00        370.21         5.34 o
   2   0  19        100.28         88.15         1.65 o
   3   0  19        117.11        118.98         2.38 o
   4   0  19         88.92         85.62         1.79 o
   5   0  19         24.97         20.09         0.66 o
   6   0  19         10.38          9.87         1.75 o
  -6   1  19          7.01          5.95         0.72 o
  -5   1  19        102.78        114.60         2.19 o
  -4   1  19         18.63         18.04         0.74 o
  -3   1  19          5.93          6.58         0.62 o
  -2   1  19        342.09        367.88         6.58 o
  -1   1  19        192.82        188.30         3.13 o
   0   1  19         44.77         53.63         1.24 o
   1   1  19        195.12        190.31         2.86 o
   2   1  19        344.67        368.77         5.55 o
   3   1  19          5.62          7.49         0.36 o
   4   1  19         17.85         19.08         0.96 o
   5   1  19        100.33        110.70         2.51 o
   6   1  19          6.62          4.18         0.50 o
  -6   2  19        195.89        198.25         5.13 o
  -5   2  19         29.74         30.17         0.80 o
  -4   2  19        166.99        167.86         2.94 o
  -3   2  19        177.53        180.93         3.19 o
  -2   2  19        582.59        588.01         9.51 o
  -1   2  19        177.36        162.09         2.74 o
   0   2  19          0.49          0.72         0.42 o
   1   2  19        178.98        164.57         2.61 o
   2   2  19        576.46        573.72         9.11 o
   3   2  19        179.77        183.61         3.47 o
   4   2  19        169.09        172.17         3.24 o
   5   2  19         29.73         31.02         0.87 o
   6   2  19        195.88        202.56        10.03 o
  -5   3  19        117.87        112.01         2.84 o
  -4   3  19         28.03         25.02         1.08 o
  -3   3  19         52.68         50.51         1.21 o
  -2   3  19         42.86         47.43         1.20 o
  -1   3  19        161.26        142.61         2.45 o
   0   3  19        391.33        386.16         5.68 o
   1   3  19        160.78        140.63         2.30 o
   2   3  19         42.05         44.75         1.10 o
   3   3  19         52.29         50.26         1.30 o
   4   3  19         27.11         23.57         0.89 o
   5   3  19        118.64        112.53         3.58 o
   6   3  19        222.02        207.67        25.32 o
  -6   4  19         22.61         23.56         1.50 o
  -5   4  19        340.16        323.78         8.66 o
  -4   4  19         82.89         78.39         2.14 o
  -3   4  19         91.66         90.37         1.77 o
  -2   4  19         22.27         21.50         0.64 o
  -1   4  19         14.92         13.51         0.60 o
   0   4  19        376.12        379.68         5.89 o
   1   4  19         13.78         11.92         0.53 o
   2   4  19         22.05         22.13         0.77 o
   3   4  19         94.36         97.52         1.83 o
   4   4  19         86.18         82.52         1.64 o
   5   4  19        341.40        343.66        17.59 o
   6   4  19         22.77         19.55         2.00 o
  -5   5  19         79.79         68.17         1.93 o
  -4   5  19         22.73         23.34         0.95 o
  -3   5  19        350.24        351.48         7.34 o
  -2   5  19        170.91        174.76         3.46 o
  -1   5  19        170.93        182.27         3.33 o
   0   5  19        125.26        131.52         2.55 o
   1   5  19        172.46        182.27         3.13 o
   2   5  19        167.94        164.51         2.75 o
   3   5  19        348.99        334.80         6.28 o
   4   5  19         22.81         22.48         0.67 o
   5   5  19         78.00         59.94         2.99 o
  -5   6  19         29.33         26.06         1.50 o
  -4   6  19         66.19         63.57         3.56 o
  -3   6  19        224.19        224.35         4.37 o
  -2   6  19        102.04         99.39         2.11 o
  -1   6  19        187.33        183.62         3.41 o
   0   6  19        130.62        140.51         2.97 o
   1   6  19        187.03        183.54         3.38 o
   2   6  19        102.78         98.07         1.97 o
   3   6  19        222.46        217.37         4.99 o
   4   6  19         65.31         66.16         3.43 o
   5   6  19         29.54         25.56         1.50 o
  -4   7  19        202.26        205.54         5.14 o
  -3   7  19        289.50        280.08         5.37 o
  -2   7  19         57.77         69.64         1.65 o
  -1   7  19        216.45        214.00         4.66 o
   0   7  19         63.40         76.06         1.73 o
   1   7  19        217.26        212.26         4.23 o
   2   7  19         57.90         70.23         1.71 o
   3   7  19        286.60        275.60         8.47 o
   4   7  19        202.26        216.44         5.30 o
   5   7  19         33.97         34.08         2.00 o
  -4   8  19        125.44        140.58         4.21 o
  -3   8  19        212.35        221.43         4.27 o
  -2   8  19        182.37        192.07         3.85 o
  -1   8  19         30.59         33.31         1.16 o
   0   8  19         59.46         55.73         1.56 o
   1   8  19         30.71         34.42         1.16 o
   2   8  19        184.72        195.49         3.84 o
   3   8  19        211.32        216.33         5.21 o
   4   8  19        124.97        142.36         6.27 o
  -3   9  19        117.09        132.63         3.08 o
  -2   9  19         61.39         53.75         1.51 o
  -1   9  19         76.43         95.34         2.62 o
   0   9  19        512.97        486.12         9.98 o
   1   9  19         77.05         95.76         2.10 o
   2   9  19         62.67         56.75         2.47 o
   3   9  19        118.65        138.80         3.10 o
  -2  10  19        360.63        370.55        12.74 o
  -1  10  19         46.47         45.77         1.47 o
   0  10  19         54.44         59.63         2.75 o
   1  10  19         46.34         45.14         1.30 o
   2  10  19        360.44        376.81         9.05 o
  -1  11  19         24.43         18.76         2.31 o
   0  11  19        103.71        115.36         5.76 o
   1  11  19         24.84         20.62         0.77 o
   0   0  20         27.78         24.02         1.76 o
   1   0  20          4.08          0.54         0.35 o
   2   0  20        186.96        168.22         3.13 o
   3   0  20          9.19         14.54         1.23 o
   4   0  20         11.63         12.22         0.94 o
   5   0  20          1.49          2.35         0.33 o
  -5   1  20        283.98        267.49        12.34 o
  -4   1  20         10.48          6.23         0.42 o
  -3   1  20         17.67         21.98         0.83 o
  -2   1  20        173.01        171.39         3.19 o
  -1   1  20          8.90          9.69         0.53 o
   0   1  20         51.25         48.93         1.06 o
   1   1  20          9.24          9.70         0.59 o
   2   1  20        174.40        169.48         3.10 o
   3   1  20         18.11         23.27         0.91 o
   4   1  20         10.47          7.69         0.66 o
   5   1  20        285.52        284.85        13.46 o
  -5   2  20         40.85         33.00         1.09 o
  -4   2  20         61.02         64.32         1.43 o
  -3   2  20         66.64         70.36         1.54 o
  -2   2  20        165.06        166.67         3.10 o
  -1   2  20        135.58        134.12         2.40 o
   0   2  20         69.18         51.49         1.13 o
   1   2  20        133.37        129.76         2.25 o
   2   2  20        162.22        165.22         2.89 o
   3   2  20         66.31         69.22         1.55 o
   4   2  20         59.54         64.13         1.56 o
   5   2  20         38.73         29.90         1.01 o
  -5   3  20        140.78        133.57         8.10 o
  -4   3  20        387.12        403.82         9.87 o
  -3   3  20         45.87         49.69         1.08 o
  -2   3  20          0.08          1.12         0.38 o
  -1   3  20         28.71         34.20         0.88 o
   0   3  20        259.81        276.20         4.33 o
   1   3  20         28.38         32.11         0.83 o
   2   3  20          0.16          0.86         0.37 o
   3   3  20         45.93         50.68         1.19 o
   4   3  20        388.16        413.99         7.68 o
   5   3  20        142.15        147.56         4.08 o
  -5   4  20         47.52         47.47         3.76 o
  -4   4  20         69.76         62.83         1.62 o
  -3   4  20        119.56        122.02         2.51 o
  -2   4  20         54.08         47.78         1.62 o
  -1   4  20        419.46        438.19         8.52 o
   0   4  20        188.99        164.03         2.72 o
   1   4  20        411.95        425.43         6.74 o
   2   4  20         53.57         48.68         1.01 o
   3   4  20        119.32        121.67         2.32 o
   4   4  20         69.56         64.51         1.32 o
   5   4  20         46.88         48.12         1.93 o
  -4   5  20         59.07         53.50         1.47 o
  -3   5  20         94.25        103.70         2.82 o
  -2   5  20         14.96         14.52         0.69 o
  -1   5  20         35.06         32.07         1.25 o
   0   5  20        828.05        814.84        13.78 o
   1   5  20         33.97         30.52         1.01 o
   2   5  20         16.03         13.50         0.71 o
   3   5  20         93.75        100.98         2.38 o
   4   5  20         56.75         47.86         2.68 o
  -4   6  20        213.39        193.04         9.53 o
  -3   6  20          3.23          4.72         0.64 o
  -2   6  20        263.14        261.59         7.21 o
  -1   6  20        143.06        147.63         3.41 o
   0   6  20         36.13         47.83         1.36 o
   1   6  20        145.00        148.92         6.01 o
   2   6  20        260.02        247.32         5.55 o
   3   6  20          3.23          3.71         0.54 o
   4   6  20        208.64        213.59         5.09 o
  -3   7  20         15.17         12.26         0.75 o
  -2   7  20        110.86        117.50         3.62 o
  -1   7  20        166.66        154.72         5.28 o
   0   7  20          3.31          5.27         0.63 o
   1   7  20        167.48        160.08         4.56 o
   2   7  20        109.89        115.78         6.97 o
   3   7  20         14.79         14.27         1.52 o
   4   7  20        110.53         97.25         4.01 o
  -3   8  20        556.65        582.31        71.76 o
  -2   8  20        150.27        157.79         3.47 o
  -1   8  20        129.70        124.82         2.90 o
   0   8  20          1.71          0.93         0.48 o
   1   8  20        125.90        117.57         3.97 o
   2   8  20        150.07        150.06         4.49 o
   3   8  20        557.26        556.42        63.73 o
  -2   9  20          6.79          4.83         0.58 o
  -1   9  20        122.08        124.72         3.32 o
   0   9  20         97.69        119.01         9.15 o
   1   9  20        123.81        119.31         5.51 o
   2   9  20          6.98          5.56         0.71 o
   1   0  21         15.11         19.04         0.78 o
   2   0  21        137.69        138.83         3.10 o
   3   0  21          1.21          5.12         0.72 o
   4   0  21         10.29          9.63         0.59 o
  -4   1  21        178.08        178.75         4.05 o
  -3   1  21        165.62        172.17         3.52 o
  -2   1  21         28.15         28.87         1.00 o
  -1   1  21         72.16         87.36         1.82 o
   0   1  21         52.01         66.47         1.43 o
   1   1  21         71.31         84.02         1.78 o
   2   1  21         28.53         30.44         1.11 o
   3   1  21        166.32        161.13         3.52 o
   4   1  21        177.08        171.89         4.51 o
  -4   2  21         22.12         17.53         2.01 o
  -3   2  21        180.25        186.87         3.96 o
  -2   2  21         18.67         22.96         0.69 o
  -1   2  21         32.48         29.90         0.78 o
   0   2  21        132.33        124.07         2.19 o
   1   2  21         31.87         28.79         0.75 o
   2   2  21         17.52         19.56         0.85 o
   3   2  21        179.41        187.69         3.96 o
   4   2  21         21.66         20.44         0.72 o
  -4   3  21         33.13         33.18         1.15 o
  -3   3  21        114.45        104.99         4.12 o
  -2   3  21         39.73         40.26         1.23 o
  -1   3  21         93.62         84.27         1.64 o
   0   3  21        115.84        119.95         2.15 o
   1   3  21         90.55         81.56         1.47 o
   2   3  21         40.55         39.93         0.98 o
   3   3  21        115.01        107.75         2.41 o
   4   3  21         33.68         34.77         1.85 o
  -4   4  21        217.01        229.15         8.02 o
  -3   4  21         99.27         97.12         2.82 o
  -2   4  21         77.56         87.99         2.03 o
  -1   4  21          0.75          1.39         0.59 o
   0   4  21        311.33        372.27         6.85 o
   1   4  21          0.63          1.95         0.60 o
   2   4  21         80.36         91.34         3.65 o
   3   4  21         98.52         99.34         3.33 o
   4   4  21        213.93        219.81         7.42 o
  -3   5  21          8.08          9.33         0.87 o
  -2   5  21         90.25         83.73         1.81 o
  -1   5  21        191.93        201.04         5.21 o
   0   5  21          5.61          6.20         0.55 o
   1   5  21        194.94        202.63         5.14 o
   2   5  21         91.31         85.06         2.17 o
   3   5  21          8.59         10.88         0.64 o
  -3   6  21         21.13         22.15         2.76 o
  -2   6  21         19.94         22.59         1.16 o
  -1   6  21        453.66        461.28         9.38 o
   0   6  21        134.50        141.15         3.21 o
   1   6  21        450.78        433.05        21.11 o
   2   6  21         20.30         23.05         1.50 o
   3   6  21         21.25         24.56         0.90 o
  -2   7  21         65.87         56.14         3.01 o
  -1   7  21         40.98         36.59         2.51 o
   0   7  21        186.39        219.50         7.67 o
   1   7  21         41.42         38.99         1.17 o
   2   7  21         65.12         54.35         2.00 o
  -1   8  21          2.53          2.40         0.62 o
   0   8  21         28.43         19.17         0.94 o
   1   8  21          2.40          4.12         0.45 o
   0   0  22        472.69        523.74        20.07 o
   1   0  22        257.28        264.70         5.32 o
   2   0  22         10.51         11.43         0.91 o
   3   0  22        254.93        270.15         8.83 o
  -3   1  22        137.18        134.86         6.52 o
  -2   1  22         74.58         71.87         3.47 o
  -1   1  22          4.46          3.60         0.33 o
   0   1  22         30.61         33.06         1.16 o
   1   1  22          4.99          4.70         0.48 o
   2   1  22         76.49         74.51         3.91 o
   3   1  22        136.24        135.66         4.42 o
  -3   2  22        150.01        178.28         5.84 o
  -2   2  22        257.69        269.78        10.28 o
  -1   2  22         60.15         60.07         1.76 o
   0   2  22         28.34         14.32         0.77 o
   1   2  22         62.32         60.72         1.90 o
   2   2  22        254.58        262.47         5.32 o
   3   2  22        151.24        172.76         5.84 o
  -3   3  22         28.81         25.56         2.00 o
  -2   3  22        120.98        120.48         3.10 o
  -1   3  22         19.23         15.64         1.21 o
   0   3  22         61.89         60.69         1.58 o
   1   3  22         19.31         14.24         1.60 o
   2   3  22        122.71        124.48         4.93 o
   3   3  22         28.18         19.05         2.00 o
  -2   4  22         27.05         20.87         0.77 o
  -1   4  22         18.45         19.76         0.86 o
   0   4  22         34.82         44.59         1.04 o
   1   4  22         17.56         16.73         1.16 o
   2   4  22         27.70         22.55         2.00 o
  -2   5  22        201.72        187.53         7.02 o
  -1   5  22          2.73          4.25         0.53 o
   0   5  22          1.37          2.00         0.41 o
   1   5  22          2.85          3.98         0.38 o
  -1   6  22        131.02        137.05         4.76 o
   0   6  22        147.51        135.84         7.27 o
   1   6  22        131.73        135.86         5.01 o
   1   0  23         85.64         85.57         1.88 o
  -1   1  23         21.68         17.04         1.00 o
   0   1  23          2.22          0.50         0.50 o
   1   1  23         21.28         20.05         1.00 o
  -1   2  23         96.63         96.75         5.01 o
   0   2  23         54.12         68.67         3.01 o
   1   2  23         96.83        116.80         4.01 o
                                                
